# Supplementary material for: Reply to: Towards solving the missing ice problem and the importance of rigorous model data comparisons
Source: Nat Commun. 2022 Oct 24;13:6264. doi: 10.1038/s41467-022-33954-x (PMC9592598; doi:10.1038/s41467-022-33954-x)
Supplement: Supplementary file 1 — source data [file 41467_2022_33954_MOESM1_ESM.zip]

Archive with 1,194 entries (956 files):
- paleo_sea_level-1.3/
- paleo_sea_level-1.3/.gitignore
- paleo_sea_level-1.3/Fortran/
- paleo_sea_level-1.3/Fortran/extract_calc_sea_level.f90
- paleo_sea_level-1.3/Fortran/makefile
- paleo_sea_level-1.3/Fortran/radiocarbon_statistics.f90
- paleo_sea_level-1.3/Fortran/shared_subs.f90
- paleo_sea_level-1.3/Fortran/sl_diff_params2.f90
- paleo_sea_level-1.3/GIS/
- paleo_sea_level-1.3/GIS/coastlines/
- paleo_sea_level-1.3/GIS/coastlines/COPYING.LESSERv3
- paleo_sea_level-1.3/GIS/coastlines/GSHHS_i_L1.dbf
- paleo_sea_level-1.3/GIS/coastlines/GSHHS_i_L1.prj
- paleo_sea_level-1.3/GIS/coastlines/GSHHS_i_L1.shp
- paleo_sea_level-1.3/GIS/coastlines/GSHHS_i_L1.shx
- paleo_sea_level-1.3/GIS/coastlines/GSHHS_i_L2.dbf
- paleo_sea_level-1.3/GIS/coastlines/GSHHS_i_L2.prj
- paleo_sea_level-1.3/GIS/coastlines/GSHHS_i_L2.shp
- paleo_sea_level-1.3/GIS/coastlines/GSHHS_i_L2.shx
- paleo_sea_level-1.3/GIS/coastlines/GSHHS_i_L5.dbf
- paleo_sea_level-1.3/GIS/coastlines/GSHHS_i_L5.prj
- paleo_sea_level-1.3/GIS/coastlines/GSHHS_i_L5.shp
- paleo_sea_level-1.3/GIS/coastlines/GSHHS_i_L5.shx
- paleo_sea_level-1.3/GIS/coastlines/GSHHS_i_L6.dbf
- paleo_sea_level-1.3/GIS/coastlines/GSHHS_i_L6.prj
- paleo_sea_level-1.3/GIS/coastlines/GSHHS_i_L6.shp
- paleo_sea_level-1.3/GIS/coastlines/GSHHS_i_L6.shx
- paleo_sea_level-1.3/GIS/coastlines/LICENSE.TXT
- paleo_sea_level-1.3/GIS/coastlines/README.TXT
- paleo_sea_level-1.3/GIS/coastlines/SHAPEFILES.TXT
- paleo_sea_level-1.3/GIS/coastlines/WDBII_border_i_L1.dbf
- paleo_sea_level-1.3/GIS/coastlines/WDBII_border_i_L1.prj
- paleo_sea_level-1.3/GIS/coastlines/WDBII_border_i_L1.shp
- paleo_sea_level-1.3/GIS/coastlines/WDBII_border_i_L1.shx
- paleo_sea_level-1.3/GIS/coastlines/WDBII_border_i_L2.dbf
- paleo_sea_level-1.3/GIS/coastlines/WDBII_border_i_L2.prj
- paleo_sea_level-1.3/GIS/coastlines/WDBII_border_i_L2.shp
- paleo_sea_level-1.3/GIS/coastlines/WDBII_border_i_L2.shx
- paleo_sea_level-1.3/GIS/convert_to_gmt.sh
- paleo_sea_level-1.3/GIS/data_map.pdf
- paleo_sea_level-1.3/GIS/grab_points.sh
- paleo_sea_level-1.3/GIS/plot_map.sh
- paleo_sea_level-1.3/GIS/readme.txt
- paleo_sea_level-1.3/GIS/region_bounds.dbf
- paleo_sea_level-1.3/GIS/region_bounds.gmt
- paleo_sea_level-1.3/GIS/region_bounds.prj
- paleo_sea_level-1.3/GIS/region_bounds.qpj
- paleo_sea_level-1.3/GIS/region_bounds.shp
- paleo_sea_level-1.3/GIS/region_bounds.shx
- paleo_sea_level-1.3/GIS/region_project.qgs
- paleo_sea_level-1.3/GIS/test_sl.txt
- paleo_sea_level-1.3/calibrate/
- paleo_sea_level-1.3/calibrate/calibrate.sh
- paleo_sea_level-1.3/calibrate/parse_javascript.pl
- paleo_sea_level-1.3/calibrate/run_all.sh
- paleo_sea_level-1.3/calibrate/run_one.sh
- paleo_sea_level-1.3/calibrate/test/
- paleo_sea_level-1.3/calibrate/test/test.ods
- paleo_sea_level-1.3/calibrate/test/test.txt
- paleo_sea_level-1.3/latex/
- paleo_sea_level-1.3/latex/calculated_sea_level/
- paleo_sea_level-1.3/latex/calculated_sea_level/.gitignore
- paleo_sea_level-1.3/latex/calculated_sea_level/readme
- paleo_sea_level-1.3/latex/compilations.tex
- paleo_sea_level-1.3/latex/copernicus.bst
- paleo_sea_level-1.3/latex/create_plots.sh
- paleo_sea_level-1.3/latex/create_plots2.sh
- paleo_sea_level-1.3/latex/create_plots_single.sh
- paleo_sea_level-1.3/latex/create_report.sh
- paleo_sea_level-1.3/latex/create_report2.sh
- paleo_sea_level-1.3/latex/earth_models/
- paleo_sea_level-1.3/latex/earth_models/eb0ggr
- paleo_sea_level-1.3/latex/earth_models/efhC
- paleo_sea_level-1.3/latex/earth_models/efhl
- paleo_sea_level-1.3/latex/earth_models/ehgA
- paleo_sea_level-1.3/latex/earth_models/ehgC
- paleo_sea_level-1.3/latex/earth_models/ehgG
- paleo_sea_level-1.3/latex/earth_models/ehgK
- paleo_sea_level-1.3/latex/earth_models/ehgk
- paleo_sea_level-1.3/latex/earth_models/ehgr
- paleo_sea_level-1.3/latex/figure_tex.sh
- paleo_sea_level-1.3/latex/ice_models/
- paleo_sea_level-1.3/latex/ice_models/72_73_74_75
- paleo_sea_level-1.3/latex/ice_models/72_73_74_75_h
- paleo_sea_level-1.3/latex/ice_models/82_83_84_85
- paleo_sea_level-1.3/latex/plot_script.sh
- paleo_sea_level-1.3/latex/references.bib
- paleo_sea_level-1.3/latex/report.tex
- paleo_sea_level-1.3/latex/statistics.tex
- paleo_sea_level-1.3/readme.md
- paleo_sea_level-1.3/regions/
- paleo_sea_level-1.3/regions/Antarctica/
- paleo_sea_level-1.3/regions/Antarctica/James_Ross_Island/
- paleo_sea_level-1.3/regions/Antarctica/James_Ross_Island/James_Ross_Island.ods
- paleo_sea_level-1.3/regions/Antarctica/James_Ross_Island/James_Ross_Island.txt
- paleo_sea_level-1.3/regions/Antarctica/James_Ross_Island/calibrated.txt
- paleo_sea_level-1.3/regions/Antarctica/James_Ross_Island/plot_parameters.sh
- paleo_sea_level-1.3/regions/Antarctica/King_George_Island/
- paleo_sea_level-1.3/regions/Antarctica/King_George_Island/King_George_Island.ods
- paleo_sea_level-1.3/regions/Antarctica/King_George_Island/King_George_Island.txt
- paleo_sea_level-1.3/regions/Antarctica/King_George_Island/calibrated.txt
- paleo_sea_level-1.3/regions/Antarctica/King_George_Island/plot_parameters.sh
- paleo_sea_level-1.3/regions/Antarctica/Langhovde/
- paleo_sea_level-1.3/regions/Antarctica/Langhovde/Langhovde.ods
- paleo_sea_level-1.3/regions/Antarctica/Langhovde/Langhovde.txt
- paleo_sea_level-1.3/regions/Antarctica/Langhovde/calibrated.txt
- paleo_sea_level-1.3/regions/Antarctica/Langhovde/plot_parameters.sh
- paleo_sea_level-1.3/regions/Antarctica/Larsemann_Hills/
- paleo_sea_level-1.3/regions/Antarctica/Larsemann_Hills/Larsemann_Hills.ods
- paleo_sea_level-1.3/regions/Antarctica/Larsemann_Hills/Larsemann_Hills.txt
- paleo_sea_level-1.3/regions/Antarctica/Larsemann_Hills/calibrated.txt
- paleo_sea_level-1.3/regions/Antarctica/Larsemann_Hills/plot_parameters.sh
- paleo_sea_level-1.3/regions/Antarctica/Marguerite_Bay/
- paleo_sea_level-1.3/regions/Antarctica/Marguerite_Bay/Marguerite_Bay.ods
- paleo_sea_level-1.3/regions/Antarctica/Marguerite_Bay/Marguerite_Bay.txt
- paleo_sea_level-1.3/regions/Antarctica/Marguerite_Bay/calibrated.txt
- paleo_sea_level-1.3/regions/Antarctica/Marguerite_Bay/plot_parameters.sh
- paleo_sea_level-1.3/regions/Antarctica/Ongul_Islands/
- paleo_sea_level-1.3/regions/Antarctica/Ongul_Islands/Ongul_Islands.ods
- paleo_sea_level-1.3/regions/Antarctica/Ongul_Islands/Ongul_Islands.txt
- paleo_sea_level-1.3/regions/Antarctica/Ongul_Islands/calibrated.txt
- paleo_sea_level-1.3/regions/Antarctica/Ongul_Islands/plot_parameters.sh
- paleo_sea_level-1.3/regions/Antarctica/Pine_Island_Bay/
- paleo_sea_level-1.3/regions/Antarctica/Pine_Island_Bay/Pine_Island_Bay.ods
- paleo_sea_level-1.3/regions/Antarctica/Pine_Island_Bay/Pine_Island_Bay.txt
- paleo_sea_level-1.3/regions/Antarctica/Pine_Island_Bay/calibrated.txt
- paleo_sea_level-1.3/regions/Antarctica/Pine_Island_Bay/plot_parameters.sh
- paleo_sea_level-1.3/regions/Antarctica/Rauer_Group/
- paleo_sea_level-1.3/regions/Antarctica/Rauer_Group/Rauer_Group.ods
- paleo_sea_level-1.3/regions/Antarctica/Rauer_Group/Rauer_Group.txt
- paleo_sea_level-1.3/regions/Antarctica/Rauer_Group/calibrated.txt
- paleo_sea_level-1.3/regions/Antarctica/Rauer_Group/plot_parameters.sh
- paleo_sea_level-1.3/regions/Antarctica/Southern_Scott_Coast/
- paleo_sea_level-1.3/regions/Antarctica/Southern_Scott_Coast/Southern_Scott_Coast.ods
- paleo_sea_level-1.3/regions/Antarctica/Southern_Scott_Coast/Southern_Scott_Coast.txt
- paleo_sea_level-1.3/regions/Antarctica/Southern_Scott_Coast/calibrated.txt
- paleo_sea_level-1.3/regions/Antarctica/Southern_Scott_Coast/plot_parameters.sh
- paleo_sea_level-1.3/regions/Antarctica/Terra_Nova_Bay/
- paleo_sea_level-1.3/regions/Antarctica/Terra_Nova_Bay/Terra_Nova_Bay.ods
- paleo_sea_level-1.3/regions/Antarctica/Terra_Nova_Bay/Terra_Nova_Bay.txt
- paleo_sea_level-1.3/regions/Antarctica/Terra_Nova_Bay/calibrated.txt
- paleo_sea_level-1.3/regions/Antarctica/Terra_Nova_Bay/plot_parameters.sh
- paleo_sea_level-1.3/regions/Antarctica/Vestfold_Hills/
- paleo_sea_level-1.3/regions/Antarctica/Vestfold_Hills/Vestfold_Hills.ods
- paleo_sea_level-1.3/regions/Antarctica/Vestfold_Hills/Vestfold_Hills.txt
- paleo_sea_level-1.3/regions/Antarctica/Vestfold_Hills/calibrated.txt
- paleo_sea_level-1.3/regions/Antarctica/Vestfold_Hills/plot_parameters.sh
- paleo_sea_level-1.3/regions/Antarctica/Windmill_Islands/
- paleo_sea_level-1.3/regions/Antarctica/Windmill_Islands/Windmill_Islands.ods
- paleo_sea_level-1.3/regions/Antarctica/Windmill_Islands/Windmill_Islands.txt
- paleo_sea_level-1.3/regions/Antarctica/Windmill_Islands/calibrated.txt
- paleo_sea_level-1.3/regions/Antarctica/Windmill_Islands/plot_parameters.sh
- paleo_sea_level-1.3/regions/Antarctica/location_list.txt
- paleo_sea_level-1.3/regions/Australia/
- paleo_sea_level-1.3/regions/Australia/Bonaparte_Gulf/
- paleo_sea_level-1.3/regions/Australia/Bonaparte_Gulf/Bonaparte_Gulf.ods
- paleo_sea_level-1.3/regions/Australia/Bonaparte_Gulf/Bonaparte_Gulf.txt
- paleo_sea_level-1.3/regions/Australia/Bonaparte_Gulf/calibrated.txt
- paleo_sea_level-1.3/regions/Australia/Bonaparte_Gulf/plot_parameters.sh
- paleo_sea_level-1.3/regions/Australia/Bonaparte_Gulf_SLI_Ishiwa2019/
- paleo_sea_level-1.3/regions/Australia/Bonaparte_Gulf_SLI_Ishiwa2019/Bonaparte_Gulf_SLI_Ishiwa2019.ods
- paleo_sea_level-1.3/regions/Australia/Bonaparte_Gulf_SLI_Ishiwa2019/Bonaparte_Gulf_SLI_Ishiwa2019.txt
- paleo_sea_level-1.3/regions/Australia/Bonaparte_Gulf_SLI_Ishiwa2019/calibrated.txt
- paleo_sea_level-1.3/regions/Australia/Bonaparte_Gulf_SLI_Ishiwa2019/plot_parameters.sh
- paleo_sea_level-1.3/regions/Australia/Bonaparte_Gulf_SLI_Yokoyama2000/
- paleo_sea_level-1.3/regions/Australia/Bonaparte_Gulf_SLI_Yokoyama2000/Bonaparte_Gulf_SLI_Yokoyama2000.ods
- paleo_sea_level-1.3/regions/Australia/Bonaparte_Gulf_SLI_Yokoyama2000/Bonaparte_Gulf_SLI_Yokoyama2000.txt
- paleo_sea_level-1.3/regions/Australia/Bonaparte_Gulf_SLI_Yokoyama2000/calibrated.txt
- paleo_sea_level-1.3/regions/Australia/Bonaparte_Gulf_SLI_Yokoyama2000/plot_parameters.sh
- paleo_sea_level-1.3/regions/Australia/Cairns/
- paleo_sea_level-1.3/regions/Australia/Cairns/Cairns.ods
- paleo_sea_level-1.3/regions/Australia/Cairns/Cairns.txt
- paleo_sea_level-1.3/regions/Australia/Cairns/calibrated.txt
- paleo_sea_level-1.3/regions/Australia/Cairns/plot_parameters.sh
- paleo_sea_level-1.3/regions/Australia/Mackay/
- paleo_sea_level-1.3/regions/Australia/Mackay/Mackay.ods
- paleo_sea_level-1.3/regions/Australia/Mackay/Mackay.txt
- paleo_sea_level-1.3/regions/Australia/Mackay/calibrated.txt
- paleo_sea_level-1.3/regions/Australia/Mackay/plot_parameters.sh
- paleo_sea_level-1.3/regions/Australia/location_list.txt
- paleo_sea_level-1.3/regions/Caribbean/
- paleo_sea_level-1.3/regions/Caribbean/Barbados/
- paleo_sea_level-1.3/regions/Caribbean/Barbados/Barbados.ods
- paleo_sea_level-1.3/regions/Caribbean/Barbados/Barbados.txt
- paleo_sea_level-1.3/regions/Caribbean/Barbados/calibrated.txt
- paleo_sea_level-1.3/regions/Caribbean/Barbados/plot_parameters.sh
- paleo_sea_level-1.3/regions/Caribbean/location_list.txt
- paleo_sea_level-1.3/regions/East_Asia/
- paleo_sea_level-1.3/regions/East_Asia/Miyakojima/
- paleo_sea_level-1.3/regions/East_Asia/Miyakojima/Miyakojima.ods
- paleo_sea_level-1.3/regions/East_Asia/Miyakojima/Miyakojima.txt
- paleo_sea_level-1.3/regions/East_Asia/Miyakojima/calibrated.txt
- paleo_sea_level-1.3/regions/East_Asia/Miyakojima/plot_parameters.sh
- paleo_sea_level-1.3/regions/East_Asia/Miyakojima/subaerial_age.sh
- paleo_sea_level-1.3/regions/East_Asia/Tsushima-Korea_Strait/
- paleo_sea_level-1.3/regions/East_Asia/Tsushima-Korea_Strait/Tsushima-Korea_Strait.ods
- paleo_sea_level-1.3/regions/East_Asia/Tsushima-Korea_Strait/Tsushima-Korea_Strait.txt
- paleo_sea_level-1.3/regions/East_Asia/Tsushima-Korea_Strait/calibrated.txt
- paleo_sea_level-1.3/regions/East_Asia/Tsushima-Korea_Strait/plot_parameters.sh
- paleo_sea_level-1.3/regions/East_Asia/location_list.txt
- paleo_sea_level-1.3/regions/Eurasian_Arctic/
- paleo_sea_level-1.3/regions/Eurasian_Arctic/Baydaratskaya_Bay/
- paleo_sea_level-1.3/regions/Eurasian_Arctic/Baydaratskaya_Bay/Baydaratskaya_Bay.ods
- paleo_sea_level-1.3/regions/Eurasian_Arctic/Baydaratskaya_Bay/Baydaratskaya_Bay.txt
- paleo_sea_level-1.3/regions/Eurasian_Arctic/Baydaratskaya_Bay/calibrated.txt
- paleo_sea_level-1.3/regions/Eurasian_Arctic/Baydaratskaya_Bay/plot_parameters.sh
- paleo_sea_level-1.3/regions/Eurasian_Arctic/Belomorsk/
- paleo_sea_level-1.3/regions/Eurasian_Arctic/Belomorsk/Belomorsk.ods
- paleo_sea_level-1.3/regions/Eurasian_Arctic/Belomorsk/Belomorsk.txt
- paleo_sea_level-1.3/regions/Eurasian_Arctic/Belomorsk/calibrated.txt
- paleo_sea_level-1.3/regions/Eurasian_Arctic/Belomorsk/plot_parameters.sh
- paleo_sea_level-1.3/regions/Eurasian_Arctic/Chupa_Bay/
- paleo_sea_level-1.3/regions/Eurasian_Arctic/Chupa_Bay/Chupa_Bay.ods
- paleo_sea_level-1.3/regions/Eurasian_Arctic/Chupa_Bay/Chupa_Bay.txt
- paleo_sea_level-1.3/regions/Eurasian_Arctic/Chupa_Bay/calibrated.txt
- paleo_sea_level-1.3/regions/Eurasian_Arctic/Chupa_Bay/plot_parameters.sh
- paleo_sea_level-1.3/regions/Eurasian_Arctic/Dvina_Gulf/
- paleo_sea_level-1.3/regions/Eurasian_Arctic/Dvina_Gulf/Dvina_Gulf.ods
- paleo_sea_level-1.3/regions/Eurasian_Arctic/Dvina_Gulf/Dvina_Gulf.txt
- paleo_sea_level-1.3/regions/Eurasian_Arctic/Dvina_Gulf/calibrated.txt
- paleo_sea_level-1.3/regions/Eurasian_Arctic/Dvina_Gulf/plot_parameters.sh
- paleo_sea_level-1.3/regions/Eurasian_Arctic/Eastern_Kola_Peninsula/
- paleo_sea_level-1.3/regions/Eurasian_Arctic/Eastern_Kola_Peninsula/Eastern_Kola_Peninsula.ods
- paleo_sea_level-1.3/regions/Eurasian_Arctic/Eastern_Kola_Peninsula/Eastern_Kola_Peninsula.txt
- paleo_sea_level-1.3/regions/Eurasian_Arctic/Eastern_Kola_Peninsula/calibrated.txt
- paleo_sea_level-1.3/regions/Eurasian_Arctic/Eastern_Kola_Peninsula/plot_parameters.sh
- paleo_sea_level-1.3/regions/Eurasian_Arctic/Engozero/
- paleo_sea_level-1.3/regions/Eurasian_Arctic/Engozero/Engozero.ods
- paleo_sea_level-1.3/regions/Eurasian_Arctic/Engozero/Engozero.txt
- paleo_sea_level-1.3/regions/Eurasian_Arctic/Engozero/calibrated.txt
- paleo_sea_level-1.3/regions/Eurasian_Arctic/Engozero/plot_parameters.sh
- paleo_sea_level-1.3/regions/Eurasian_Arctic/Gulf_of_Ob/
- paleo_sea_level-1.3/regions/Eurasian_Arctic/Gulf_of_Ob/Gulf_of_Ob.ods
- paleo_sea_level-1.3/regions/Eurasian_Arctic/Gulf_of_Ob/Gulf_of_Ob.txt
- paleo_sea_level-1.3/regions/Eurasian_Arctic/Gulf_of_Ob/calibrated.txt
- paleo_sea_level-1.3/regions/Eurasian_Arctic/Gulf_of_Ob/plot_parameters.sh
- paleo_sea_level-1.3/regions/Eurasian_Arctic/Kandalaksha/
- paleo_sea_level-1.3/regions/Eurasian_Arctic/Kandalaksha/Kandalaksha.ods
- paleo_sea_level-1.3/regions/Eurasian_Arctic/Kandalaksha/Kandalaksha.txt
- paleo_sea_level-1.3/regions/Eurasian_Arctic/Kandalaksha/calibrated.txt
- paleo_sea_level-1.3/regions/Eurasian_Arctic/Kandalaksha/plot_parameters.sh
- paleo_sea_level-1.3/regions/Eurasian_Arctic/Kara_Sea_shelf/
- paleo_sea_level-1.3/regions/Eurasian_Arctic/Kara_Sea_shelf/Kara_Sea_shelf.ods
- paleo_sea_level-1.3/regions/Eurasian_Arctic/Kara_Sea_shelf/Kara_Sea_shelf.txt
- paleo_sea_level-1.3/regions/Eurasian_Arctic/Kara_Sea_shelf/calibrated.txt
- paleo_sea_level-1.3/regions/Eurasian_Arctic/Kara_Sea_shelf/plot_parameters.sh
- paleo_sea_level-1.3/regions/Eurasian_Arctic/Khalmyer_Bay/
- paleo_sea_level-1.3/regions/Eurasian_Arctic/Khalmyer_Bay/Khalmyer_Bay.ods
- paleo_sea_level-1.3/regions/Eurasian_Arctic/Khalmyer_Bay/Khalmyer_Bay.txt
- paleo_sea_level-1.3/regions/Eurasian_Arctic/Khalmyer_Bay/calibrated.txt
- paleo_sea_level-1.3/regions/Eurasian_Arctic/Khalmyer_Bay/plot_parameters.sh
- paleo_sea_level-1.3/regions/Eurasian_Arctic/Kholmogorsky/
- paleo_sea_level-1.3/regions/Eurasian_Arctic/Kholmogorsky/Kholmogorsky.ods
- paleo_sea_level-1.3/regions/Eurasian_Arctic/Kholmogorsky/Kholmogorsky.txt
- paleo_sea_level-1.3/regions/Eurasian_Arctic/Kholmogorsky/calibrated.txt
- paleo_sea_level-1.3/regions/Eurasian_Arctic/Kholmogorsky/plot_parameters.sh
- paleo_sea_level-1.3/regions/Eurasian_Arctic/Lena_Delta/
- paleo_sea_level-1.3/regions/Eurasian_Arctic/Lena_Delta/Lena_Delta.ods
- paleo_sea_level-1.3/regions/Eurasian_Arctic/Lena_Delta/Lena_Delta.txt
- paleo_sea_level-1.3/regions/Eurasian_Arctic/Lena_Delta/calibrated.txt
- paleo_sea_level-1.3/regions/Eurasian_Arctic/Lena_Delta/plot_parameters.sh
- paleo_sea_level-1.3/regions/Eurasian_Arctic/Lesozavodskiy/
- paleo_sea_level-1.3/regions/Eurasian_Arctic/Lesozavodskiy/Lesozavodskiy.ods
- paleo_sea_level-1.3/regions/Eurasian_Arctic/Lesozavodskiy/Lesozavodskiy.txt
- paleo_sea_level-1.3/regions/Eurasian_Arctic/Lesozavodskiy/calibrated.txt
- paleo_sea_level-1.3/regions/Eurasian_Arctic/Lesozavodskiy/plot_parameters.sh
- paleo_sea_level-1.3/regions/Eurasian_Arctic/Murmansk/
- paleo_sea_level-1.3/regions/Eurasian_Arctic/Murmansk/Murmansk.ods
- paleo_sea_level-1.3/regions/Eurasian_Arctic/Murmansk/Murmansk.txt
- paleo_sea_level-1.3/regions/Eurasian_Arctic/Murmansk/calibrated.txt
- paleo_sea_level-1.3/regions/Eurasian_Arctic/Murmansk/plot_parameters.sh
- paleo_sea_level-1.3/regions/Eurasian_Arctic/New_Siberian_Islands/
- paleo_sea_level-1.3/regions/Eurasian_Arctic/New_Siberian_Islands/New_Siberian_Islands.ods
- paleo_sea_level-1.3/regions/Eurasian_Arctic/New_Siberian_Islands/New_Siberian_Islands.txt
- paleo_sea_level-1.3/regions/Eurasian_Arctic/New_Siberian_Islands/calibrated.txt
- paleo_sea_level-1.3/regions/Eurasian_Arctic/New_Siberian_Islands/plot_parameters.sh
- paleo_sea_level-1.3/regions/Eurasian_Arctic/Olenyok_Gulf/
- paleo_sea_level-1.3/regions/Eurasian_Arctic/Olenyok_Gulf/Olenyok_Gulf.ods
- paleo_sea_level-1.3/regions/Eurasian_Arctic/Olenyok_Gulf/Olenyok_Gulf.txt
- paleo_sea_level-1.3/regions/Eurasian_Arctic/Olenyok_Gulf/calibrated.txt
- paleo_sea_level-1.3/regions/Eurasian_Arctic/Olenyok_Gulf/plot_parameters.sh
- paleo_sea_level-1.3/regions/Eurasian_Arctic/Onega_Peninsula/
- paleo_sea_level-1.3/regions/Eurasian_Arctic/Onega_Peninsula/Onega_Peninsula.ods
- paleo_sea_level-1.3/regions/Eurasian_Arctic/Onega_Peninsula/Onega_Peninsula.txt
- paleo_sea_level-1.3/regions/Eurasian_Arctic/Onega_Peninsula/calibrated.txt
- paleo_sea_level-1.3/regions/Eurasian_Arctic/Onega_Peninsula/plot_parameters.sh
- paleo_sea_level-1.3/regions/Eurasian_Arctic/Ostrov_Sibiryakova/
- paleo_sea_level-1.3/regions/Eurasian_Arctic/Ostrov_Sibiryakova/Ostrov_Sibiryakova.ods
- paleo_sea_level-1.3/regions/Eurasian_Arctic/Ostrov_Sibiryakova/Ostrov_Sibiryakova.txt
- paleo_sea_level-1.3/regions/Eurasian_Arctic/Ostrov_Sibiryakova/calibrated.txt
- paleo_sea_level-1.3/regions/Eurasian_Arctic/Ostrov_Sibiryakova/plot_parameters.sh
- paleo_sea_level-1.3/regions/Eurasian_Arctic/Pechengsky/
- paleo_sea_level-1.3/regions/Eurasian_Arctic/Pechengsky/Pechengsky.ods
- paleo_sea_level-1.3/regions/Eurasian_Arctic/Pechengsky/Pechengsky.txt
- paleo_sea_level-1.3/regions/Eurasian_Arctic/Pechengsky/calibrated.txt
- paleo_sea_level-1.3/regions/Eurasian_Arctic/Pechengsky/plot_parameters.sh
- paleo_sea_level-1.3/regions/Eurasian_Arctic/Pechora_Sea/
- paleo_sea_level-1.3/regions/Eurasian_Arctic/Pechora_Sea/Pechora_Sea.ods
- paleo_sea_level-1.3/regions/Eurasian_Arctic/Pechora_Sea/Pechora_Sea.txt
- paleo_sea_level-1.3/regions/Eurasian_Arctic/Pechora_Sea/calibrated.txt
[truncated: 894 more entries]
