# Supplementary material for: Reply to: Towards solving the missing ice problem and the importance of rigorous model data comparisons
Source: Nat Commun. 2022 Oct 24;13:6264. doi: 10.1038/s41467-022-33954-x (PMC9592598; doi:10.1038/s41467-022-33954-x)
Supplement: Supplementary file 1 — source data [file 41467_2022_33954_MOESM1_ESM.zip › paleo_sea_level-1.3/Fortran/extract_calc_sea_level.f90]

program extract_calc_sea_level

	! this program extracts calculated sea level from the file "rsl_spreadsheet.dat", which is generated by my fork of SELEN.
	! Rename this file with the name of the Earth model and put it in a folder in latex/calculated_sea_level/ice_model (where ice_model is the ice model name)
	! See the script:
	! https://github.com/evangowan/selen/blob/master/calculate_north_america_sl.sh
	!
	! the file should be retreived from /path_to_selen/DEPOTS/depot-TEST/rsl/rsl-isites

	use shared_subs
	implicit none

	character(len=140) :: calc_sl_file, ice_model, earth_model
	character(len=80), parameter :: location_file = "temp/locations.txt"
	character(len=80), parameter :: output_file = "temp/region_sl.txt"
	character(len=80), parameter :: output_header_file = "temp/region_sl_header.txt"
	integer, parameter :: calc_sl_unit = 10, location_unit=20, output_unit = 30, output_header_unit=40

	integer :: number_locations, counter, number_times, istat, region_number_locations

	double precision, allocatable, dimension(:) :: time, calc_sl
	logical, allocatable, dimension(:) :: location_mask

	double precision :: longitude, latitude, elevation
	double precision, dimension(:), allocatable :: longitude_array, latitude_array

	character(len=80) :: lab_id
	character(len=80), dimension(:), allocatable :: lab_id_array

	logical :: found_lab_id

	call getarg(1,ice_model)
	call getarg(2,earth_model)

	calc_sl_file = "calculated_sea_level/" // trim(adjustl(ice_model)) // "/" // trim(adjustl(earth_model)) // ".dat"

	open(unit=calc_sl_unit, file=calc_sl_file, form="formatted", access="sequential", status="old")
	open(unit=location_unit, file=location_file, form="formatted", access="sequential", status="old")

	! find the amount of dates in this region

	number_locations = number_entries(location_unit)


	! allocate storage

	allocate(lab_id_array(number_locations), longitude_array(number_locations),&
	  latitude_array(number_locations), location_mask(number_locations))

	location_mask = .true.

	! read in the regional sea level locations
	do counter = 1, number_locations

		read(location_unit,*) lab_id_array(counter), longitude_array(counter), latitude_array(counter)

	end do

	close(unit=location_unit)

	! find the number of times in the calculated sea level file

	number_times = find_times(calc_sl_unit)

	allocate(calc_sl(number_times),time(number_times))

	!search through the sea level file 

	open(unit=output_unit, file=output_file, form="formatted", access="sequential", status="replace")
	region_number_locations = 0


	search_sl: do


		do counter = 1, number_times

			read(calc_sl_unit,*,iostat=istat) time(counter), longitude, latitude, calc_sl(counter)
			if (istat /=0) then
				exit search_sl
			end if
		end do

		found_lab_id = .true.


		do while (found_lab_id)
			call find_lab_id(lab_id_array,longitude_array,latitude_array,location_mask,number_locations,longitude,&
			  latitude,lab_id,found_lab_id)

			! write GMT header
			if(found_lab_id) THEN
				region_number_locations = region_number_locations + 1
				write(output_unit,'(A1,1X,I4,1X,I4,1X,A80)') ">", number_times, region_number_locations, lab_id

				do counter = 1, number_times


					if(found_lab_id) THEN

						write(output_unit,*) time(counter)*1000., calc_sl(counter)
					endif


				end do

			endif


		end do


	end do search_sl

	! write out a separate header file for the output file
	open(unit=output_header_unit, file=output_header_file, form="formatted", access="sequential", status="replace")
	write(output_header_unit,'(A1,1X,I6,1X,I4)') "#", region_number_locations, number_times ! '#' is needed to ensure that GMT does not read the line

	close(unit=calc_sl_unit)
	close(unit=output_unit)
	close(unit=output_header_unit)

	! deallocate storage

	deallocate(lab_id_array, longitude_array, latitude_array)


contains

subroutine find_lab_id(lab_id_array,longitude_array,latitude_array,location_mask,number_locations,longitude,latitude,&
	lab_id,found_lab_id)

	integer, intent(in) :: number_locations
	character(len=80), dimension(number_locations), intent(in) :: lab_id_array
	double precision, dimension(number_locations), intent(in) :: longitude_array,latitude_array
	logical, dimension(number_locations), intent(inout) :: location_mask
	double precision, intent(in) :: longitude,latitude

	character(len=80), intent(out) :: lab_id
	logical, intent(out) :: found_lab_id

	integer :: counter, lat_int, long_int, lat_diff, long_diff

	! SELEN rounds things to four decimal places, have to do the same here
	double precision :: mult_factor = 1000.


	found_lab_id = .false.
	lab_id = "bug" ! if something messes up in the code, this might show up


	lat_int = nint(latitude * mult_factor)
	long_int = nint(longitude * mult_factor)

	search_locations: do counter = 1, number_locations

		if(location_mask(counter)) THEN

			lat_diff = abs(nint(latitude_array(counter)*mult_factor) - lat_int)
			long_diff = abs(nint(longitude_array(counter)*mult_factor) - long_int)

			if(lat_diff < 6 .and. long_diff < 6) THEN
				found_lab_id = .true.
				lab_id = lab_id_array(counter)
				location_mask(counter) = .false.
				exit search_locations
			endif
		endif

	end do search_locations


end subroutine find_lab_id

integer function find_times(file_unit)

	implicit none
	integer, intent(in) :: file_unit

	integer :: istat

	double precision :: first_time, longitude, latitude, elevation, time

	! read in the first time to find the first time

	read(file_unit,*,iostat=istat) first_time, longitude, latitude, elevation
	if (istat /=0) then
		write(6,*) "there is a problem the calculated sea level file, please check it"
	end if

	find_times = 1

	search_time: do

		read(file_unit,*,iostat=istat) time, longitude, latitude, elevation
		if (istat /=0) then
			write(6,*) "warning, only found one location in the calc file, (maybe on purpose?)"
			exit search_time
		end if

		if(time == first_time) THEN ! assuming the formatting in the SELEN output is consistent
			exit search_time
		else
			find_times = find_times + 1
		endif


	end do search_time

	rewind(unit=file_unit)

end function find_times


end program extract_calc_sea_level
