# Supplementary material for: Reply to: Towards solving the missing ice problem and the importance of rigorous model data comparisons
Source: Nat Commun. 2022 Oct 24;13:6264. doi: 10.1038/s41467-022-33954-x (PMC9592598; doi:10.1038/s41467-022-33954-x)
Supplement: Supplementary file 1 — source data [file 41467_2022_33954_MOESM1_ESM.zip › paleo_sea_level-1.3/Fortran/makefile]

# The compiler
FC = gfortran

FCFLAGS2 = -g -fbacktrace -fbounds-check 
FCFLAGS = -O2 
OBFLAGS = -c


radiocarbon_statistics: radiocarbon_statistics.f90
	$(FC) -o radiocarbon_statistics $(FCFLAGS) radiocarbon_statistics.f90

shared_subs.o: shared_subs.f90
	 $(FC) -o shared_subs.o $(OBFLAGS) $(FCFLAGS) shared_subs.f90

extract_calc_sea_level: extract_calc_sea_level.f90 shared_subs.o
	$(FC) -o extract_calc_sea_level $(FCFLAGS) extract_calc_sea_level.f90 shared_subs.o


sl_diff_params2: sl_diff_params2.f90
	$(FC) -o sl_diff_params2 $(FCFLAGS) sl_diff_params2.f90
