# Supplementary material for: Reply to: Towards solving the missing ice problem and the importance of rigorous model data comparisons
Source: Nat Commun. 2022 Oct 24;13:6264. doi: 10.1038/s41467-022-33954-x (PMC9592598; doi:10.1038/s41467-022-33954-x)
Supplement: Supplementary file 1 — source data [file 41467_2022_33954_MOESM1_ESM.zip › paleo_sea_level-1.3/GIS/coastlines/LICENSE.TXT]

$LastChangedDate: 2013-11-24 09:26:07 -1000 (Sun, 24 Nov 2013) $
$Revision: 594 $

As of GSHHG 2.2.2, GSHHG is distributed under the GNU Lesser General Public
License (LGPL) version 3 or later. Copies of the The GNU General Public
License (GPL) and the GNU Lesser General Public License (LGPL) are
distributed along with the sources. Refer to the files COPYINGv3 and
COPYING.LESSERv3.

Permission to use, copy, modify, and distribute (with no more than a
reasonable redistribution fee) this data and its documentation for
any purpose is hereby granted, provided that the above copyright notice
appear in all copies, that both that copyright notice and this
permission notice appear in supporting documentation, and that the name
of GSHHG not be used in advertising or publicity pertaining to
distribution of the software without specific, written prior permission.
 The GSHHG package may be included in a bundled distribution of software
for which a fee may be charged. The University of Hawaii (UH) and the
National Oceanic and Atmospheric Administration (NOAA) make no
representations about the suitability of this software for any purpose. 
It is provided "as is" without expressed or implied warranty.  It is
provided with no support and without obligation on the part of UH or
NOAA, to assist in its use, correction, modification, or enhancement.
