# Supplementary material for: Reply to: Towards solving the missing ice problem and the importance of rigorous model data comparisons
Source: Nat Commun. 2022 Oct 24;13:6264. doi: 10.1038/s41467-022-33954-x (PMC9592598; doi:10.1038/s41467-022-33954-x)
Supplement: Supplementary file 1 — source data [file 41467_2022_33954_MOESM1_ESM.zip › paleo_sea_level-1.3/GIS/region_bounds.gmt]

# @VGMT1.0 @GPOLYGON
# @R-152.77272029/169.128951621/-77.5077890498/81.9940671284              
# @Je4326
# @Jp"+proj=longlat +datum=WGS84 +no_defs"
# @Jw"GEOGCS[\"WGS 84\",DATUM[\"WGS_1984\",SPHEROID[\"WGS 84\",6378137,298.257223563,AUTHORITY[\"EPSG\",\"7030\"]],AUTHORITY[\"EPSG\",\"6326\"]],PRIMEM[\"Greenwich\",0,AUTHORITY[\"EPSG\",\"8901\"]],UNIT[\"degree\",0.0174532925199433,AUTHORITY[\"EPSG\",\"9122\"]],AXIS[\"Latitude\",NORTH],AXIS[\"Longitude\",EAST],AUTHORITY[\"EPSG\",\"4326\"]]"
# @Nid|location
# @Tdouble|string
# FEATURE_DATA
>
# @D0|Kivalliq
# @P
-102.09213529699 65.6315454887123
-92.4037949767994 65.6845759524483
-87.5828904801324 64.1438873227626
-89.3001598846662 62.5588560672856
-93.9180444420959 60.6369892725584
-97.2642303940203 61.594410272184
-102.09213529699 65.6315454887123
>
# @D0|Churchill
# @P
-93.5544287549942 60.1097465262608
-92.0450779225178 57.504174087886
-93.8228987884818 56.6883299736995
-95.1459851116688 56.3441666349941
-97.0910906413441 57.9532081680558
-96.3370103919109 60.0672243863566
-93.5544287549942 60.1097465262608
>
# @D0|West_James_Bay
# @P
-85.4824821254881 55.9785451261083
-81.240510909266 55.1166651673572
-79.744400690776 50.0472528867982
-84.5701224002412 50.5753831806966
-87.1952908738867 53.8192209941169
-85.4824821254881 55.9785451261083
>
# @D0|East_James_Bay
# @P
-81.240510909266 55.1166651673572
-79.77750882464 54.7507038901016
-79.1223275929787 54.6137417048652
-76.6880968854788 54.2955542796483
-76.2593707545447 49.8674694430103
-79.744400690776 50.0472528867982
-81.240510909266 55.1166651673572
>
# @D0|Umiujaq
# @P
-76.6880968854788 54.2955542796483
-79.1223275929787 54.6137417048652
-79.77750882464 54.7507038901016
-79.7557093708257 55.1105237811039
-78.923656153307 55.3573230011736
-77.4412512619454 56.2626609991332
-77.6161239947762 57.7715797811263
-75.7569630296371 57.7653247156632
-75.5251388682705 57.2981600665237
-75.1310748979037 56.4729629840842
-75.1536638188119 55.0918891761648
-75.3745713447896 54.1345531846147
-76.6880968854788 54.2955542796483
>
# @D0|Inukjuak
# @P
-77.6161239947762 57.7715797811263
-78.7436304927994 58.1525842185691
-81.0640697796421 58.9425603557602
-80.3242134388779 60.5606860023498
-76.7379399008975 60.3574152873849
-75.7569630296371 57.7653247156632
-77.6161239947762 57.7715797811263
>
# @D0|Ivujivik
# @P
-76.7379399008975 60.3574152873849
-80.3242134388779 60.5606860023498
-80.8271053202686 62.7914183154986
-77.2813785401651 62.8690362115469
-76.6461722155687 61.7097640972882
-76.7379399008975 60.3574152873849
>
# @D0|Sugluk
# @P
-77.2813785401651 62.8690362115469
-75.8196142702726 63.0244184409146
-74.0153685468429 62.9208084830532
-73.3772765535683 62.6750830157968
-73.8176940036853 61.761065161601
-76.6461722155687 61.7097640972882
-77.2813785401651 62.8690362115469
>
# @D0|Kangiqsujuaq
# @P
-73.3772765535683 62.6750830157968
-71.647458704466 62.1915106850697
-69.6011550790319 61.5111620931091
-69.2124721281849 61.1084665708765
-70.0101133660496 60.6179094974567
-71.7000830747017 60.8151947045738
-73.2371967063635 61.5815993446093
-73.8176940036853 61.761065161601
-73.3772765535683 62.6750830157968
>
# @D0|Western_Ungava_Bay
# @P
-69.2124721281849 61.1084665708765
-67.4474384806965 60.6179094974567
-68.1506884088208 59.446291261866
-68.529290871576 58.8859972801726
-69.8574873632738 58.4718451933234
-70.4729322534293 58.785492809403
-71.2169457531659 60.2051557555714
-70.0101133660496 60.6179094974567
-69.2124721281849 61.1084665708765
>
# @D0|Southern_Ungava_Bay
# @P
-68.529290871576 58.8859972801726
-66.5631758430747 58.4906459217879
-66.4617420297633 57.2981600665237
-68.9458356369288 57.0992395453629
-70.0416546479108 57.6780306828321
-69.8574873632738 58.4718451933234
-68.529290871576 58.8859972801726
>
# @D0|Torngat
# @P
-65.5071478644159 60.7006075871289
-64.8129956015356 60.9936325035565
-63.8854440451183 60.4844247119465
-61.5761660082257 58.1525842185691
-63.3278270283106 57.7403906854716
-64.1245330428515 58.6160427655359
-65.5071478644159 60.7006075871289
>
# @D0|Nain
# @P
-63.3278270283106 57.7403906854716
-61.5761660082257 58.1525842185691
-59.358086966486 55.6148136942598
-60.8051809276392 55.1105237811039
-61.5030498414773 55.516303946611
-62.2753115091844 56.2564796086228
-63.3278270283106 57.7403906854716
>
# @D0|Lake_Melville
# @P
-60.8051809276392 55.1105237811039
-59.6049812334101 54.1488647051063
-58.8512381082509 53.5510334545566
-60.0997900997939 52.8153641916649
-60.9675879191055 52.8699922955816
-62.5406936710538 54.8037365566044
-60.8051809276392 55.1105237811039
>
# @D0|Hamilton_Inlet
# @P
-59.358086966486 55.6148136942598
-56.7607669859293 55.0429822456326
-55.9994927652935 53.8070224608259
-56.9477152151514 53.3623008913169
-58.3515982984596 53.429249854932
-58.8512381082509 53.5510334545566
-60.8051809276392 55.1105237811039
-59.358086966486 55.6148136942598
>
# @D0|Great_Northern_Peninsula
# @P
-55.2748827239229 51.6955676887635
-55.1704313747373 50.7857577428456
-55.8107817415067 50.2211693934166
-56.7920864906722 49.708767833444
-57.2636446249699 50.0502688145499
-57.8694812983279 50.2659808286843
-57.677315319214 51.0866233191736
-57.6284760475105 51.755949429931
-56.1297782185855 51.6895266732782
-55.2748827239229 51.6955676887635
>
# @D0|Bay_Of_Islands
# @P
-57.2636446249699 50.0502688145499
-57.3555537053033 48.9823790087873
-58.0302044999379 48.6197636476626
-58.5456988174122 48.857003850765
-59.1670424978079 49.1063517902553
-58.9252829943428 49.6758410420659
-57.8694812983279 50.2659808286843
-57.2636446249699 50.0502688145499
>
# @D0|Port_Aux_Basques
# @P
-58.0302044999379 48.6197636476626
-56.5586339409245 48.058532356127
-56.6037600908345 47.155407024401
-57.9217680214134 46.8826107412882
-59.1663487133856 46.8826225092556
-60.629130308419 47.5457385073566
-59.1670424978079 49.1063517902553
-58.5456988174122 48.857003850765
-58.0302044999379 48.6197636476626
>
# @D0|Avalon_Peninsula
# @P
-52.8047345226656 48.7004298001272
-52.3132108019129 48.0570448348359
-51.8300178394575 46.869273422658
-53.16592784654 46.1587223503909
-54.3452675389999 46.5315743423967
-54.5135200180928 47.4150785056806
-54.1559718555074 48.1820334038458
-52.8047345226656 48.7004298001272
>
# @D0|Notre_Dame_Bay
# @P
-55.8107817415067 50.2211693934166
-54.6977765925519 50.0997147561297
-53.6115029872642 49.9079096924199
-52.8047345226656 48.7004298001272
-54.1559718555074 48.1820334038458
-56.7920864906722 49.708767833444
-55.8107817415067 50.2211693934166
>
# @D0|Anticosti_Island
# @P
-64.7162254372757 50.0817265727346
-63.8326214157838 50.0517491852429
-62.7792948914877 49.9618399930015
-61.8293580265965 49.740199874709
-61.0866405528607 48.957006458807
-61.2303746865244 48.6109827749913
-62.5284237321809 48.7063937798155
-64.9225369826633 49.6863170231395
-64.7162254372757 50.0817265727346
>
# @D0|Quebec_City
# @P
-74.057092111855 47.2310604369322
-71.3963055960463 48.2951653994757
-70.0060041229638 47.57166048004
-69.1576716675634 47.130193199908
-70.8921715600295 46.0167892417817
-73.2443869582591 45.7567256126269
-74.057092111855 47.2310604369322
>
# @D0|Forestville
# @P
-70.0060041229638 47.57166048004
-71.3963055960463 48.2951653994757
-68.6019599663812 50.0277698821965
-67.5787355851124 49.1003180445714
-68.9764904155784 48.497724352904
-69.6601905211262 47.961851219568
-70.0060041229638 47.57166048004
>
# @D0|Rimouski
# @P
-70.0060041229638 47.57166048004
-69.6601905211262 47.961851219568
-68.9764904155784 48.497724352904
-67.5787355851124 49.1003180445714
-66.3205364595468 49.3173933437513
-66.0725185585226 48.6498932455112
-67.5096762644282 48.092750221529
-69.1576716675634 47.130193199908
-70.0060041229638 47.57166048004
>
# @D0|Chaleur_Bay
# @P
-66.0725185585226 48.6498932455112
-65.2643240333717 48.3070765529974
-64.3518747749722 48.092750221529
-64.3721627066588 47.4247286667318
-64.8061021274629 47.0558011239498
-65.4129090964849 46.8277828543551
-66.9365965785005 47.7002271974186
-67.5096762644282 48.092750221529
-66.0725185585226 48.6498932455112
>
# @D0|Magdalen_Islands
# @P
-61.6639542221085 48.2772994475025
-61.0384516281838 48.0391936301694
-60.629130308419 47.5457385073566
-61.0300215962463 47.0827373778804
-61.7380565346357 46.5730276962691
-62.6457773962675 46.8182150361727
-62.5689913557369 47.8012817799904
-61.6639542221085 48.2772994475025
>
# @D0|Prince_Edward_Island
# @P
-64.0423825531434 47.1954564580255
-62.6457773962675 46.8182150361727
-61.7380565346357 46.5730276962691
-61.6125879185094 45.7153601975274
-62.2036057040869 45.5854219704286
-62.8660300989497 45.3463200326741
-63.3552975993746 45.6563159883987
-63.9239628308494 45.8335524080185
-64.6617032560318 46.1983056074573
-65.4129090964849 46.8277828543551
-64.8061021247748 47.0558011173524
-64.3721626895162 47.4247286248577
-64.0423825531434 47.1954564580255
>
# @D0|Cape_Breton
# @P
-60.629130308419 47.5457385073566
-59.1663487133856 46.8826225092556
-59.1782824840361 45.7153691443566
-60.1858278308975 45.3315653462149
-60.9889227401462 45.1604554839535
-61.6125879185094 45.7153601975274
-61.7380565346357 46.5730276962691
-61.0300215962463 47.0827373778804
-60.629130308419 47.5457385073566
>
# @D0|Cumberland
# @P
-64.6617032560318 46.1983056074573
-63.9239628308494 45.8335524080185
-63.3552975993746 45.6563159883987
-62.8660301018511 45.3463200403369
-63.1163783062727 45.199603221711
-63.5139146178439 44.9864585943941
-64.882178071483 44.4914740683981
-65.3170040055745 45.175003761063
-65.6960247772105 45.7833144017556
-64.6617032560318 46.1983056074573
>
# @D0|Halifax
# @P
-64.882178071483 44.4914740683981
-63.5139146178439 44.9864585943941
-63.1163783062727 45.199603221711
-62.3790352720377 44.4649664821017
-64.4360962497558 43.7295158765491
-64.882178071483 44.4914740683981
>
# @D0|Shelburne
# @P
-64.882178071483 44.4914740683981
-64.4360962497558 43.7295158765491
-66.099053850759 43.0598715776517
-66.5432344453837 43.8588627389277
-64.882178071483 44.4914740683981
>
# @D0|Digby
# @P
-65.3170040055745 45.175003761063
-64.882178071483 44.4914740683981
-66.5432344453837 43.8588627389277
-66.8099839325408 44.3354337985701
-66.0923535049146 44.8125530117029
-65.3170040055745 45.175003761063
>
# @D0|Passamaquoddy_Bay
# @P
-66.8099839325408 44.3354337985701
-67.7000827073361 45.2784541318995
-65.6960247772105 45.7833144017556
-65.3170040055745 45.175003761063
-66.0923535049146 44.8125530117029
-66.8099839325408 44.3354337985701
>
# @D0|Sable_Island
# @P
-60.8188262753562 43.9411948526926
-59.8751614835886 44.3825319759093
-59.2006370038596 43.8706237190935
-60.2008522497373 43.423939040572
-60.8188262753562 43.9411948526926
>
# @D0|Rotterdam
# @P
4.36809633304179 50.910807055929
3.33310823755167 51.4982998084299
4.17418103448623 52.558223180077
5.30069117301335 51.7141313240233
4.36809633304179 50.910807055929
>
# @D0|Limfjord
# @P
9.10426088466525 57.7768550209272
9.51484496936911 57.0819078851727
10.0555255776331 56.7812184771542
9.80392019201849 56.5679065923274
9.14904567037637 55.9278639935847
7.79170466566527 56.1125362391236
7.49622907280299 57.0912991404799
9.10426088466525 57.7768550209272
>
# @D0|Barbados
# @P
-60.0034471487181 12.665947931875
-59.9699207543847 13.7946698744334
-58.9641289243822 13.817020803989
-58.9529534596043 12.6435970023193
-60.0034471487181 12.665947931875
>
# @D0|Inner_Chesapeake
# @P
-77.6271551033182 39.6826340322209
-75.8167298093136 39.7496868208878
-75.7210263476895 38.5323398334814
-75.6993874291466 38.1348321604948
-76.1764540546832 37.9167445602495
-77.0214828872414 37.2102116371612
-77.6863530218898 38.078816629414
-77.6271551033182 39.6826340322209
>
# @D0|Eastern_Maine
# @P
-66.8099839325408 44.3354337985701
-68.2460169827555 43.7650150406048
-68.8613524496262 45.0411134249205
-67.7000827073361 45.2784541318995
-66.8099839325408 44.3354337985701
>
# @D0|Southern_Maine
# @P
-68.2460169827555 43.7650150406048
-69.8731456669639 42.7614813597351
-71.8306558098948 43.6782899076901
-70.1622294433461 44.8841822320273
-68.8613524496262 45.0411134249205
-68.2460169827555 43.7650150406048
>
# @D0|Northern_Massachusetts
# @P
-69.8731456669639 42.7614813597351
-69.9681303363466 42.3113366222257
-71.3970301453215 41.9148788717586
-72.4212126673613 42.8482064926497
-71.8306558098948 43.6782899076901
-69.8731456669639 42.7614813597351
>
# @D0|Southern_Massachusetts
# @P
-71.3970301453215 41.9148788717586
-69.9681303363466 42.3113366222257
-69.1256576166042 40.8328795944424
-71.0831677595351 40.7172460838895
-71.2181401794319 41.2322724229695
-71.3970301453215 41.9148788717586
>
# @D0|Connecticut
# @P
-71.7563199816822 41.2572132804891
-72.1858158780215 41.2375968813775
-72.3334550923881 41.2035262934467
-72.7856647140146 41.1044118558299
-73.3741566873641 41.0507248687875
-73.4030650650023 41.6247626533179
-72.3210657876861 41.9344952708703
-71.3970301453215 41.9148788717586
-71.2181401794319 41.2322724229695
-71.7563199816822 41.2572132804891
>
# @D0|Long_Island
# @P
-73.3741566873641 41.0507248687875
-72.7856647140146 41.1044118558299
-72.3334550923881 41.2035262934467
-72.1858158780215 41.2375968813775
-71.7563199816822 41.2572132804891
-71.2181401794319 41.2322724229695
-71.0831677595351 40.7172460838895
-71.6830165955282 40.586125942459
-72.3892069635476 40.4457138225019
-73.6818244207995 40.3218207754809
-74.0018814589369 40.5696068695228
-73.8676639913309 40.9206371694155
-73.3741566873641 41.0507248687875
>
# @D0|New_York
# @P
-73.3741566873641 41.0507248687875
-73.8676639913309 40.9206371694155
-74.0018814589369 40.5696068695228
-74.3797552523508 40.7967441223946
-74.3880147888189 41.246888859904
-74.1319691583089 41.7878884985622
-73.4030650650023 41.6247626533179
-73.3741566873641 41.0507248687875
>
# @D0|New_Jersey
# @P
-74.3797552523508 40.7967441223946
-74.0018814589369 40.5696068695228
-73.6818244207995 40.3218207754809
-73.808814793996 39.5536838839511
-74.1474557891866 38.8764018935699
-74.6760661231426 38.9424781853144
-74.8097673697194 39.1087013567342
-75.0229666548013 39.5867220298234
-74.3797552523508 40.7967441223946
>
# @D0|Inner_Delaware
# @P
-75.8167298093136 39.7496868208878
-75.4545274352576 40.1256567843645
-75.0229666548013 39.5867220298234
-74.8097673697194 39.1087013567342
-75.3363128195584 38.7783198980117
-75.7210263476895 38.5323398334814
-75.8167298093136 39.7496868208878
>
# @D0|Outer_Delaware
# @P
-75.6993874291466 38.1348321604948
-75.7210263476895 38.5323398334814
-75.3363128195584 38.7783198980117
-74.8097673697194 39.1087013567342
-74.6760661231426 38.9424781853144
-74.1474557891866 38.8764018935699
-74.9264333223308 37.9451391567958
-75.6993874291466 38.1348321604948
>
# @D0|Eastern_Shore
# @P
-76.1764540546832 37.9167445602495
-75.6993874291466 38.1348321604948
-74.9264333223308 37.9451391567958
-75.5624176303717 36.920956634756
-77.0863021087294 36.6483919313099
-77.0214828872414 37.2102116371612
-76.1764540546832 37.9167445602495
>
# @D0|Northern_North_Carolina
# @P
-77.0863021087294 36.6483919313099
-75.5624176303717 36.920956634756
-74.7777616659057 36.1032625244178
-74.810799811778 34.8147748353999
-75.3228910727979 34.426576621401
-76.2727377666251 35.6242094092701
-77.164767705176 35.871995503312
-77.0863021087294 36.6483919313099
>
# @D0|Southern_North_Carolina
# @P
-77.164767705176 35.871995503312
-76.2727377666251 35.6242094092701
-75.3228910727979 34.426576621401
-76.4214094230503 33.7658137039559
-77.8833473778975 33.1463484688512
-78.6597438058954 34.7321794707193
-77.164767705176 35.871995503312
>
# @D0|Northern_South_Carolina
# @P
-78.6597438058954 34.7321794707193
-77.8833473778975 33.1463484688512
-79.4278806974253 32.2377994573642
-80.0721245419342 34.0961951626785
-78.6597438058954 34.7321794707193
>
# @D0|Southern_South_Carolina
# @P
-79.4278806974253 32.2377994573642
-80.7246279229112 31.3292504458773
-81.9800774660568 32.6838144266397
-80.0721245419342 34.0961951626785
-79.4278806974253 32.2377994573642
>
# @D0|Pechengsky
# @P
29.915335055852 70.0096396133539
31.1212273801892 70.0839754415665
32.8639895749505 69.9848610039497
33.5412715653317 69.7866321287162
31.4020516201033 68.985457091314
29.8740373735117 69.241502721824
29.915335055852 70.0096396133539
>
# @D0|Murmansk
# @P
31.4020516201033 68.985457091314
33.5412715653317 69.7866321287162
35.1766597860082 69.6049223264188
33.9459888522668 68.6055184137831
32.145409902229 68.2751369550606
31.4020516201033 68.985457091314
>
# @D0|Voronya_River
# @P
35.1766597860082 69.6049223264188
37.241543903024 69.3819148417811
36.4899260844303 68.2090606633162
33.9459888522668 68.6055184137831
35.1766597860082 69.6049223264188
>
# @D0|Kandalaksha
# @P
32.9796230855034 67.1600995318721
31.4020516201033 66.8586264507878
30.9808152602321 67.8745494363596
32.5459974209301 68.0232210927847
32.9796230855034 67.1600995318721
>
# @D0|Lesozavodskiy
# @P
32.9796230855034 67.1600995318721
32.7524858326317 66.9164432060643
33.162936703955 66.7422972528784
32.7855239785039 66.6273594296821
31.356624169529 66.3300161168318
31.4020516201033 66.8586264507878
32.9796230855034 67.1600995318721
>
# @D0|Rugozerskiy_Peninsula
# @P
33.162936703955 66.7422972528784
33.6527753076506 66.6025808202779
33.4256380547788 66.4415198591506
32.7400965279296 66.4580389320868
32.7855239785039 66.6273594296821
33.162936703955 66.7422972528784
>
# @D0|Chupa_Bay
# @P
33.6527753076506 66.6025808202779
34.6728280614564 66.2432909839171
33.6775539170548 65.8468332334501
32.4592722880154 66.0657109498538
32.3353792409945 66.3671840309381
32.7400965279296 66.4580389320868
33.4256380547788 66.4415198591506
33.6527753076506 66.6025808202779
>
# @D0|Engozero
# @P
34.6728280614564 66.2432909839171
35.4368351847522 65.8530278858012
35.271644455391 65.2748603330367
33.7601492817354 65.1592268224838
33.6775539170548 65.8468332334501
34.6728280614564 66.2432909839171
>
# @D0|Belomorsk
# @P
33.7601492817354 65.1592268224838
35.271644455391 65.2748603330367
35.4698733306245 64.5562806603152
34.8999653143281 64.0854870816356
33.966637693437 63.9368154252105
33.7601492817354 65.1592268224838
>
# @D0|Umba
# @P
33.6527753076506 66.6025808202779
33.9253400110967 67.0382713689682
35.0816751166255 66.8648211031389
35.1353621036679 66.6996303737776
34.6728280614564 66.2432909839171
33.6527753076506 66.6025808202779
>
# @D0|Onega_Peninsula
# @P
38.290505034468 63.8253116828916
36.1182469433674 64.6843034755702
36.8037884702167 65.4937380494404
39.1660159000827 64.9073109602079
38.981876257744 64.2583499567583
38.290505034468 63.8253116828916
>
# @D0|Dvina_Gulf
# @P
39.1660159000827 64.9073109602079
40.2562747138671 65.3698450024195
41.0161520689289 64.8247155955273
40.4875417349729 63.9574642663807
39.8845955728042 63.998761948721
38.981876257744 64.2583499567583
39.1660159000827 64.9073109602079
>
# @D0|Eastern_Kola_Peninsula
# @P
37.2787118171303 66.617035009097
38.0633677815963 66.6583326914373
38.9058405013387 66.7657066655221
40.2025877268247 67.0795690513086
41.1193962747797 66.5509587173525
41.0615795195032 66.3196916962467
40.3017021644414 66.0140888469284
39.2444814965293 65.7497836799504
37.9559938075115 65.6176310964614
36.8739945301952 65.7993408987588
37.2787118171303 66.617035009097
>
# @D0|Kholmogorsky
# @P
41.0161520689289 64.8247155955273
42.3500672085211 65.3037687106749
44.0680507938782 65.0229444707608
44.7122946383871 63.7014186358707
43.2420971470719 62.7598314785115
41.0946176653755 62.9910984996172
40.4875417349729 63.9574642663807
41.0161520689289 64.8247155955273
>
# @D0|Mezen_Gulf
# @P
42.209655088564 67.2034620983294
44.2910582785159 66.6087754726289
48.486902804292 65.9975697739922
48.354750220803 64.923830033144
44.0680507938782 65.0229444707608
42.3500672085211 65.3037687106749
42.0279452862666 65.9810507010561
42.209655088564 67.2034620983294
>
# @D0|Chosha_Bay
# @P
42.209655088564 67.2034620983294
43.5311809234541 69.7473993304929
48.9824749923758 68.194606474497
48.9989940653119 66.7244089831818
48.486902804292 65.9975697739922
44.2910582785159 66.6087754726289
42.209655088564 67.2034620983294
>
# @D0|Pechora_Sea
# @P
50.7830539424136 70.0447426433432
52.5836328924513 70.2099333727045
57.7541027214589 69.8795519139819
62.5920173477554 68.9832787215751
60.644940485281 67.2530193171378
51.8733127561979 66.9226378584153
50.7830539424136 70.0447426433432
>
# @D0|Vaygach_Island
# @P
57.7541027214589 69.8795519139819
58.2166367636705 71.3745280147014
64.6914432113393 71.1552065378698
63.3489087617672 69.7298331012936
62.5920173477554 68.9832787215751
57.7541027214589 69.8795519139819
>
# @D0|Yuzhny_Island
# @P
58.2166367636705 71.3745280147014
57.7541027214589 69.8795519139819
52.5836328924513 70.2099333727045
50.7830539424136 70.0447426433432
50.4609320201592 71.2588945041485
50.5435273848398 72.9438399436334
52.5588542830472 73.9680224656732
55.2030530612531 73.4786483634381
58.0927437166495 72.9438399436334
58.2166367636705 71.3745280147014
>
# @D0|Severny_Island_West
# @P
55.2030530612531 73.4786483634381
52.5588542830472 73.9680224656732
53.9836243237881 75.0541515112235
56.8054908075246 75.9437608118771
59.3596031989366 76.5304056962243
62.1370759765112 76.9668893681299
64.1593931367175 76.0404936016106
61.3841689991727 75.7149144286686
58.8732699128815 75.1532659488403
56.6477456287914 74.0353189494887
55.2030530612531 73.4786483634381
>
# @D0|Severny_Island_North
# @P
64.1593931367175 76.0404936016106
62.1370759765112 76.9668893681299
69.3806964758202 77.5402172279579
70.2796897752768 75.8222884027534
65.816467777091 75.3318551827613
64.1593931367175 76.0404936016106
>
# @D0|Zemlya_Georga
# @P
50.9923153381967 81.3703420251457
52.462099687718 80.8045185542771
51.4628587828829 80.3291658586881
52.6493410228917 79.652054696475
49.3466238643784 79.5066411555212
44.1076720241469 80.2063237046826
43.5967498812082 80.8267888637043
47.9628838753293 81.3099466149958
50.9923153381967 81.3703420251457
>
# @D0|Proliv_Markama
# @P
52.462099687718 80.8045185542771
59.9278184097899 80.8370092812214
60.5921104511737 80.3223308439004
60.2883266776756 79.8689813456455
59.089784886856 79.7280561746102
57.3844811206431 79.686314166455
52.6493410228917 79.652054696475
51.4628587828829 80.3291658586881
52.462099687718 80.8045185542771
>
# @D0|Zemlya_Zichy
# @P
59.9278184097899 80.8370092812214
52.462099687718 80.8045185542771
50.9923153381967 81.3703420251457
56.3705953059003 81.9940671283692
59.9030190094689 81.965024065328
59.809806163548 81.4997588280941
59.8431733144325 81.0774847345233
59.9278184097899 80.8370092812214
>
# @D0|Severnaya_Zemlya
# @P
101.113356239259 79.7397185630621
100.505148658078 79.0517541745235
99.5290445431617 78.4479075114137
96.1416768774904 78.4869138759212
91.9946159178247 78.8606328259144
89.8872261282682 79.5227589915923
90.1966554464403 80.1504401299296
91.9754110749682 81.1270968409408
95.5255555004307 81.5975629860475
98.6899745945083 81.0429668991069
99.1533391279714 80.4652711609208
101.113356239259 79.7397185630621
>
# @D0|Kara_Sea_shelf
# @P
81.0347435355339 74.0297701821685
79.9674548277208 73.2819455093044
77.4266286368776 73.1741736295156
73.8922142405459 73.2534054090835
72.5820843144333 73.3905854793208
71.0358316547879 73.8226597121534
71.0666300032578 74.8124583344539
75.197811287486 74.8735433868529
81.0347435355339 74.0297701821685
>
# @D0|Ostrov_Sibiryakova
# @P
79.9674548277208 73.2819455093044
80.1641567114375 72.555811663004
79.050928705537 72.4965171579399
77.9083160868398 72.6814274970271
77.4266286368776 73.1741736295156
79.9674548277208 73.2819455093044
>
# @D0|Khalmyer_Bay
# @P
79.050928705537 72.4965171579399
79.6331587054178 70.8074564004185
78.3284783410257 70.6649272913024
75.7347632673946 70.801876875039
74.7647630449736 71.3798623074003
74.4687254073541 72.218104823439
73.8922142405459 73.2534054090835
77.4266286368776 73.1741736295156
77.9083160868398 72.6814274970271
79.050928705537 72.4965171579399
>
# @D0|Gulf_of_Ob
# @P
75.2534962026716 70.5813199206417
75.0740932384093 69.5787022437582
77.6270010574096 69.4047530972664
79.1780975413316 68.4494762867046
79.5538404259258 67.6729915575359
78.9073002275782 67.0303258883957
76.1913741386698 66.31267443017
73.4773455570284 65.8274592375747
69.0347122937548 65.8876721583912
68.5331042478209 66.775583891763
69.1904646171217 67.4291414763132
70.0224360113091 68.3492228882149
70.3613800737592 70.4604821319756
75.2534962026716 70.5813199206417
>
# @D0|Baydaratskaya_Bay
# @P
68.5331042478209 66.775583891763
62.5920173477554 68.9832787215751
63.3489087617672 69.7298331012936
64.6914432113393 71.1552065378698
68.4559957657122 70.9688589553794
70.3613800737592 70.4604821319744
70.0224360113091 68.3492228882149
69.1904646171217 67.4291414763132
68.5331042478209 66.775583891763
>
# @D0|West_Laptev_Sea
# @P
118.466241463345 75.0891011567893
119.268040029804 73.9957921010191
117.825534895488 73.3395758338379
116.172623216451 72.9304673688337
113.212214193293 72.9012388616806
113.135233190926 73.7024515138148
113.428707296625 74.4208086306389
112.173681174552 75.2697779975651
113.742823185457 75.5007061115889
115.918963119736 75.8209651385009
118.466241463345 75.0891011567893
>
# @D0|Olenyok_Gulf
# @P
124.979701798453 74.1259017797724
124.795145701036 73.2333059767894
124.458492009909 72.8000665435545
124.06092780257 72.459786387882
122.787033380972 72.463699219484
119.690671217667 72.7727429274295
117.993133327274 72.9992969435946
117.825534895488 73.3395758338379
119.268040029804 73.9957921010191
124.979701798453 74.1259017797724
>
# @D0|Lena_Delta
# @P
124.979701798453 74.1259017797724
128.062898655124 73.8550560755359
130.654954269925 73.2942590096156
130.999046577679 72.8240673444407
130.16284009149 72.120934318447
129.231334119581 71.8294312906665
127.440587784764 71.5657875497379
125.651949089226 71.9235202707464
124.06092780257 72.459786387882
124.458492009909 72.8000665435545
124.795145701036 73.2333059767894
124.979701798453 74.1259017797724
>
# @D0|New_Siberian_Islands
# @P
145.612211197992 75.6497130675757
145.047281181824 74.3463819790703
142.950745286556 72.6126527393711
139.551768784755 72.3358137585351
135.82992953647 73.1683341158888
133.603797497859 74.6804723978962
134.420913204101 75.9639272459357
139.716964217719 76.7327898625315
142.983036575624 76.1327459292933
145.612211197992 75.6497130675757
>
# @D0|Zhokhov_Island
# @P
145.047281181824 74.3463819790703
145.612211197992 75.6497130675757
142.983036575624 76.1327459292933
145.025504050704 76.8176207012835
149.334930306585 77.7788473989978
155.271903199982 78.128122428264
160.28307127212 77.0507833715097
159.574936845798 76.0715662343558
152.095797218669 74.2159519988688
145.047281181824 74.3463819790703
>
# @D0|Halden
# @P
12.0668671498914 59.0118904940847
11.3931453091213 58.7362770137697
10.8373785927473 58.5089179025258
10.4719635749154 58.3643345162969
10.5479172505296 58.6539801912841
10.7049013064264 58.9956204029735
10.5628134211626 59.4591894731907
11.4274059395242 59.5768298549471
12.0668671498914 59.0118904940847
>
# @D0|Ski
# @P
10.5628134211626 59.4591894731907
10.0687483473009 59.4174207081916
9.79736883920671 60.0955513499447
11.0096455236928 60.0908819007701
11.4274059395242 59.5768298549471
10.5628134211626 59.4591894731907
>
# @D0|Kragerod_Porsgrunn
# @P
10.0687483473009 59.4174207081916
10.5628134211626 59.4591894731907
10.7049013064264 58.9956204029735
10.5479172505296 58.6539801912841
10.4719635749154 58.3643345162969
9.10426088466525 57.7768550209272
8.78325865844094 58.1667490913407
8.4553790960547 58.8065937240107
9.27216204709833 59.3405128642643
10.0687483473009 59.4174207081916
>
# @D0|Stavanger
# @P
5.11775984137464 59.0063056622688
5.80199108450758 59.2034168962383
6.2674852794698 58.8690985145841
6.02637118604909 58.6698771468601
5.15064719011302 58.6913045458209
5.11775984137464 59.0063056622688
>
# @D0|Torvikbygd
# @P
5.85024400754943 60.2430246754244
6.09534365979673 60.498806119245
6.84177996668545 60.7570947475726
7.41409805271517 60.5730136058668
6.59244386784729 60.003356285424
6.1603185042633 60.0458889546711
5.85024400754943 60.2430246754244
>
# @D0|Sotra
# @P
4.56664846524352 60.5076132299437
5.15137943848706 60.5411467246732
5.46942211678773 60.1401216206701
4.82815439390056 60.0580449596818
4.56664846524352 60.5076132299437
>
# @D0|Sula
# @P
5.55013797814508 62.4932792942054
5.92698163259649 62.6797984558244
6.37169290409711 62.6035018292101
6.82862215877606 62.5577970643927
7.21806254491846 62.4646655841641
7.51105333011456 62.2966637949471
7.35533452670272 62.0609776539748
6.54417396242056 62.0670961907491
6.34336972999978 62.2407602048461
5.55013797814508 62.4932792942054
>
# @D0|Bjugn
# @P
9.64585929311083 64.0738789143611
10.4553894245373 63.9843046269079
10.3309267345393 63.8147934564808
10.0708208763781 63.5832517838487
9.84594355309038 63.43518301822
9.40727201258359 63.5102739474697
9.23741308235843 63.6930299224386
9.2775656883254 63.8894590728064
9.64585929311083 64.0738789143611
>
# @D0|Frosta
# @P
10.4553894245373 63.9843046269079
11.3133805565183 64.182118389349
11.6557550165817 64.1166919484395
11.7196624616488 63.8225111470377
11.253373414395 63.4214702952007
10.5729615173022 63.2562535211959
9.97373808431415 63.2478690050164
9.72389504638268 63.3318394641808
9.84594355309038 63.43518301822
10.0708208763781 63.5832517838487
10.3309267345393 63.8147934564808
10.4553894245373 63.9843046269079
>
# @D0|Rolfsoya
# @P
21.289046668666 70.8002031335705
23.1064643534413 71.1952383014584
25.9955232526737 71.3359839285684
24.1984013277456 70.0130659471919
22.9660694292566 69.6735537388265
21.289046668666 70.8002031335705
>
# @D0|Norkinn
# @P
25.9955232526737 71.3359839285684
28.3548000923454 71.2495317544899
26.9318131938824 70.1574867171588
25.2718524518906 69.952630030337
24.1984013277456 70.0130659471919
25.9955232526737 71.3359839285684
>
# @D0|Sorkapp_Land
# @P
13.3661281332231 77.146472579664
17.0533682474795 77.4950806226417
18.832007192459 77.5977551786164
19.2943884810085 76.5829603708952
16.3506885086895 76.180928707825
14.1558606082265 76.8157777283482
13.3661281332231 77.146472579664
>
# @D0|Ytterdalen
# @P
13.0660124272658 77.8490234313305
16.6312200589242 78.0244216881576
17.51535946809 77.9740323897382
17.0533682474795 77.4950806226417
13.3661281332231 77.146472579664
13.0660124272658 77.8490234313305
>
# @D0|Agardbukta
# @P
17.51535946809 77.9740323897382
17.785136745089 78.3299111116384
19.3894752706772 78.2904881315217
19.5275819953662 77.9673027455906
18.832007192459 77.5977551786164
17.0533682474795 77.4950806226417
17.51535946809 77.9740323897382
>
# @D0|Southern_Edgeoya
# @P
20.5622152930632 77.4177837570516
22.3738877133936 77.7873031452324
24.7812972092459 77.857243507133
24.8322269652462 77.261537385648
22.4981679438531 76.8866332023926
21.4792532805087 76.8635379056246
20.5622152930632 77.4177837570516
>
# @D0|Humla
# @P
22.3738877133936 77.7873031452324
21.5907472445893 78.2326165219331
22.1655590696355 78.226500733118
22.4792289738981 78.3075251994033
23.3056555600058 78.2882125224269
24.7812972092459 77.857243507133
22.3738877133936 77.7873031452324
>
# @D0|Diskobukta
# @P
21.5907472445893 78.2326165219331
22.3738877133936 77.7873031452324
20.5622152930632 77.4177837570516
20.2296355571799 78.1239592911442
21.5907472445893 78.2326165219331
>
# @D0|Kapp_Ziehen
# @P
21.5907472445893 78.2326165219331
21.1726726456506 78.6498048074071
22.241162275552 78.667125964957
22.6475896993444 78.4443695501108
22.4792289738981 78.3075251994033
22.1655590696355 78.226500733118
21.5907472445893 78.2326165219331
>
# @D0|Kongsoya
# @P
30.1756954397721 79.3132849830868
31.3820153362497 78.8362961415431
26.4531393666642 78.3394830128994
25.2797878403157 78.8558419475318
30.1756954397721 79.3132849830868
>
# @D0|Svartknausflya
# @P
20.6122609860054 79.2830429676201
21.5663035111069 79.532511995415
23.2901587841891 79.4606068275644
22.6968102829327 79.1578594520291
20.6122609860054 79.2830429676201
>
# @D0|Broggerhalvoya
# @P
10.8317873452313 79.0349678190198
12.5812841812567 79.0439605333572
12.8231581873832 78.8723975516991
11.3737643032155 78.7725375639227
10.8317873452313 79.0349678190198
>
# @D0|Bockfjorden
# @P
13.3851214612012 79.5683521918391
14.3440009222025 79.543248519533
14.6073366904916 79.1946691838816
13.1966381491581 79.2391330843866
12.7953406347555 79.4635975485397
13.1670434730236 79.5541496605072
13.3851214612012 79.5683521918391
>
# @D0|Huon_Peninsula
# @P
146.851765087999 -5.55641290118131
148.295142096631 -6.18314239177161
147.962785548591 -6.89533499471513
146.557392145449 -6.30658910961515
146.851765087999 -5.55641290118131
>
# @D0|Huon_Gulf
# @P
146.557392145449 -6.30658910961515
147.962785548591 -6.89533499471513
147.611437197806 -7.89240463883607
146.253523301527 -7.27517104961835
146.557392145449 -6.30658910961515
>
# @D0|New_Britain_Island_East
# @P
150.260793680756 -4.8347243968652
151.324334634485 -3.96110147058781
152.52081820743 -3.98009327333297
152.59678541841 -4.46438424333457
152.568297714293 -5.70834732314259
150.802060058993 -6.35406861647805
150.260793680756 -4.8347243968652
>
# @D0|Mururoa
# @P
-140.760095684714 -20.294051831426
-137.303587585095 -20.3320354369163
-137.265603979604 -23.2377812569259
-140.750599783341 -23.2377812569259
-140.760095684714 -20.294051831426
>
# @D0|Tahiti
# @P
-152.487533879851 -15.7929945808229
-150.499509858372 -15.6685972686932
-148.309337275915 -16.7235929153358
-147.662582076125 -17.8470319315392
-147.720591390815 -18.7367240063228
-151.78483717828 -18.0910027129873
-152.772720289761 -16.6655175293847
-152.487533879851 -15.7929945808229
>
# @D0|Sunda_Shelf
# @P
109.84148948837 7.1491031353315
111.968571395828 5.09798843885413
106.612883021693 1.07172625688003
105.207489618551 3.31275898080901
109.84148948837 7.1491031353315
>
# @D0|Vietnam_Shelf
# @P
109.84148948837 7.1491031353315
105.207489618551 3.31275898080901
104.439915931884 4.71725551385947
103.422260160506 6.57934905297667
104.637735536196 7.83280803415729
107.534352699637 9.68225286944019
108.592946525417 10.2235857992854
109.895406456222 11.1503542951232
111.243705009354 8.52721844837208
109.84148948837 7.1491031353315
>
# @D0|Mekong_Delta
# @P
107.534352699637 9.68225286944019
104.637735536196 7.83280803415729
103.222846231681 10.9759513884814
105.036563393844 12.0110046380927
106.552627442334 11.6812988761861
107.534352699637 9.68225286944019
>
# @D0|Chao_Phraya
# @P
99.633395512846 12.6282382273104
99.3295266689234 14.5891418607483
101.546819639421 14.9547340635926
101.823329320005 13.7462977186876
101.404381118832 12.8798796136838
99.633395512846 12.6282382273104
>
# @D0|Strait_Of_Malacca
# @P
101.656022505206 3.37923029041707
103.013936401485 2.31568933668806
104.428753849832 1.47651591007318
104.409833903254 1.32336764325341
104.042887426346 0.969698834917875
102.966456894622 -0.067781907829628
100.478530735006 1.84089426805904
99.6537800906864 3.18437257256388
100.516131540831 3.68846450384081
101.256811847892 4.17275547384241
101.656022505206 3.37923029041707
>
# @D0|Ca_Na
# @P
106.552627442334 11.6812988761861
107.552594457913 12.0258659089664
108.369241975955 13.0799109613228
110.230438644981 13.0039437503422
109.895406456222 11.1503542951232
108.592946525417 10.2235857992854
107.534352699637 9.68225286944019
106.552627442334 11.6812988761861
>
# @D0|Phuket
# @P
97.4014758906246 9.72785777680196
98.7403979841584 9.56642745346809
99.3196479678858 8.40792748601328
99.5950291076906 7.31589882816653
99.044266828081 7.22093981444073
98.1136684935681 7.23043571581331
97.5534103125859 7.45833734875524
97.4014758906246 9.72785777680196
>
# @D0|Thale_Noi
# @P
99.3196479678858 8.40792748601328
100.554115146321 8.76877173817133
101.038406116323 7.95212422012942
100.886471694362 7.0405176883617
100.202766795536 7.12598080071492
99.5950291076906 7.31589882816653
99.3196479678858 8.40792748601328
>
# @D0|West_Malay_Peninsula
# @P
99.044266828081 7.22093981444073
99.5950291076906 7.31589882816653
100.202766795536 7.12598080071492
100.259742203771 6.68916933757623
101.256811847892 4.17275547384241
100.516131540831 3.68846450384081
99.9463774584761 4.15376367109725
99.0917463349438 6.1668947620843
99.044266828081 7.22093981444073
>
# @D0|Southeast_Malay_Peninsula
# @P
101.256811847892 4.17275547384241
104.439915931884 4.71725551385947
105.207489618551 3.31275898080901
104.680084292708 2.95253214746583
104.708571996825 1.8510075882465
104.428753849832 1.47651591007318
103.013936401485 2.31568933668806
101.656022505206 3.37923029041707
101.256811847892 4.17275547384241
>
# @D0|East_Malay_Peninsula
# @P
100.886471694362 7.0405176883617
102.467539272896 7.03576973767542
103.422260160506 6.57934905297667
104.439915931884 4.71725551385947
101.256811847892 4.17275547384241
100.259742203771 6.68916933757623
100.202766795536 7.12598080071492
100.886471694362 7.0405176883617
>
# @D0|Berhala_Strait
# @P
104.042887426346 0.969698834917875
104.758425479031 0.367272998780808
105.119269731189 -0.325927801417563
104.853384492757 -1.07610400985142
104.502036141972 -1.28501384004819
103.713876328048 -1.37047695240141
103.001683725104 -0.762739264556263
102.966456894622 -0.067781907829628
104.042887426346 0.969698834917875
>
# @D0|Belitung_Island
# @P
107.099165167373 -1.98296259093285
108.684980696593 -2.07792160465865
108.703972499339 -3.68272893662474
107.118156970118 -3.63524942976184
107.099165167373 -1.98296259093285
>
# @D0|South_Sulawesi
# @P
118.802863609078 -3.36936419132959
119.60466392833 -3.09426797195483
120.645068475358 -3.16045436113282
120.559605363005 -5.71485183035695
118.954798031039 -5.94275346329888
118.802863609078 -3.36936419132959
>
# @D0|Red_River_Vietnam
# @P
108.276656937572 20.5840470210045
106.747816816587 19.3400839411965
104.924603753052 19.0362150972739
104.164931643245 20.5175757113965
106.292013550703 22.8725592517964
108.276656937572 20.5840470210045
>
# @D0|Palau
# @P
133.431299673538 8.30584654625804
135.38745535629 8.41979736272901
135.520397975506 6.19775644154518
133.507266884519 6.21674824429035
133.431299673538 8.30584654625804
>
# @D0|Cocos_Keeling_Islands
# @P
96.2121142437091 -11.4931078155721
97.3516224084187 -11.4361324073367
97.3706142111639 -12.6468598323407
96.1883744902776 -12.6611036843995
96.2121142437091 -11.4931078155721
>
# @D0|Central_Java
# @P
108.948491959683 -6.05314331675511
111.426922217926 -6.15759823185349
111.208516486357 -7.42055311440669
108.711094425368 -7.08819656636638
108.948491959683 -6.05314331675511
>
# @D0|Rameswaram
# @P
78.3776244783317 9.00616927248591
79.1278006867656 10.1979048947448
80.1723498377494 9.78958113572379
80.4382350761817 9.42398893287945
80.3242842597107 9.07738853278026
80.0916346760825 8.61683731621011
79.9539441061801 8.41742338738592
78.3776244783317 9.00616927248591
>
# @D0|Pulicat
# @P
79.9017166486309 14.1434519150519
80.623405152947 14.1719396191697
80.6139092515744 13.2603330874019
79.8922207472583 13.3742839038729
79.9017166486309 14.1434519150519
>
# @D0|Bonaparte_Gulf
# @P
127.865640213199 -9.93401944177524
129.140041775654 -10.7171443139534
129.545165258522 -11.4073546921726
129.800243006994 -12.1275742172708
129.800243006994 -13.0578577705227
129.320096656928 -13.7330635753023
128.689904572467 -14.2132099253678
127.834643886413 -13.8681047362583
126.442767406016 -12.8546530986234
125.781256364081 -11.9809592696518
125.731331002425 -10.907563994058
127.865640213199 -9.93401944177524
>
# @D0|Mackay
# @P
146.697362940458 -19.9356467529629
149.021827095516 -17.8743294833829
150.761520393956 -18.3275268972621
151.580199593222 -19.8040733102237
152.150351178425 -21.0028535662915
151.68253449313 -21.9823447511274
150.162130265922 -23.0349322930406
148.919492195608 -22.9910744787942
146.697362940458 -19.9356467529629
>
# @D0|Cairns
# @P
149.021827095516 -17.8743294833829
146.697362940458 -19.9356467529629
145.776348841284 -19.5701649675763
144.636045670878 -17.4211320695036
144.548330042385 -15.1112871858607
147.325991611323 -14.7165668576433
149.021827095516 -17.8743294833829
>
# @D0|US_Mid_Atlantic
# @P
-77.7271800877147 35.7175345086083
-77.2238973149679 37.1324238131228
-75.6665694898648 37.6452024872421
-75.2582457308438 37.1419197144954
-75.1442949143728 36.2208172813551
-75.2677416322164 35.1667722289986
-75.8564875173164 34.5685304425261
-76.8915407669276 34.1507107821325
-77.7271800877147 35.7175345086083
>
# @D0|South_Bohai_Sea
# @P
116.29228646833 38.8393163368522
118.0380878119 40.5397721909789
119.10370681382 39.5194986785029
121.008217370441 38.340515952975
120.98554462572 37.7056791007677
120.237344049904 36.957478524952
118.604906429942 36.5720418646833
117.085832533589 37.2748969510557
116.29228646833 38.8393163368522
>
# @D0|Yellow_Sea
# @P
123.218809980806 36.5153600028791
123.951487076198 37.0461873090645
124.635856525912 36.9688148973129
125.043965930902 36.1866052044146
125.327375239923 35.5404319798465
124.851247600768 34.5314948397313
123.366182821497 33.7152760297505
122.232545585413 33.5112213272553
121.359644913628 33.6926032850288
120.928862763915 34.3614492543186
120.974208253359 35.3477136497121
121.745081573896 36.0732414808062
123.218809980806 36.5153600028791
>
# @D|Ganges_Delta
# @P
88.6960736593361 23.1820970113552
89.8693196582409 23.306910415494
90.6930881255571 23.3817984579772
91.2547484441817 23.2070596921829
91.7290393799092 22.9324702030775
91.9911475286007 22.4581792673501
91.9661848477729 21.734261523345
91.8413714436341 21.1601198643064
90.9052709125931 20.1865753120237
89.7070622328605 20.0243178866432
88.9831444888553 20.0992059291265
88.2592267448502 20.4362021203013
87.7849358091228 20.9853810985121
87.547790341259 21.4721533746535
87.4354582775341 21.9714069912087
87.8223798303644 22.8201381393526
88.6960736593361 23.1820970113552
>
# @D|Miyakojima
# @P
125.163430013593 25.2727215306803
125.650202289735 25.3226468923358
125.962235800082 25.0355760628165
126.018401831944 24.8046712651597
126.00592049153 24.4801564143988
125.78125636408 24.249251616742
125.53787022601 24.1743635742587
125.282002747525 24.1369195530171
124.901321864902 24.1806042444657
124.689139077866 24.4177497123294
124.595529024762 24.6860985312279
124.589288354555 24.8982813182638
124.626732375796 25.091742094679
124.895081194695 25.2103148286109
125.163430013593 25.2727215306803
>
# @D|Tsushima-Korea_Strait
# @P
129.363401062864 33.0610779489422
128.364893829754 33.7849956929473
127.665938766577 34.8334282877133
128.664445999687 35.6571967550295
129.488214467003 36.1814130524125
130.062356126042 35.8568982016516
130.536647061769 34.9582416918521
130.836199231702 33.8598837354306
130.193410200387 33.3419081082545
129.363401062864 33.0610779489422
>
# @D|Vanuatu
# @P
165.609213624775 -13.1822882844878
168.654660685762 -13.1074002420045
169.12895162149 -16.2776607071304
169.054063579007 -17.4758693868629
168.604735324107 -18.1248990883848
166.982161070302 -17.7504588759683
165.958691156364 -16.3525487496136
165.609213624775 -13.1822882844878
>
# @D|Laesoe
# @P
10.8233764367827 56.9556178160909
10.6474377394647 57.2946216475083
10.733261494254 57.5821312260523
11.0265589984841 57.7428131036585
11.4429828751702 57.3244989549158
11.5566013767232 57.15512450174
11.0895070588557 57.0028562704189
10.8233764367827 56.9556178160909
>
# @D|Bohuslan
# @P
11.0265589984841 57.7428131036585
10.4719635749154 58.3643345162969
11.3931453091213 58.7362770137697
12.0668671498914 59.0118904940847
12.8412627356046 58.2849477236139
11.0265589984841 57.7428131036585
>
# @D|Goteborg
# @P
11.0265589984841 57.7428131036585
12.8412627356046 58.2849477236139
13.2373627060111 57.8128717930269
11.4429828751702 57.3244989549158
11.0265589984841 57.7428131036585
>
# @D|Halmstad
# @P
12.0002346743301 56.8258093869721
13.5876974220957 57.3562175562492
14.0753282618075 56.720600591346
13.2235132682313 56.5362551842935
12.9133712773328 56.3607705793692
12.5129706038365 56.4621528792289
12.3524334354425 56.4313185356616
12.0002346743301 56.8258093869721
>
# @D|Treoa_Moellebugt
# @P
10.8233764367827 56.9556178160909
11.0894300766293 56.5994492337155
10.9521120689665 56.260445402298
10.3517497688201 56.4560730162023
9.80392019201849 56.5679065923274
10.0555255776331 56.7812184771542
10.5133554612706 56.8494305049846
10.8233764367827 56.9556178160909
>
# @D|Lillebaelt
# @P
10.5436049912056 55.6567583676
10.6549473180088 54.8432806513407
10.2183681082755 54.8727603908476
10.0357502243941 54.9248428934708
9.71488799245882 54.9374977715547
9.42434386971583 54.9119285997612
9.23298426101138 55.0905178937451
9.16429305290076 55.5422336430308
9.14904567037637 55.9278639935847
9.59513326330565 55.8277101035259
10.5436049912056 55.6567583676
>
# @D|Sund
# @P
12.0065114740653 55.5322139692443
11.8160914746829 56.0818509316236
12.344431110562 56.2184037518759
12.3524334354425 56.4313185356616
12.5129706038365 56.4621528792289
12.9133712773328 56.3607705793692
13.2235132682313 56.5362551842935
13.573476707319 56.0805838742553
13.6726996645616 55.6623035228824
13.0889371915866 55.5538507730925
12.6109719397968 55.5119115266914
12.0065114740653 55.5322139692443
>
# @D|Kieler_Bucht
# @P
10.6549473180088 54.8432806513407
10.8319588122616 54.8615181992334
10.9967068209 54.7238190640573
11.2024537496815 54.6733458094634
11.3765157791941 54.6090961458878
11.3204821110223 54.5164395178545
11.0317275662766 54.3342804329899
10.4461758737878 54.0507281956847
10.2042097915342 54.1470502122225
9.87260155527867 54.2314835234344
9.57721310982681 54.4384101149165
9.47368503975433 54.7072303044064
9.42434386971582 54.9119285976579
9.71488799245881 54.9374977694553
10.0357502243941 54.9248428913694
10.2183681082755 54.8727603887382
10.6549473180088 54.8432806513407
>
# @D|Lubeck
# @P
11.3765157791941 54.6090961458878
11.6534799799692 54.4816302738392
11.8839049462561 54.4053445233777
12.0425211800189 54.3525385436471
12.153818525004 54.2931084978522
12.2718130939105 54.2301022991454
12.3737608772943 54.1243436835709
12.258356131023 53.9302029057529
11.7403633304014 53.7650791636546
11.0731200810572 53.7873541714895
10.7432612927285 53.8692716904333
10.591267951051 53.9852452710012
10.4461758737878 54.0507281934554
11.0317275662766 54.3342804307943
11.3204821110223 54.5164395156886
11.3765157791941 54.6090961458878
>
# @D|Rugen
# @P
12.8920130454555 54.5287118939156
13.1155996009788 54.645030801207
13.4991523934691 54.7379202832344
13.7583647098494 54.5363423217706
13.8686616058642 54.380317793243
13.9161108369917 54.2716529378433
13.4612286011971 54.2300518655001
13.2041614913937 54.2012890510405
13.0372386473149 54.2655647158016
12.9598758826493 54.3859171071472
12.8920130454555 54.5287118939156
>
# @D|Salt_Meadows
# @P
12.153818525004 54.2931084978522
12.3056405654472 54.4160569029344
12.4209219519672 54.4852486818976
12.6048315413404 54.5302022853459
12.8920130454555 54.5287118917517
12.9598758826493 54.3859171049601
13.0372386473149 54.2655647135946
12.3737608772943 54.1243436813402
12.3737608764741 54.1243436821911
12.3737608772943 54.1243436835709
12.2718130939105 54.2301022991454
12.153818525004 54.2931084978522
>
# @D|Fakse_Bugt
# @P
12.0065114740653 55.5322139672336
12.6109719397968 55.5119115246777
12.7909354597121 55.2888981862996
13.0176582465195 55.0532006696975
12.5966357432028 54.919818073951
12.2492389275974 54.8486641236667
12.1440885393446 54.8797155428801
11.9434331220094 55.0354912472324
12.0065114740653 55.5322139672336
>
# @D|Arkona_Basin_West
# @P
12.2492389275974 54.8486641215535
12.6048315413404 54.5302022853459
12.4209219519672 54.4852486818976
12.3056405654472 54.4160569029344
12.153818525004 54.2931084978522
12.0425211800189 54.3525385436471
11.8839049462561 54.4053445233777
11.6534799834579 54.4816302726842
11.8022523783076 54.5249790072106
11.942142555215 54.5358474176503
12.0359290546139 54.571658237148
12.1208562224608 54.7032718256673
12.2492389275974 54.8486641215535
>
# @D|Achterwasser
# @P
13.9161108369917 54.2716529356342
14.0837561245649 54.1281800880707
14.2117670260723 54.0264171753174
14.2242664542839 53.8765680621932
14.2171181843666 53.750133700562
14.079449317175 53.6866047785404
13.722739760826 53.7369803644007
13.4209901188829 53.8659313102777
13.2063712505188 54.0048348926979
13.16543319744 54.1195125018959
13.2041614913937 54.2012890488228
13.4612286011971 54.2300518632872
13.9161108369917 54.2716529356342
>
# @D|Baltic_Southwest
# @P
13.2519635651773 54.9093711889921
13.751154136074 55.0691332863635
14.0844600670329 55.1204415335706
14.3749095235048 55.0294373872352
14.6105614313661 54.9137588985441
14.663231757525 54.6843406871639
13.7583647112198 54.536342319832
13.7583647098494 54.5363423217706
13.4991523934691 54.7379202832344
13.4991523911924 54.737920282683
13.4991523911547 54.7379202827092
13.4991523914132 54.7379202827718
13.2519635651773 54.9093711889921
>
# @D|Baltic_South
# @P
14.663231757525 54.6843406850249
15.2162248234183 54.6656283571455
15.4432399608417 54.3469968225061
14.4860526337867 54.294480467426
13.9161108369917 54.2716529356373
13.9161108360654 54.2716529377586
13.9161108369917 54.2716529378433
13.8686616058642 54.380317793243
13.7583647125902 54.5363423178935
14.663231757525 54.6843406850249
>
# @D|Havang
# @P
14.0232266770533 55.944806076587
14.5233082022383 56.2010675997298
14.784846558976 56.1121719987747
14.9118023787927 55.9845163524974
14.6792622891291 55.8184702759202
14.604214542566 55.5048963697304
13.9398920787081 55.5749411902675
14.0232266770533 55.944806076587
>
# @D|Blekinge
# @P
14.523308205571 56.2010675985971
14.9994675589244 56.313249591837
15.6478568105283 56.3402328057559
15.991938403986 56.3298121085009
16.1220942574364 56.2493741947136
16.1443776733902 56.0996791950821
16.0120523216911 55.9547874617285
15.3603446050556 55.9274523421541
14.9118023787927 55.9845163505502
14.9118023776604 55.9845163516888
14.9118023787927 55.9845163524974
14.784846558976 56.1121719987747
14.523308205571 56.2010675985971
>
# @D|Ustka
# @P
16.5983520141964 54.3813896740105
16.318383814466 54.7906358786099
17.366199328197 54.9382637991378
17.570862101041 54.5051618137698
16.5983520141964 54.3813896740105
>
# @D|West_Gulf_Of_Gdansk
# @P
18.1849844696792 54.9488591614542
19.0270247744342 54.8958602410532
18.9740143187947 54.575714216486
18.8700738112778 54.2593019935319
18.4683792124655 54.3158819642637
18.1849844696792 54.9488591614542
>
# @D|South_Vistula
# @P
18.9740143187947 54.5757142143296
19.4414513803406 54.5640547499446
19.6209126180254 54.4781475095558
19.9513515108958 54.4158691284247
19.8141128466704 54.2672619363268
19.4519131395204 54.1670152497585
18.8700738112778 54.2593019913239
18.9740143187947 54.5757142143296
>
# @D|Lithuania
# @P
21.5289814328291 55.2464742048311
20.240911792601 55.3068290539014
20.3517343639411 55.5065090308396
20.6933542867513 56.0944363088218
21.7417806529336 56.0718259964032
21.8393593855471 55.4966186801245
21.5289814328291 55.2464742048311
>
# @D|Curonian_Spit
# @P
20.2409117926009 55.3068290518543
21.5289814328291 55.2464742027785
21.4102801879651 54.9268136247738
21.2076189271475 54.7800596158376
20.8208576163842 54.7731568173203
20.2458026505171 54.8322976380605
19.9525115781377 54.9488552071051
19.9509610347226 55.1241110504043
20.2409117926009 55.3068290518543
>
# @D|Ventspils
# @P
20.8207103795316 56.9430757276024
21.1158482207036 57.7447495390332
22.1120169091186 57.7710425010114
22.0778143510082 57.463529896969
21.8937225510807 56.8335750654782
20.8207103795316 56.9430757276024
>
# @D|West_Gulf_Of_Riga
# @P
22.1120169091186 57.7710424992848
23.2040767172597 57.9283770234075
23.4930241573252 57.629100183232
23.4606231249008 57.3312000795529
23.1172608994629 56.8525065167987
22.0778143510082 57.4635298952077
22.1120169091186 57.7710424992848
>
# @D|Riga
# @P
23.4606231249008 57.3312000777763
24.8006762845239 57.4253968551489
24.670067386146 57.0026169511991
24.082984467369 56.7662371812125
23.3597174711204 56.7601754061888
23.1172608994629 56.8525065149645
23.4606231249008 57.3312000777763
>
# @D|Parnu
# @P
23.6828529906056 58.2097966225941
24.4043498110879 58.6492811999872
24.9695880149419 58.5065605849752
25.0095160460648 58.2959935093553
24.7525006828326 58.0484155231242
24.2748538408984 57.949747725318
23.8643363104369 58.0167959310815
23.6828529906056 58.2097966225941
>
# @D|South_Saaremaa
# @P
22.0849248087423 58.6047698523268
23.0772696136831 58.1978902014454
23.2040767165065 57.928377023299
22.1120169091186 57.7710424992848
22.1120169089348 57.7710424993585
22.1120169091186 57.7710425010114
22.1120169050782 57.7710425009048
21.3586226639367 58.0731087545001
21.5794059419726 58.54560749906
22.0849248087423 58.6047698523268
>
# @D|Hiiumaa
# @P
21.8286815797071 58.9640626582945
22.7437670385436 59.2834818934365
23.1781104400271 58.8552908931457
23.03242832339 58.7473678883731
22.6969570601517 58.6625722643115
22.3094772881396 58.6647801423659
21.8286815797071 58.9640626582945
>
# @D|Tallinn
# @P
24.2023679455307 59.5406538607165
24.4759447598906 59.6998216236954
25.1649457546535 59.7379950812647
25.3240341892618 59.383257999974
24.4240779500828 59.2777462797921
24.2023679455307 59.5406538607165
>
# @D|Paldiski
# @P
24.4240779500828 59.2777462782187
23.6200291017304 59.0481278700837
23.3710143961806 59.3951345335847
24.2023679455308 59.5406538591672
24.4240779500828 59.2777462782187
>
# @D|Lahemaa
# @P
25.1649457553162 59.7379950797869
26.2239392180612 59.8241538016728
26.4686632446943 59.4751496503006
25.3240341892618 59.3832579984104
25.3240341885956 59.3832579998959
25.3240341892618 59.383257999974
25.1649457553162 59.7379950797869
>
# @D|Narva-Luga
# @P
27.8020070964694 59.528450550124
27.8479323260707 59.8385932489983
28.3289188942263 59.909777904892
28.788827834055 59.8370205413987
28.9295509310518 59.5029477831408
28.3389545695649 59.2250084367302
27.8020070964694 59.528450550124
>
# @D|St_Petersburg
# @P
29.5221545795864 59.8535647146341
29.376343786149 59.9113742060315
29.571393791991 60.0427497032249
30.1742497378595 60.2584724187734
30.7570661873714 60.059964433882
30.7773168576722 59.6892835958958
29.7975843256008 59.6600673441006
29.5221545795864 59.8535647146341
>
# @D|Vyborgsky_District
# @P
29.571393789947 60.0427497018481
29.0584576588853 60.0749989404046
28.6287990960603 60.2341292004045
28.9594684248041 60.56241925
29.6061524833017 60.3746973533053
30.1742497352151 60.2584724178272
29.571393791991 60.0427497032249
29.571393789947 60.0427497018481
>
# @D|Virolahti
# @P
26.9304643458006 60.2776443961114
26.7577070659449 60.8371552593068
28.127095469101 60.7466735878235
27.6070206655451 60.2725812027139
26.9304643458006 60.2776443961114
>
# @D|Porvoo
# @P
26.9304643458006 60.2776443946258
25.6455766807046 60.1277534946876
25.2614799932731 60.7012394083945
26.7577070659449 60.8371552578661
26.9304643458006 60.2776443946258
>
# @D|Helsinki
# @P
25.6455766807046 60.1277534931894
24.3273526533893 59.9017163068331
24.0545674980071 60.6305922465086
25.2614799932731 60.7012394069431
25.6455766807046 60.1277534931894
>
# @D|Salo
# @P
24.3273526533893 59.9017163053156
22.6930352620088 59.6865762869103
21.9511794452273 59.8199514639331
21.7580803473869 60.0462590547311
23.0262569638646 60.401329515935
23.3095709781536 60.465852033475
24.0545674980071 60.6305922450516
24.3273526533893 59.9017163053156
>
# @D|Turku
# @P
21.7580803484235 60.0462590535162
21.7580803473869 60.046259053226
21.3705028844795 60.2129155403835
21.1224632813607 60.5096635527828
21.0271513349862 60.7862523480807
21.1528495673928 61.1208320023651
22.6871253600377 61.3104179992774
23.3095709772258 60.4658520332637
23.0262569638646 60.401329515935
21.7580803473869 60.0462590547311
21.7580803484235 60.0462590535162
>
# @D|Central_Finland
# @P
25.3237851383051 62.8347920596627
27.3096803658865 62.4273614196717
26.4734757419138 61.4818993600974
25.2425388543684 61.4286854559486
24.2109634970346 61.7949077073633
25.3237851383051 62.8347920596627
>
# @D|Satakunta
# @P
21.0847742206165 62.0487970243833
22.5692634864731 62.1271289358017
22.6871253598385 61.3104179992528
21.1528495673928 61.1208320023651
21.1528495673057 61.1208320021333
21.0847742206165 62.0487970243833
>
# @D|South_Ostrobothnia
# @P
21.0847742206165 62.0487970230309
20.6930044408625 62.5955756498361
20.7296022485441 63.1370587476953
21.0583036215239 63.4974359528519
21.8467635244724 63.6206304954973
22.9721119380235 63.5403520096621
24.0127572080592 63.2658231100159
24.0016741823782 62.9063275699448
23.4339184509677 62.4573918317111
22.5692634866574 62.1271289345251
22.5692634864731 62.1271289358017
21.0847742206165 62.0487970243833
21.0847742207153 62.0487970230361
21.0847742206165 62.0487970230309
>
# @D|Sievi
# @P
21.8467635261971 63.6206304953743
23.2284408820187 64.5257753211968
25.415962169351 63.9695270382178
24.0127572080592 63.2658231087417
24.0127572080203 63.265823108752
24.0127572080592 63.2658231100159
22.9721119380235 63.5403520096621
21.8467635261971 63.6206304953743
>
# @D|Oulu
# @P
23.2284408834048 64.5257753208443
24.6851355213149 65.4181654624272
26.8610023921932 65.5015907084222
27.1578903629176 65.0540748290188
26.8764673865552 64.4500910221298
25.415962169351 63.9695270369851
25.41596216772 63.9695270373998
25.415962169351 63.9695270382178
23.2284408834048 64.5257753208443
>
# @D|South_Lapland
# @P
24.6851355199891 65.418165461615
24.0272075152636 65.5880382099419
23.7242022149253 65.9349534001083
23.577905604775 66.4288986157638
23.7859918357272 66.9364157227488
24.5771911645943 66.9338670109317
26.4263974285306 66.6806818933714
26.8610023917751 65.5015907084062
24.6851355213149 65.4181654624272
24.6851355199891 65.418165461615
>
# @D|Gunnarsbyn
# @P
24.0272075152636 65.588038208796
22.4691805733551 65.3242549326601
20.2273381663397 66.2588925651001
21.5074785305634 66.728415188735
23.577905604775 66.4288986146595
23.7242022149253 65.93495339898
24.0272075152636 65.588038208796
>
# @D|Alvsbyn
# @P
22.4691805733551 65.3242549315008
21.572762988641 64.8284293032529
19.1564845485603 65.2670389406748
20.2273381663397 66.2588925639876
22.4691805733551 65.3242549315008
>
# @D|Angermanland
# @P
19.0425774432914 62.9637914663299
17.9946656141074 62.1564639117108
15.7544937038125 62.4413254300619
15.8499360644133 62.8248387906104
16.8024904997434 63.4852397585984
19.0425774432914 62.9637914663299
>
# @D|Aland
# @P
21.3705028844795 60.2129155388925
20.2368010015884 59.7892158612227
19.4015432477211 59.9924575522612
19.1013608997208 60.4487559261627
19.8622605330612 60.6731896127204
21.0271513349862 60.7862523466359
21.1224632813607 60.5096635513161
21.3705028844795 60.2129155388925
>
# @D|Gastrikland
# @P
17.3675010667105 60.9263834774764
18.2587187138078 60.623865270201
18.1052435458213 60.2551763517064
16.973749667604 60.1339295632156
15.8740016798032 60.1360986894036
15.49328251586 60.5618483474664
17.3675010667105 60.9263834774764
>
# @D|Sodermanland
# @P
16.2371009077136 59.7372294303131
17.4201435431413 59.4908277800793
16.9860367222016 58.873092287932
15.4817948243847 59.1091388133675
16.2371009077136 59.7372294303131
>
# @D|Ostergotland
# @P
15.4817948243848 59.1091388117783
16.9860367222017 58.87309228632
17.2077791793791 58.6355653243992
16.9572504600248 58.2926732370013
15.111874255115 58.5255308827548
15.4817948243848 59.1091388117783
>
# @D|Red_Sea_proxy_30ka
# @P
43.2840660919432 15.651863026834
44.8975526819809 15.0682614942671
44.5370929118661 11.0002155172571
41.6877442528633 11.6009818007818
40.1600814176148 14.862284482773
43.2840660919432 15.651863026834
>
# @D|Arkona_Basin_East
# @P
12.6048315413404 54.5302022853459
12.2492389275974 54.8486641215535
12.5966357432028 54.9198180718488
13.0176582465195 55.0532006676158
13.2519635631019 54.9093711904316
13.4991523914132 54.7379202827718
13.1155996009788 54.645030801207
12.8920130454555 54.5287118939156
12.8920130462801 54.5287118921807
12.8920130454555 54.5287118917517
12.6048315413404 54.5302022853459
>
# @D|Samso_Belt
# @P
11.1904670465856 56.1263470508167
11.0014607279703 55.7959243295012
10.5436049912056 55.6567583676
9.59513326330565 55.8277101035259
9.14904567037637 55.9278639935847
9.80392019201849 56.5679065923274
10.3517497688201 56.4560730162023
10.9521120689665 56.260445402298
11.1904670465856 56.1263470508167
>
# @D|Storebaelt
# @P
10.6549473180088 54.8432806513407
10.5436049912056 55.6567583676
11.0014607279703 55.7959243295012
11.3190086206905 55.7809051724131
11.4329411479066 55.5501056796917
11.4973664092924 55.3410134652558
11.5279371596726 55.1455143423105
11.2488352615853 55.0309050628977
11.0092207960531 54.9277653139947
10.8319588122616 54.8615181992334
10.6549473180088 54.8432806513407
>
# @D|Kattegat
# @P
10.9521120689665 56.260445402298
11.0894300766293 56.5994492337155
10.8233764367827 56.9556178160909
11.0895070588557 57.0028562704189
11.5566013767232 57.15512450174
12.0002346743301 56.8258093869721
12.3524334354425 56.4313185356616
12.344431110562 56.2184037518759
11.8160914746829 56.0818509316236
11.4769124316105 56.0922220390791
11.1904670465856 56.1263470508167
10.9521120689665 56.260445402298
>
# @D|Vendsyssel_Thy
# @P
11.0265589984841 57.7428131036585
10.733261494254 57.5821312260523
10.6474377394647 57.2946216475083
10.8233764367827 56.9556178160909
10.5133554612706 56.8494305049846
10.0555255776331 56.7812184771542
9.51484496936911 57.0819078851727
9.10426088466525 57.7768550209272
10.4719635749154 58.3643345162969
11.0265589984841 57.7428131036585
>
# @D|Asa
# @P
13.5876974220957 57.3562175562492
12.0002346743301 56.8258093869721
11.5566013767232 57.15512450174
11.4429828751702 57.3244989549158
13.2373627060111 57.8128717930269
13.5876974220957 57.3562175562492
>
# @D|Langeoog
# @P
7.83134578544275 53.5451963601533
7.38077107279924 53.49155651341
7.26490900383376 53.9614415708811
7.80130747126652 54.0408285440612
7.83134578544275 53.5451963601533
>
# @D|Netherlands_Wadden_Sea
# @P
5.56559865900679 53.5173036398468
5.994717432953 53.6546216475096
6.64697796935123 53.5945450191571
6.98169061302926 53.3885680076629
7.00207375479171 53.3284913793104
7.14582854406369 53.2834339080461
7.25632662835483 53.1654262452109
6.98169061302926 53.1139319923374
6.43241858237812 53.1139319923374
5.72008141762743 53.0967672413795
5.56559865900679 53.5173036398468
>
# @D|Norderney
# @P
6.64697796935123 53.5945450191571
6.62874042145851 53.7211350574712
7.26490900383376 53.9614415708811
7.38077107279924 53.49155651341
7.59854885057693 53.2791427203066
7.61142241379532 53.1461159003833
7.25632662835483 53.1654262452109
7.14582854406369 53.2834339080461
7.00207375479171 53.3284913793104
6.98169061302926 53.3885680076629
6.64697796935123 53.5945450191571
>
# @D|Bremerhaven
# @P
7.80130747126652 54.0408285440612
8.22720785440812 53.9507136015324
8.58337643678347 53.8048132183907
8.7035296934884 53.6224377394636
8.67992816092136 53.3263457854407
8.6134147509597 53.1933189655174
8.1842959770135 53.2319396551726
7.96115421456147 53.3606752873564
7.83134578544275 53.5451963601533
7.80130747126652 54.0408285440612
>
# @D|Elbe
# @P
7.80130747126652 54.0408285440612
8.11349137931237 54.5750814176242
8.40958333333525 54.5879549808426
8.80866379310522 54.5793726053636
9.22061781609358 54.36910440613
9.50812739463753 54.0515565134098
9.65402777777924 53.802667624521
9.50383620689807 53.5623611111111
8.7035296934884 53.6224377394636
8.58337643678347 53.8048132183907
8.22720785440812 53.9507136015324
7.80130747126652 54.0408285440612
>
# @D|Central_Netherlands
# @P
4.17418103448623 52.558223180077
4.68912356322167 53.3735488505748
5.33280172414098 53.6224377394636
5.56559865900679 53.5173036398468
5.72008141762743 53.0967672413795
6.13954501915984 52.6526293103452
5.92498563218674 52.1462691570886
5.30069117301335 51.7141313240233
4.17418103448623 52.558223180077
>
# @D|German_Bight
# @P
6.62874042145851 53.7211350574712
5.06674808429433 55.158682950191
6.41418103448541 56.0083381226045
7.44406609195629 55.2015948275856
8.11349137931237 54.5750814176242
7.80130747126652 54.0408285440612
7.26490900383376 53.9614415708811
6.62874042145851 53.7211350574712
>
# @D|Oyster_Ground
# @P
4.62046455939028 53.3992959770116
3.67640325670863 54.1245067049806
4.56897030651673 54.9140852490417
4.98950670498401 54.5150047892717
5.33280172414098 53.6224377394636
4.68912356322167 53.3735488505748
4.62046455939028 53.3992959770116
>
# @D|Southern_Bight
# @P
4.17418103448623 52.558223180077
3.33310823755167 51.4982998084299
2.44054118774357 51.4768438697326
2.02858716475521 51.5798323754797
2.42337643678572 52.5410584291192
2.92115421456331 53.0903304597703
4.17418103448623 52.558223180077
>
# @D|Belgium
# @P
4.36809633304179 50.910807055929
3.0928017241418 50.4512500000012
2.65510057471667 50.6572270114953
2.44054118774357 51.4768438697326
3.33310823755167 51.4982998084299
4.36809633304179 50.910807055929
>
# @D|Dogger_Bank
# @P
4.56897030651673 54.9140852490417
3.67640325670863 54.1245067049806
2.93831896552116 54.0129358237546
1.94276340996597 54.4077250957851
1.80544540230319 55.3088745210722
2.47487068965926 56.2443534482749
3.86521551724496 56.1756944444435
4.56897030651673 54.9140852490417
>
# @D|Ho_Bugt
# @P
7.79170466566527 56.1125362391236
9.14904567037637 55.9278639935847
9.16429305290076 55.5422336430308
9.23298426101138 55.0905178937451
7.80124820402299 55.2121102370689
7.79170466566527 56.1125362391236
>
# @D|Langhovde
# @P
39.8283 -69.2543
39.5541952630577 -69.2684559720013
39.5200994938461 -69.1501750357043
39.7517 -69.1363
39.8775819596077 -69.1895986358696
39.8283 -69.2543
>
# @D|Ongul_Islands
# @P
39.6356211591529 -68.9614007933915
39.7468449619995 -69.0227160475286
39.5922229006375 -69.0817758412233
39.389805318924 -69.0723963611018
39.3767410669505 -68.9734641361573
39.6356211591529 -68.9614007933915
>
# @D|Larsemann_Hills
# @P
75.8455779750907 -69.3825761093232
76.4429103486265 -69.2830244173491
76.513 -69.4013
75.9591 -69.488
75.8455779750907 -69.3825761093232
>
# @D|Rauer_Group
# @P
77.66621019452 -68.8553935309908
77.7029375520683 -68.7588896248074
78.0405704600542 -68.7843209027609
77.9705242137078 -68.8790986062405
77.66621019452 -68.8553935309908
>
# @D|Vestfold_Hills
# @P
77.8255 -68.6824
77.8834233223492 -68.4864413747841
78.0762880266488 -68.3963280064375
78.3937067512978 -68.4223999770491
78.4907 -68.421
78.5536 -68.5867
78.445 -68.6476
78.1434344706454 -68.6808854862866
77.8255 -68.6824
>
# @D|Windmill_Islands
# @P
110.18974615201 -66.4498028038289
110.301722946214 -66.2135966296949
110.550240818397 -66.176199384043
110.869042677586 -66.2797281542943
110.734 -66.4787
110.618 -66.5665
110.387631100911 -66.5474745825874
110.18974615201 -66.4498028038289
>
# @D|Terra_Nova_Bay
# @P
164.2903105724 -75.1286215662658
162.643 -74.9536
163.149 -74.5982
164.850889258471 -74.7555962478692
164.2903105724 -75.1286215662658
>
# @D|Southern_Scott_Coast
# @P
164.247506877784 -77.4763523782677
163.209270731644 -77.507789049816
162.694 -77.0305
163.719408089439 -76.958234618421
164.050868423477 -77.1986578286589
164.247506877784 -77.4763523782677
>
# @D|King_George_Island
# @P
-58.1444532514225 -61.7610639250019
-57.4698279031752 -61.8479565861736
-57.4468112584637 -62.0364054166312
-57.7692732389946 -62.1674000112258
-58.3223750632562 -62.2895205375411
-59.0636282448508 -62.4794819145088
-59.4788790731977 -62.1414866232076
-58.1444532514225 -61.7610639250019
>
# @D|Marguerite_Bay
# @P
-67.3733990567638 -67.4750774493915
-66.7800688413378 -67.6696724062195
-66.9964248605136 -67.8894874243371
-67.4416009377999 -67.9780596378258
-67.9141394075917 -67.7926669114126
-67.8729703734317 -67.5628944697668
-67.3733990567638 -67.4750774493915
>
# @D|Pine_Island_Bay
# @P
-102.757962621966 -73.4564513497242
-102.349646845758 -73.7416689188003
-102.743965193726 -74.0753192972491
-104.387060938373 -74.1571685111715
-104.848710279182 -73.8442065852368
-104.765700202575 -73.5953430591187
-102.757962621966 -73.4564513497242
>
# @D|James_Ross_Island
# @P
-57.139 -63.6541
-56.1902167586867 -64.2963904196835
-57.6468424925717 -64.8039970625512
-58.746 -64.2914
-58.9382570417311 -64.0460189483804
-58.4242756180141 -63.6904816683235
-57.766 -63.5871
-57.139 -63.6541
