# Supplementary material for: Reply to: Towards solving the missing ice problem and the importance of rigorous model data comparisons
Source: Nat Commun. 2022 Oct 24;13:6264. doi: 10.1038/s41467-022-33954-x (PMC9592598; doi:10.1038/s41467-022-33954-x)
Supplement: Supplementary file 1 — source data [file 41467_2022_33954_MOESM1_ESM.zip › paleo_sea_level-1.3/GIS/region_project.qgs]

<!DOCTYPE qgis PUBLIC 'http://mrcc.com/qgis.dtd' 'SYSTEM'>
<qgis version="3.24.3-Tisler" saveUser="evan" saveUserFull="Evan Gowan" saveDateTime="2022-06-23T16:24:26" projectname="">
  <homePath path=""/>
  <title></title>
  <autotransaction active="0"/>
  <evaluateDefaultValues active="0"/>
  <trust active="0"/>
  <projectCrs>
    <spatialrefsys nativeFormat="Wkt">
      <wkt>GEOGCRS["WGS 84",DATUM["World Geodetic System 1984",ELLIPSOID["WGS 84",6378137,298.257223563,LENGTHUNIT["metre",1]]],PRIMEM["Greenwich",0,ANGLEUNIT["degree",0.0174532925199433]],CS[ellipsoidal,2],AXIS["geodetic latitude (Lat)",north,ORDER[1],ANGLEUNIT["degree",0.0174532925199433]],AXIS["geodetic longitude (Lon)",east,ORDER[2],ANGLEUNIT["degree",0.0174532925199433]],USAGE[SCOPE["unknown"],AREA["World"],BBOX[-90,-180,90,180]],ID["EPSG",4326]]</wkt>
      <proj4>+proj=longlat +datum=WGS84 +no_defs</proj4>
      <srsid>3452</srsid>
      <srid>4326</srid>
      <authid>EPSG:4326</authid>
      <description>WGS 84</description>
      <projectionacronym>longlat</projectionacronym>
      <ellipsoidacronym>EPSG:7030</ellipsoidacronym>
      <geographicflag>true</geographicflag>
    </spatialrefsys>
  </projectCrs>
  <layer-tree-group>
    <customproperties>
      <Option/>
    </customproperties>
    <layer-tree-layer legend_split_behavior="0" id="sl_points_b1c0025a_abee_4257_ac46_3c86bc5b803d" source="./sl_points.txt?type=csv&amp;delimiter=\t&amp;detectTypes=yes&amp;xField=longitude&amp;yField=latitude&amp;crs=EPSG:4326&amp;spatialIndex=no&amp;subsetIndex=no&amp;watchFile=yes" providerKey="delimitedtext" expanded="1" legend_exp="" patch_size="0,0" checked="Qt::Checked" name="sl_points">
      <customproperties>
        <Option/>
      </customproperties>
    </layer-tree-layer>
    <layer-tree-layer legend_split_behavior="0" id="british_6486f722_4aba_4883_9408_645538f70213" source="./temp/british.txt?type=csv&amp;delimiter=\t&amp;maxFields=10000&amp;detectTypes=yes&amp;xField=Longitude&amp;yField=Latitude&amp;crs=EPSG:4326&amp;spatialIndex=no&amp;subsetIndex=no&amp;watchFile=yes" providerKey="delimitedtext" expanded="0" legend_exp="" patch_size="-1,-1" checked="Qt::Unchecked" name="british">
      <customproperties>
        <Option/>
      </customproperties>
    </layer-tree-layer>
    <layer-tree-layer legend_split_behavior="0" id="region_bounds20200526100611284" source="./region_bounds.shp" providerKey="ogr" expanded="1" legend_exp="" patch_size="0,0" checked="Qt::Checked" name="region_bounds">
      <customproperties>
        <Option/>
      </customproperties>
    </layer-tree-layer>
    <layer-tree-layer legend_split_behavior="0" id="WDBII_border_i_L1_ce76cee1_3576_42aa_aae4_c5c57ccaba82" source="./coastlines/WDBII_border_i_L1.shp" providerKey="ogr" expanded="1" legend_exp="" patch_size="0,0" checked="Qt::Checked" name="WDBII_border_i_L1">
      <customproperties>
        <Option/>
      </customproperties>
    </layer-tree-layer>
    <layer-tree-layer legend_split_behavior="0" id="WDBII_border_i_L2_d5bade09_bc97_46e4_8500_60f96472fb8a" source="./coastlines/WDBII_border_i_L2.shp" providerKey="ogr" expanded="1" legend_exp="" patch_size="0,0" checked="Qt::Checked" name="WDBII_border_i_L2">
      <customproperties>
        <Option/>
      </customproperties>
    </layer-tree-layer>
    <layer-tree-layer legend_split_behavior="0" id="GSHHS_i_L2_b3c4dbd9_7bd2_489e_a0a3_2e66873409f6" source="./coastlines/GSHHS_i_L2.shp" providerKey="ogr" expanded="1" legend_exp="" patch_size="0,0" checked="Qt::Checked" name="GSHHS_i_L2">
      <customproperties>
        <Option/>
      </customproperties>
    </layer-tree-layer>
    <layer-tree-layer legend_split_behavior="0" id="GSHHS_i_L1_3211495c_43e7_47e3_b72d_b7edfee31e71" source="./coastlines/GSHHS_i_L1.shp" providerKey="ogr" expanded="1" legend_exp="" patch_size="0,0" checked="Qt::Checked" name="GSHHS_i_L1">
      <customproperties>
        <Option/>
      </customproperties>
    </layer-tree-layer>
    <layer-tree-layer legend_split_behavior="0" id="GSHHS_i_L6_c52a1314_59c1_4e7c_b80f_e2b02f030eb1" source="./coastlines/GSHHS_i_L6.shp" providerKey="ogr" expanded="1" legend_exp="" patch_size="-1,-1" checked="Qt::Checked" name="GSHHS_i_L6">
      <customproperties>
        <Option/>
      </customproperties>
    </layer-tree-layer>
    <layer-tree-layer legend_split_behavior="0" id="GSHHS_i_L5_871462e0_8984_4645_be14_3f53bcd60526" source="./coastlines/GSHHS_i_L5.shp" providerKey="ogr" expanded="1" legend_exp="" patch_size="-1,-1" checked="Qt::Checked" name="GSHHS_i_L5">
      <customproperties>
        <Option/>
      </customproperties>
    </layer-tree-layer>
    <custom-order enabled="0">
      <item>region_bounds20200526100611284</item>
      <item>GSHHS_i_L1_3211495c_43e7_47e3_b72d_b7edfee31e71</item>
      <item>GSHHS_i_L2_b3c4dbd9_7bd2_489e_a0a3_2e66873409f6</item>
      <item>WDBII_border_i_L1_ce76cee1_3576_42aa_aae4_c5c57ccaba82</item>
      <item>WDBII_border_i_L2_d5bade09_bc97_46e4_8500_60f96472fb8a</item>
      <item>sl_points_b1c0025a_abee_4257_ac46_3c86bc5b803d</item>
      <item>british_6486f722_4aba_4883_9408_645538f70213</item>
      <item>GSHHS_i_L5_871462e0_8984_4645_be14_3f53bcd60526</item>
      <item>GSHHS_i_L6_c52a1314_59c1_4e7c_b80f_e2b02f030eb1</item>
    </custom-order>
  </layer-tree-group>
  <snapping-settings enabled="1" intersection-snapping="0" maxScale="0" minScale="0" scaleDependencyMode="0" self-snapping="0" mode="1" tolerance="0.05" type="1" unit="2">
    <individual-layer-settings>
      <layer-setting enabled="0" units="1" id="GSHHS_i_L1_3211495c_43e7_47e3_b72d_b7edfee31e71" maxScale="0" minScale="0" tolerance="12" type="1"/>
      <layer-setting enabled="0" units="1" id="WDBII_border_i_L2_d5bade09_bc97_46e4_8500_60f96472fb8a" maxScale="0" minScale="0" tolerance="12" type="1"/>
      <layer-setting enabled="0" units="1" id="GSHHS_i_L2_b3c4dbd9_7bd2_489e_a0a3_2e66873409f6" maxScale="0" minScale="0" tolerance="12" type="1"/>
      <layer-setting enabled="0" units="1" id="WDBII_border_i_L1_ce76cee1_3576_42aa_aae4_c5c57ccaba82" maxScale="0" minScale="0" tolerance="12" type="1"/>
      <layer-setting enabled="1" units="2" id="region_bounds20200526100611284" maxScale="0" minScale="0" tolerance="5000" type="1"/>
      <layer-setting enabled="1" units="1" id="british_6486f722_4aba_4883_9408_645538f70213" maxScale="0" minScale="0" tolerance="20" type="1"/>
      <layer-setting enabled="1" units="1" id="GSHHS_i_L5_871462e0_8984_4645_be14_3f53bcd60526" maxScale="0" minScale="0" tolerance="20" type="1"/>
      <layer-setting enabled="1" units="1" id="GSHHS_i_L6_c52a1314_59c1_4e7c_b80f_e2b02f030eb1" maxScale="0" minScale="0" tolerance="20" type="1"/>
      <layer-setting enabled="0" units="1" id="sl_points_b1c0025a_abee_4257_ac46_3c86bc5b803d" maxScale="0" minScale="0" tolerance="12" type="1"/>
    </individual-layer-settings>
  </snapping-settings>
  <relations/>
  <polymorphicRelations/>
  <mapcanvas annotationsVisible="1" name="theMapCanvas">
    <units>degrees</units>
    <extent>
      <xmin>-128.95299170483195894</xmin>
      <ymin>-72.95440723254921522</ymin>
      <xmax>128.82200829516949625</xmax>
      <ymax>113.42059276745078478</ymax>
    </extent>
    <rotation>0</rotation>
    <destinationsrs>
      <spatialrefsys nativeFormat="Wkt">
        <wkt>GEOGCRS["WGS 84",DATUM["World Geodetic System 1984",ELLIPSOID["WGS 84",6378137,298.257223563,LENGTHUNIT["metre",1]]],PRIMEM["Greenwich",0,ANGLEUNIT["degree",0.0174532925199433]],CS[ellipsoidal,2],AXIS["geodetic latitude (Lat)",north,ORDER[1],ANGLEUNIT["degree",0.0174532925199433]],AXIS["geodetic longitude (Lon)",east,ORDER[2],ANGLEUNIT["degree",0.0174532925199433]],USAGE[SCOPE["unknown"],AREA["World"],BBOX[-90,-180,90,180]],ID["EPSG",4326]]</wkt>
        <proj4>+proj=longlat +datum=WGS84 +no_defs</proj4>
        <srsid>3452</srsid>
        <srid>4326</srid>
        <authid>EPSG:4326</authid>
        <description>WGS 84</description>
        <projectionacronym>longlat</projectionacronym>
        <ellipsoidacronym>EPSG:7030</ellipsoidacronym>
        <geographicflag>true</geographicflag>
      </spatialrefsys>
    </destinationsrs>
    <rendermaptile>0</rendermaptile>
    <expressionContextScope/>
  </mapcanvas>
  <projectModels/>
  <legend updateDrawingOrder="true">
    <legendlayer open="true" drawingOrder="-1" checked="Qt::Checked" name="sl_points" showFeatureCount="0">
      <filegroup open="true" hidden="false">
        <legendlayerfile layerid="sl_points_b1c0025a_abee_4257_ac46_3c86bc5b803d" isInOverview="0" visible="1"/>
      </filegroup>
    </legendlayer>
    <legendlayer open="false" drawingOrder="-1" checked="Qt::Unchecked" name="british" showFeatureCount="0">
      <filegroup open="false" hidden="false">
        <legendlayerfile layerid="british_6486f722_4aba_4883_9408_645538f70213" isInOverview="0" visible="0"/>
      </filegroup>
    </legendlayer>
    <legendlayer open="true" drawingOrder="-1" checked="Qt::Checked" name="region_bounds" showFeatureCount="0">
      <filegroup open="true" hidden="false">
        <legendlayerfile layerid="region_bounds20200526100611284" isInOverview="0" visible="1"/>
      </filegroup>
    </legendlayer>
    <legendlayer open="true" drawingOrder="-1" checked="Qt::Checked" name="WDBII_border_i_L1" showFeatureCount="0">
      <filegroup open="true" hidden="false">
        <legendlayerfile layerid="WDBII_border_i_L1_ce76cee1_3576_42aa_aae4_c5c57ccaba82" isInOverview="0" visible="1"/>
      </filegroup>
    </legendlayer>
    <legendlayer open="true" drawingOrder="-1" checked="Qt::Checked" name="WDBII_border_i_L2" showFeatureCount="0">
      <filegroup open="true" hidden="false">
        <legendlayerfile layerid="WDBII_border_i_L2_d5bade09_bc97_46e4_8500_60f96472fb8a" isInOverview="0" visible="1"/>
      </filegroup>
    </legendlayer>
    <legendlayer open="true" drawingOrder="-1" checked="Qt::Checked" name="GSHHS_i_L2" showFeatureCount="0">
      <filegroup open="true" hidden="false">
        <legendlayerfile layerid="GSHHS_i_L2_b3c4dbd9_7bd2_489e_a0a3_2e66873409f6" isInOverview="0" visible="1"/>
      </filegroup>
    </legendlayer>
    <legendlayer open="true" drawingOrder="-1" checked="Qt::Checked" name="GSHHS_i_L1" showFeatureCount="0">
      <filegroup open="true" hidden="false">
        <legendlayerfile layerid="GSHHS_i_L1_3211495c_43e7_47e3_b72d_b7edfee31e71" isInOverview="0" visible="1"/>
      </filegroup>
    </legendlayer>
    <legendlayer open="true" drawingOrder="-1" checked="Qt::Checked" name="GSHHS_i_L6" showFeatureCount="0">
      <filegroup open="true" hidden="false">
        <legendlayerfile layerid="GSHHS_i_L6_c52a1314_59c1_4e7c_b80f_e2b02f030eb1" isInOverview="0" visible="1"/>
      </filegroup>
    </legendlayer>
    <legendlayer open="true" drawingOrder="-1" checked="Qt::Checked" name="GSHHS_i_L5" showFeatureCount="0">
      <filegroup open="true" hidden="false">
        <legendlayerfile layerid="GSHHS_i_L5_871462e0_8984_4645_be14_3f53bcd60526" isInOverview="0" visible="1"/>
      </filegroup>
    </legendlayer>
  </legend>
  <mapViewDocks/>
  <mapcanvas annotationsVisible="1" name="mAreaCanvas">
    <units>degrees</units>
    <extent>
      <xmin>0</xmin>
      <ymin>0</ymin>
      <xmax>0</xmax>
      <ymax>0</ymax>
    </extent>
    <rotation>0</rotation>
    <destinationsrs>
      <spatialrefsys nativeFormat="Wkt">
        <wkt>GEOGCRS["WGS 84",DATUM["World Geodetic System 1984",ELLIPSOID["WGS 84",6378137,298.257223563,LENGTHUNIT["metre",1]]],PRIMEM["Greenwich",0,ANGLEUNIT["degree",0.0174532925199433]],CS[ellipsoidal,2],AXIS["geodetic latitude (Lat)",north,ORDER[1],ANGLEUNIT["degree",0.0174532925199433]],AXIS["geodetic longitude (Lon)",east,ORDER[2],ANGLEUNIT["degree",0.0174532925199433]],USAGE[SCOPE["unknown"],AREA["World"],BBOX[-90,-180,90,180]],ID["EPSG",4326]]</wkt>
        <proj4>+proj=longlat +datum=WGS84 +no_defs</proj4>
        <srsid>3452</srsid>
        <srid>4326</srid>
        <authid>EPSG:4326</authid>
        <description>WGS 84</description>
        <projectionacronym>longlat</projectionacronym>
        <ellipsoidacronym>EPSG:7030</ellipsoidacronym>
        <geographicflag>true</geographicflag>
      </spatialrefsys>
    </destinationsrs>
    <rendermaptile>0</rendermaptile>
    <expressionContextScope/>
  </mapcanvas>
  <main-annotation-layer refreshOnNotifyEnabled="0" autoRefreshEnabled="0" refreshOnNotifyMessage="" autoRefreshTime="0" legendPlaceholderImage="" type="annotation">
    <id>Annotations_e96ec2fd_39d0_4da5_9b2d_2337ff313f2c</id>
    <datasource></datasource>
    <keywordList>
      <value></value>
    </keywordList>
    <layername></layername>
    <srs>
      <spatialrefsys nativeFormat="Wkt">
        <wkt></wkt>
        <proj4></proj4>
        <srsid>0</srsid>
        <srid>0</srid>
        <authid></authid>
        <description></description>
        <projectionacronym></projectionacronym>
        <ellipsoidacronym></ellipsoidacronym>
        <geographicflag>false</geographicflag>
      </spatialrefsys>
    </srs>
    <resourceMetadata>
      <identifier></identifier>
      <parentidentifier></parentidentifier>
      <language></language>
      <type></type>
      <title></title>
      <abstract></abstract>
      <links/>
      <fees></fees>
      <encoding></encoding>
      <crs>
        <spatialrefsys nativeFormat="Wkt">
          <wkt></wkt>
          <proj4></proj4>
          <srsid>0</srsid>
          <srid>0</srid>
          <authid></authid>
          <description></description>
          <projectionacronym></projectionacronym>
          <ellipsoidacronym></ellipsoidacronym>
          <geographicflag>false</geographicflag>
        </spatialrefsys>
      </crs>
      <extent/>
    </resourceMetadata>
    <items/>
    <layerOpacity>1</layerOpacity>
    <blendMode>0</blendMode>
    <paintEffect/>
  </main-annotation-layer>
  <projectlayers>
    <maplayer type="vector" simplifyAlgorithm="0" minScale="100000000" simplifyLocal="1" autoRefreshTime="0" simplifyDrawingHints="1" symbologyReferenceScale="-1" refreshOnNotifyMessage="" readOnly="0" simplifyDrawingTol="1" simplifyMaxScale="1" maxScale="0" wkbType="MultiPolygon" refreshOnNotifyEnabled="0" styleCategories="AllStyleCategories" autoRefreshEnabled="0" geometry="Polygon" hasScaleBasedVisibilityFlag="0" labelsEnabled="0" legendPlaceholderImage="">
      <extent>
        <xmin>-180</xmin>
        <ymin>-68.91981400000000235</ymin>
        <xmax>180</xmax>
        <ymax>83.63338899999999398</ymax>
      </extent>
      <wgs84extent>
        <xmin>-180</xmin>
        <ymin>-68.91981400000000235</ymin>
        <xmax>180</xmax>
        <ymax>83.63338899999999398</ymax>
      </wgs84extent>
      <id>GSHHS_i_L1_3211495c_43e7_47e3_b72d_b7edfee31e71</id>
      <datasource>./coastlines/GSHHS_i_L1.shp</datasource>
      <keywordList>
        <value></value>
      </keywordList>
      <layername>GSHHS_i_L1</layername>
      <srs>
        <spatialrefsys nativeFormat="Wkt">
          <wkt>GEOGCRS["WGS 84",DATUM["World Geodetic System 1984",ELLIPSOID["WGS 84",6378137,298.257223563,LENGTHUNIT["metre",1]]],PRIMEM["Greenwich",0,ANGLEUNIT["degree",0.0174532925199433]],CS[ellipsoidal,2],AXIS["geodetic latitude (Lat)",north,ORDER[1],ANGLEUNIT["degree",0.0174532925199433]],AXIS["geodetic longitude (Lon)",east,ORDER[2],ANGLEUNIT["degree",0.0174532925199433]],USAGE[SCOPE["unknown"],AREA["World"],BBOX[-90,-180,90,180]],ID["EPSG",4326]]</wkt>
          <proj4>+proj=longlat +datum=WGS84 +no_defs</proj4>
          <srsid>3452</srsid>
          <srid>4326</srid>
          <authid>EPSG:4326</authid>
          <description>WGS 84</description>
          <projectionacronym>longlat</projectionacronym>
          <ellipsoidacronym>EPSG:7030</ellipsoidacronym>
          <geographicflag>true</geographicflag>
        </spatialrefsys>
      </srs>
      <resourceMetadata>
        <identifier></identifier>
        <parentidentifier></parentidentifier>
        <language></language>
        <type>dataset</type>
        <title></title>
        <abstract></abstract>
        <contact>
          <name></name>
          <organization></organization>
          <position></position>
          <voice></voice>
          <fax></fax>
          <email></email>
          <role></role>
        </contact>
        <links/>
        <fees></fees>
        <encoding></encoding>
        <crs>
          <spatialrefsys nativeFormat="Wkt">
            <wkt></wkt>
            <proj4></proj4>
            <srsid>0</srsid>
            <srid>0</srid>
            <authid></authid>
            <description></description>
            <projectionacronym></projectionacronym>
            <ellipsoidacronym></ellipsoidacronym>
            <geographicflag>true</geographicflag>
          </spatialrefsys>
        </crs>
        <extent>
          <spatial minx="0" maxy="0" minz="0" maxx="0" crs="" maxz="0" dimensions="2" miny="0"/>
          <temporal>
            <period>
              <start></start>
              <end></end>
            </period>
          </temporal>
        </extent>
      </resourceMetadata>
      <provider encoding="ISO-8859-1">ogr</provider>
      <vectorjoins/>
      <layerDependencies/>
      <dataDependencies/>
      <expressionfields/>
      <map-layer-style-manager current="default">
        <map-layer-style name="default"/>
      </map-layer-style-manager>
      <auxiliaryLayer/>
      <metadataUrls/>
      <flags>
        <Identifiable>1</Identifiable>
        <Removable>1</Removable>
        <Searchable>1</Searchable>
        <Private>0</Private>
      </flags>
      <temporal enabled="0" startField="" durationUnit="min" limitMode="0" startExpression="" accumulate="0" endField="" mode="0" durationField="" endExpression="" fixedDuration="0">
        <fixedRange>
          <start></start>
          <end></end>
        </fixedRange>
      </temporal>
      <renderer-v2 symbollevels="0" referencescale="-1" forceraster="0" enableorderby="0" type="singleSymbol">
        <symbols>
          <symbol alpha="1" force_rhr="0" clip_to_extent="1" name="0" type="fill">
            <data_defined_properties>
              <Option type="Map">
                <Option name="name" value="" type="QString"/>
                <Option name="properties"/>
                <Option name="type" value="collection" type="QString"/>
              </Option>
            </data_defined_properties>
            <layer enabled="1" locked="0" pass="0" class="SimpleFill">
              <Option type="Map">
                <Option name="border_width_map_unit_scale" value="3x:0,0,0,0,0,0" type="QString"/>
                <Option name="color" value="36,183,0,255" type="QString"/>
                <Option name="joinstyle" value="bevel" type="QString"/>
                <Option name="offset" value="0,0" type="QString"/>
                <Option name="offset_map_unit_scale" value="3x:0,0,0,0,0,0" type="QString"/>
                <Option name="offset_unit" value="MM" type="QString"/>
                <Option name="outline_color" value="35,35,35,255" type="QString"/>
                <Option name="outline_style" value="solid" type="QString"/>
                <Option name="outline_width" value="0.26" type="QString"/>
                <Option name="outline_width_unit" value="MM" type="QString"/>
                <Option name="style" value="solid" type="QString"/>
              </Option>
              <prop k="border_width_map_unit_scale" v="3x:0,0,0,0,0,0"/>
              <prop k="color" v="36,183,0,255"/>
              <prop k="joinstyle" v="bevel"/>
              <prop k="offset" v="0,0"/>
              <prop k="offset_map_unit_scale" v="3x:0,0,0,0,0,0"/>
              <prop k="offset_unit" v="MM"/>
              <prop k="outline_color" v="35,35,35,255"/>
              <prop k="outline_style" v="solid"/>
              <prop k="outline_width" v="0.26"/>
              <prop k="outline_width_unit" v="MM"/>
              <prop k="style" v="solid"/>
              <data_defined_properties>
                <Option type="Map">
                  <Option name="name" value="" type="QString"/>
                  <Option name="properties"/>
                  <Option name="type" value="collection" type="QString"/>
                </Option>
              </data_defined_properties>
            </layer>
          </symbol>
        </symbols>
        <rotation/>
        <sizescale/>
      </renderer-v2>
      <customproperties>
        <Option type="Map">
          <Option name="embeddedWidgets/count" value="0" type="QString"/>
          <Option name="variableNames" type="invalid"/>
          <Option name="variableValues" type="invalid"/>
        </Option>
      </customproperties>
      <blendMode>0</blendMode>
      <featureBlendMode>0</featureBlendMode>
      <layerOpacity>1</layerOpacity>
      <SingleCategoryDiagramRenderer attributeLegend="1" diagramType="Histogram">
        <DiagramCategory barWidth="5" penColor="#000000" minScaleDenominator="0" width="15" sizeType="MM" diagramOrientation="Up" penWidth="0" minimumSize="0" backgroundAlpha="255" rotationOffset="270" maxScaleDenominator="1e+08" labelPlacementMethod="XHeight" spacing="0" lineSizeScale="3x:0,0,0,0,0,0" scaleDependency="Area" direction="1" backgroundColor="#ffffff" height="15" lineSizeType="MM" showAxis="0" scaleBasedVisibility="0" penAlpha="255" opacity="1" sizeScale="3x:0,0,0,0,0,0" spacingUnitScale="3x:0,0,0,0,0,0" enabled="0" spacingUnit="MM">
          <fontProperties style="" description="Sans,9,-1,5,50,0,0,0,0,0"/>
          <attribute color="#000000" label="" field=""/>
          <axisSymbol>
            <symbol alpha="1" force_rhr="0" clip_to_extent="1" name="" type="line">
              <data_defined_properties>
                <Option type="Map">
                  <Option name="name" value="" type="QString"/>
                  <Option name="properties"/>
                  <Option name="type" value="collection" type="QString"/>
                </Option>
              </data_defined_properties>
              <layer enabled="1" locked="0" pass="0" class="SimpleLine">
                <Option type="Map">
                  <Option name="align_dash_pattern" value="0" type="QString"/>
                  <Option name="capstyle" value="square" type="QString"/>
                  <Option name="customdash" value="5;2" type="QString"/>
                  <Option name="customdash_map_unit_scale" value="3x:0,0,0,0,0,0" type="QString"/>
                  <Option name="customdash_unit" value="MM" type="QString"/>
                  <Option name="dash_pattern_offset" value="0" type="QString"/>
                  <Option name="dash_pattern_offset_map_unit_scale" value="3x:0,0,0,0,0,0" type="QString"/>
                  <Option name="dash_pattern_offset_unit" value="MM" type="QString"/>
                  <Option name="draw_inside_polygon" value="0" type="QString"/>
                  <Option name="joinstyle" value="bevel" type="QString"/>
                  <Option name="line_color" value="35,35,35,255" type="QString"/>
                  <Option name="line_style" value="solid" type="QString"/>
                  <Option name="line_width" value="0.26" type="QString"/>
                  <Option name="line_width_unit" value="MM" type="QString"/>
                  <Option name="offset" value="0" type="QString"/>
                  <Option name="offset_map_unit_scale" value="3x:0,0,0,0,0,0" type="QString"/>
                  <Option name="offset_unit" value="MM" type="QString"/>
                  <Option name="ring_filter" value="0" type="QString"/>
                  <Option name="trim_distance_end" value="0" type="QString"/>
                  <Option name="trim_distance_end_map_unit_scale" value="3x:0,0,0,0,0,0" type="QString"/>
                  <Option name="trim_distance_end_unit" value="MM" type="QString"/>
                  <Option name="trim_distance_start" value="0" type="QString"/>
                  <Option name="trim_distance_start_map_unit_scale" value="3x:0,0,0,0,0,0" type="QString"/>
                  <Option name="trim_distance_start_unit" value="MM" type="QString"/>
                  <Option name="tweak_dash_pattern_on_corners" value="0" type="QString"/>
                  <Option name="use_custom_dash" value="0" type="QString"/>
                  <Option name="width_map_unit_scale" value="3x:0,0,0,0,0,0" type="QString"/>
                </Option>
                <prop k="align_dash_pattern" v="0"/>
                <prop k="capstyle" v="square"/>
                <prop k="customdash" v="5;2"/>
                <prop k="customdash_map_unit_scale" v="3x:0,0,0,0,0,0"/>
                <prop k="customdash_unit" v="MM"/>
                <prop k="dash_pattern_offset" v="0"/>
                <prop k="dash_pattern_offset_map_unit_scale" v="3x:0,0,0,0,0,0"/>
                <prop k="dash_pattern_offset_unit" v="MM"/>
                <prop k="draw_inside_polygon" v="0"/>
                <prop k="joinstyle" v="bevel"/>
                <prop k="line_color" v="35,35,35,255"/>
                <prop k="line_style" v="solid"/>
                <prop k="line_width" v="0.26"/>
                <prop k="line_width_unit" v="MM"/>
                <prop k="offset" v="0"/>
                <prop k="offset_map_unit_scale" v="3x:0,0,0,0,0,0"/>
                <prop k="offset_unit" v="MM"/>
                <prop k="ring_filter" v="0"/>
                <prop k="trim_distance_end" v="0"/>
                <prop k="trim_distance_end_map_unit_scale" v="3x:0,0,0,0,0,0"/>
                <prop k="trim_distance_end_unit" v="MM"/>
                <prop k="trim_distance_start" v="0"/>
                <prop k="trim_distance_start_map_unit_scale" v="3x:0,0,0,0,0,0"/>
                <prop k="trim_distance_start_unit" v="MM"/>
                <prop k="tweak_dash_pattern_on_corners" v="0"/>
                <prop k="use_custom_dash" v="0"/>
                <prop k="width_map_unit_scale" v="3x:0,0,0,0,0,0"/>
                <data_defined_properties>
                  <Option type="Map">
                    <Option name="name" value="" type="QString"/>
                    <Option name="properties"/>
                    <Option name="type" value="collection" type="QString"/>
                  </Option>
                </data_defined_properties>
              </layer>
            </symbol>
          </axisSymbol>
        </DiagramCategory>
      </SingleCategoryDiagramRenderer>
      <DiagramLayerSettings linePlacementFlags="18" priority="0" dist="0" obstacle="0" showAll="1" placement="1" zIndex="0">
        <properties>
          <Option type="Map">
            <Option name="name" value="" type="QString"/>
            <Option name="properties"/>
            <Option name="type" value="collection" type="QString"/>
          </Option>
        </properties>
      </DiagramLayerSettings>
      <geometryOptions removeDuplicateNodes="0" geometryPrecision="0">
        <activeChecks/>
        <checkConfiguration type="Map">
          <Option name="QgsGeometryGapCheck" type="Map">
            <Option name="allowedGapsBuffer" value="0" type="double"/>
            <Option name="allowedGapsEnabled" value="false" type="bool"/>
            <Option name="allowedGapsLayer" value="" type="QString"/>
          </Option>
        </checkConfiguration>
      </geometryOptions>
      <legend type="default-vector" showLabelLegend="0"/>
      <referencedLayers/>
      <fieldConfiguration>
        <field configurationFlags="None" name="id">
          <editWidget type="TextEdit">
            <config>
              <Option/>
            </config>
          </editWidget>
        </field>
        <field configurationFlags="None" name="level">
          <editWidget type="Range">
            <config>
              <Option/>
            </config>
          </editWidget>
        </field>
        <field configurationFlags="None" name="source">
          <editWidget type="TextEdit">
            <config>
              <Option/>
            </config>
          </editWidget>
        </field>
        <field configurationFlags="None" name="parent_id">
          <editWidget type="Range">
            <config>
              <Option/>
            </config>
          </editWidget>
        </field>
        <field configurationFlags="None" name="sibling_id">
          <editWidget type="Range">
            <config>
              <Option/>
            </config>
          </editWidget>
        </field>
        <field configurationFlags="None" name="area">
          <editWidget type="TextEdit">
            <config>
              <Option/>
            </config>
          </editWidget>
        </field>
      </fieldConfiguration>
      <aliases>
        <alias index="0" name="" field="id"/>
        <alias index="1" name="" field="level"/>
        <alias index="2" name="" field="source"/>
        <alias index="3" name="" field="parent_id"/>
        <alias index="4" name="" field="sibling_id"/>
        <alias index="5" name="" field="area"/>
      </aliases>
      <defaults>
        <default expression="" applyOnUpdate="0" field="id"/>
        <default expression="" applyOnUpdate="0" field="level"/>
        <default expression="" applyOnUpdate="0" field="source"/>
        <default expression="" applyOnUpdate="0" field="parent_id"/>
        <default expression="" applyOnUpdate="0" field="sibling_id"/>
        <default expression="" applyOnUpdate="0" field="area"/>
      </defaults>
      <constraints>
        <constraint notnull_strength="0" exp_strength="0" unique_strength="0" constraints="0" field="id"/>
        <constraint notnull_strength="0" exp_strength="0" unique_strength="0" constraints="0" field="level"/>
        <constraint notnull_strength="0" exp_strength="0" unique_strength="0" constraints="0" field="source"/>
        <constraint notnull_strength="0" exp_strength="0" unique_strength="0" constraints="0" field="parent_id"/>
        <constraint notnull_strength="0" exp_strength="0" unique_strength="0" constraints="0" field="sibling_id"/>
        <constraint notnull_strength="0" exp_strength="0" unique_strength="0" constraints="0" field="area"/>
      </constraints>
      <constraintExpressions>
        <constraint exp="" desc="" field="id"/>
        <constraint exp="" desc="" field="level"/>
        <constraint exp="" desc="" field="source"/>
        <constraint exp="" desc="" field="parent_id"/>
        <constraint exp="" desc="" field="sibling_id"/>
        <constraint exp="" desc="" field="area"/>
      </constraintExpressions>
      <expressionfields/>
      <attributeactions>
        <defaultAction key="Canvas" value="{00000000-0000-0000-0000-000000000000}"/>
      </attributeactions>
      <attributetableconfig actionWidgetStyle="dropDown" sortExpression="" sortOrder="0">
        <columns>
          <column hidden="0" width="-1" name="id" type="field"/>
          <column hidden="0" width="-1" name="level" type="field"/>
          <column hidden="0" width="-1" name="source" type="field"/>
          <column hidden="0" width="-1" name="parent_id" type="field"/>
          <column hidden="0" width="-1" name="sibling_id" type="field"/>
          <column hidden="0" width="-1" name="area" type="field"/>
          <column hidden="1" width="-1" type="actions"/>
        </columns>
      </attributetableconfig>
      <conditionalstyles>
        <rowstyles/>
        <fieldstyles/>
      </conditionalstyles>
      <storedexpressions/>
      <editform tolerant="1"></editform>
      <editforminit/>
      <editforminitcodesource>0</editforminitcodesource>
      <editforminitfilepath></editforminitfilepath>
      <editforminitcode><![CDATA[# -*- coding: utf-8 -*-
"""
QGIS forms can have a Python function that is called when the form is
opened.

Use this function to add extra logic to your forms.

Enter the name of the function in the "Python Init function"
field.
An example follows:
"""
from qgis.PyQt.QtWidgets import QWidget

def my_form_open(dialog, layer, feature):
	geom = feature.geometry()
	control = dialog.findChild(QWidget, "MyLineEdit")
]]></editforminitcode>
      <featformsuppress>0</featformsuppress>
      <editorlayout>generatedlayout</editorlayout>
      <editable>
        <field editable="1" name="area"/>
        <field editable="1" name="id"/>
        <field editable="1" name="level"/>
        <field editable="1" name="parent_id"/>
        <field editable="1" name="sibling_id"/>
        <field editable="1" name="source"/>
      </editable>
      <labelOnTop>
        <field labelOnTop="0" name="area"/>
        <field labelOnTop="0" name="id"/>
        <field labelOnTop="0" name="level"/>
        <field labelOnTop="0" name="parent_id"/>
        <field labelOnTop="0" name="sibling_id"/>
        <field labelOnTop="0" name="source"/>
      </labelOnTop>
      <reuseLastValue/>
      <dataDefinedFieldProperties/>
      <widgets/>
      <previewExpression>id</previewExpression>
      <mapTip></mapTip>
    </maplayer>
    <maplayer type="vector" simplifyAlgorithm="0" minScale="100000000" simplifyLocal="1" autoRefreshTime="0" simplifyDrawingHints="1" symbologyReferenceScale="-1" refreshOnNotifyMessage="" readOnly="0" simplifyDrawingTol="1" simplifyMaxScale="1" maxScale="0" wkbType="MultiPolygon" refreshOnNotifyEnabled="0" styleCategories="AllStyleCategories" autoRefreshEnabled="0" geometry="Polygon" hasScaleBasedVisibilityFlag="0" labelsEnabled="0" legendPlaceholderImage="">
      <extent>
        <xmin>-180</xmin>
        <ymin>-55.14027800000000212</ymin>
        <xmax>180</xmax>
        <ymax>83.32722200000000612</ymax>
      </extent>
      <wgs84extent>
        <xmin>-180</xmin>
        <ymin>-55.14027800000000212</ymin>
        <xmax>180</xmax>
        <ymax>83.32722200000000612</ymax>
      </wgs84extent>
      <id>GSHHS_i_L2_b3c4dbd9_7bd2_489e_a0a3_2e66873409f6</id>
      <datasource>./coastlines/GSHHS_i_L2.shp</datasource>
      <keywordList>
        <value></value>
      </keywordList>
      <layername>GSHHS_i_L2</layername>
      <srs>
        <spatialrefsys nativeFormat="Wkt">
          <wkt>GEOGCRS["WGS 84",DATUM["World Geodetic System 1984",ELLIPSOID["WGS 84",6378137,298.257223563,LENGTHUNIT["metre",1]]],PRIMEM["Greenwich",0,ANGLEUNIT["degree",0.0174532925199433]],CS[ellipsoidal,2],AXIS["geodetic latitude (Lat)",north,ORDER[1],ANGLEUNIT["degree",0.0174532925199433]],AXIS["geodetic longitude (Lon)",east,ORDER[2],ANGLEUNIT["degree",0.0174532925199433]],USAGE[SCOPE["unknown"],AREA["World"],BBOX[-90,-180,90,180]],ID["EPSG",4326]]</wkt>
          <proj4>+proj=longlat +datum=WGS84 +no_defs</proj4>
          <srsid>3452</srsid>
          <srid>4326</srid>
          <authid>EPSG:4326</authid>
          <description>WGS 84</description>
          <projectionacronym>longlat</projectionacronym>
          <ellipsoidacronym>EPSG:7030</ellipsoidacronym>
          <geographicflag>true</geographicflag>
        </spatialrefsys>
      </srs>
      <resourceMetadata>
        <identifier></identifier>
        <parentidentifier></parentidentifier>
        <language></language>
        <type>dataset</type>
        <title></title>
        <abstract></abstract>
        <contact>
          <name></name>
          <organization></organization>
          <position></position>
          <voice></voice>
          <fax></fax>
          <email></email>
          <role></role>
        </contact>
        <links/>
        <fees></fees>
        <encoding></encoding>
        <crs>
          <spatialrefsys nativeFormat="Wkt">
            <wkt></wkt>
            <proj4></proj4>
            <srsid>0</srsid>
            <srid>0</srid>
            <authid></authid>
            <description></description>
            <projectionacronym></projectionacronym>
            <ellipsoidacronym></ellipsoidacronym>
            <geographicflag>true</geographicflag>
          </spatialrefsys>
        </crs>
        <extent>
          <spatial minx="0" maxy="0" minz="0" maxx="0" crs="" maxz="0" dimensions="2" miny="0"/>
          <temporal>
            <period>
              <start></start>
              <end></end>
            </period>
          </temporal>
        </extent>
      </resourceMetadata>
      <provider encoding="ISO-8859-1">ogr</provider>
      <vectorjoins/>
      <layerDependencies/>
      <dataDependencies/>
      <expressionfields/>
      <map-layer-style-manager current="default">
        <map-layer-style name="default"/>
      </map-layer-style-manager>
      <auxiliaryLayer/>
      <metadataUrls/>
      <flags>
        <Identifiable>1</Identifiable>
        <Removable>1</Removable>
        <Searchable>1</Searchable>
        <Private>0</Private>
      </flags>
      <temporal enabled="0" startField="" durationUnit="min" limitMode="0" startExpression="" accumulate="0" endField="" mode="0" durationField="" endExpression="" fixedDuration="0">
        <fixedRange>
          <start></start>
          <end></end>
        </fixedRange>
      </temporal>
      <renderer-v2 symbollevels="0" referencescale="-1" forceraster="0" enableorderby="0" type="singleSymbol">
        <symbols>
          <symbol alpha="1" force_rhr="0" clip_to_extent="1" name="0" type="fill">
            <data_defined_properties>
              <Option type="Map">
                <Option name="name" value="" type="QString"/>
                <Option name="properties"/>
                <Option name="type" value="collection" type="QString"/>
              </Option>
            </data_defined_properties>
            <layer enabled="1" locked="0" pass="0" class="SimpleFill">
              <Option type="Map">
                <Option name="border_width_map_unit_scale" value="3x:0,0,0,0,0,0" type="QString"/>
                <Option name="color" value="46,154,231,255" type="QString"/>
                <Option name="joinstyle" value="bevel" type="QString"/>
                <Option name="offset" value="0,0" type="QString"/>
                <Option name="offset_map_unit_scale" value="3x:0,0,0,0,0,0" type="QString"/>
                <Option name="offset_unit" value="MM" type="QString"/>
                <Option name="outline_color" value="35,35,35,255" type="QString"/>
                <Option name="outline_style" value="solid" type="QString"/>
                <Option name="outline_width" value="0.26" type="QString"/>
                <Option name="outline_width_unit" value="MM" type="QString"/>
                <Option name="style" value="solid" type="QString"/>
              </Option>
              <prop k="border_width_map_unit_scale" v="3x:0,0,0,0,0,0"/>
              <prop k="color" v="46,154,231,255"/>
              <prop k="joinstyle" v="bevel"/>
              <prop k="offset" v="0,0"/>
              <prop k="offset_map_unit_scale" v="3x:0,0,0,0,0,0"/>
              <prop k="offset_unit" v="MM"/>
              <prop k="outline_color" v="35,35,35,255"/>
              <prop k="outline_style" v="solid"/>
              <prop k="outline_width" v="0.26"/>
              <prop k="outline_width_unit" v="MM"/>
              <prop k="style" v="solid"/>
              <data_defined_properties>
                <Option type="Map">
                  <Option name="name" value="" type="QString"/>
                  <Option name="properties"/>
                  <Option name="type" value="collection" type="QString"/>
                </Option>
              </data_defined_properties>
            </layer>
          </symbol>
        </symbols>
        <rotation/>
        <sizescale/>
      </renderer-v2>
      <customproperties>
        <Option type="Map">
          <Option name="embeddedWidgets/count" value="0" type="QString"/>
          <Option name="variableNames" type="invalid"/>
          <Option name="variableValues" type="invalid"/>
        </Option>
      </customproperties>
      <blendMode>0</blendMode>
      <featureBlendMode>0</featureBlendMode>
      <layerOpacity>1</layerOpacity>
      <SingleCategoryDiagramRenderer attributeLegend="1" diagramType="Histogram">
        <DiagramCategory barWidth="5" penColor="#000000" minScaleDenominator="0" width="15" sizeType="MM" diagramOrientation="Up" penWidth="0" minimumSize="0" backgroundAlpha="255" rotationOffset="270" maxScaleDenominator="1e+08" labelPlacementMethod="XHeight" spacing="0" lineSizeScale="3x:0,0,0,0,0,0" scaleDependency="Area" direction="1" backgroundColor="#ffffff" height="15" lineSizeType="MM" showAxis="0" scaleBasedVisibility="0" penAlpha="255" opacity="1" sizeScale="3x:0,0,0,0,0,0" spacingUnitScale="3x:0,0,0,0,0,0" enabled="0" spacingUnit="MM">
          <fontProperties style="" description="Sans,9,-1,5,50,0,0,0,0,0"/>
          <attribute color="#000000" label="" field=""/>
          <axisSymbol>
            <symbol alpha="1" force_rhr="0" clip_to_extent="1" name="" type="line">
              <data_defined_properties>
                <Option type="Map">
                  <Option name="name" value="" type="QString"/>
                  <Option name="properties"/>
                  <Option name="type" value="collection" type="QString"/>
                </Option>
              </data_defined_properties>
              <layer enabled="1" locked="0" pass="0" class="SimpleLine">
                <Option type="Map">
                  <Option name="align_dash_pattern" value="0" type="QString"/>
                  <Option name="capstyle" value="square" type="QString"/>
                  <Option name="customdash" value="5;2" type="QString"/>
                  <Option name="customdash_map_unit_scale" value="3x:0,0,0,0,0,0" type="QString"/>
                  <Option name="customdash_unit" value="MM" type="QString"/>
                  <Option name="dash_pattern_offset" value="0" type="QString"/>
                  <Option name="dash_pattern_offset_map_unit_scale" value="3x:0,0,0,0,0,0" type="QString"/>
                  <Option name="dash_pattern_offset_unit" value="MM" type="QString"/>
                  <Option name="draw_inside_polygon" value="0" type="QString"/>
                  <Option name="joinstyle" value="bevel" type="QString"/>
                  <Option name="line_color" value="35,35,35,255" type="QString"/>
                  <Option name="line_style" value="solid" type="QString"/>
                  <Option name="line_width" value="0.26" type="QString"/>
                  <Option name="line_width_unit" value="MM" type="QString"/>
                  <Option name="offset" value="0" type="QString"/>
                  <Option name="offset_map_unit_scale" value="3x:0,0,0,0,0,0" type="QString"/>
                  <Option name="offset_unit" value="MM" type="QString"/>
                  <Option name="ring_filter" value="0" type="QString"/>
                  <Option name="trim_distance_end" value="0" type="QString"/>
                  <Option name="trim_distance_end_map_unit_scale" value="3x:0,0,0,0,0,0" type="QString"/>
                  <Option name="trim_distance_end_unit" value="MM" type="QString"/>
                  <Option name="trim_distance_start" value="0" type="QString"/>
                  <Option name="trim_distance_start_map_unit_scale" value="3x:0,0,0,0,0,0" type="QString"/>
                  <Option name="trim_distance_start_unit" value="MM" type="QString"/>
                  <Option name="tweak_dash_pattern_on_corners" value="0" type="QString"/>
                  <Option name="use_custom_dash" value="0" type="QString"/>
                  <Option name="width_map_unit_scale" value="3x:0,0,0,0,0,0" type="QString"/>
                </Option>
                <prop k="align_dash_pattern" v="0"/>
                <prop k="capstyle" v="square"/>
                <prop k="customdash" v="5;2"/>
                <prop k="customdash_map_unit_scale" v="3x:0,0,0,0,0,0"/>
                <prop k="customdash_unit" v="MM"/>
                <prop k="dash_pattern_offset" v="0"/>
                <prop k="dash_pattern_offset_map_unit_scale" v="3x:0,0,0,0,0,0"/>
                <prop k="dash_pattern_offset_unit" v="MM"/>
                <prop k="draw_inside_polygon" v="0"/>
                <prop k="joinstyle" v="bevel"/>
                <prop k="line_color" v="35,35,35,255"/>
                <prop k="line_style" v="solid"/>
                <prop k="line_width" v="0.26"/>
                <prop k="line_width_unit" v="MM"/>
                <prop k="offset" v="0"/>
                <prop k="offset_map_unit_scale" v="3x:0,0,0,0,0,0"/>
                <prop k="offset_unit" v="MM"/>
                <prop k="ring_filter" v="0"/>
                <prop k="trim_distance_end" v="0"/>
                <prop k="trim_distance_end_map_unit_scale" v="3x:0,0,0,0,0,0"/>
                <prop k="trim_distance_end_unit" v="MM"/>
                <prop k="trim_distance_start" v="0"/>
                <prop k="trim_distance_start_map_unit_scale" v="3x:0,0,0,0,0,0"/>
                <prop k="trim_distance_start_unit" v="MM"/>
                <prop k="tweak_dash_pattern_on_corners" v="0"/>
                <prop k="use_custom_dash" v="0"/>
                <prop k="width_map_unit_scale" v="3x:0,0,0,0,0,0"/>
                <data_defined_properties>
                  <Option type="Map">
                    <Option name="name" value="" type="QString"/>
                    <Option name="properties"/>
                    <Option name="type" value="collection" type="QString"/>
                  </Option>
                </data_defined_properties>
              </layer>
            </symbol>
          </axisSymbol>
        </DiagramCategory>
      </SingleCategoryDiagramRenderer>
      <DiagramLayerSettings linePlacementFlags="18" priority="0" dist="0" obstacle="0" showAll="1" placement="1" zIndex="0">
        <properties>
          <Option type="Map">
            <Option name="name" value="" type="QString"/>
            <Option name="properties"/>
            <Option name="type" value="collection" type="QString"/>
          </Option>
        </properties>
      </DiagramLayerSettings>
      <geometryOptions removeDuplicateNodes="0" geometryPrecision="0">
        <activeChecks/>
        <checkConfiguration type="Map">
          <Option name="QgsGeometryGapCheck" type="Map">
            <Option name="allowedGapsBuffer" value="0" type="double"/>
            <Option name="allowedGapsEnabled" value="false" type="bool"/>
            <Option name="allowedGapsLayer" value="" type="QString"/>
          </Option>
        </checkConfiguration>
      </geometryOptions>
      <legend type="default-vector" showLabelLegend="0"/>
      <referencedLayers/>
      <fieldConfiguration>
        <field configurationFlags="None" name="id">
          <editWidget type="TextEdit">
            <config>
              <Option/>
            </config>
          </editWidget>
        </field>
        <field configurationFlags="None" name="level">
          <editWidget type="Range">
            <config>
              <Option/>
            </config>
          </editWidget>
        </field>
        <field configurationFlags="None" name="source">
          <editWidget type="TextEdit">
            <config>
              <Option/>
            </config>
          </editWidget>
        </field>
        <field configurationFlags="None" name="parent_id">
          <editWidget type="Range">
            <config>
              <Option/>
            </config>
          </editWidget>
        </field>
        <field configurationFlags="None" name="sibling_id">
          <editWidget type="Range">
            <config>
              <Option/>
            </config>
          </editWidget>
        </field>
        <field configurationFlags="None" name="area">
          <editWidget type="TextEdit">
            <config>
              <Option/>
            </config>
          </editWidget>
        </field>
      </fieldConfiguration>
      <aliases>
        <alias index="0" name="" field="id"/>
        <alias index="1" name="" field="level"/>
        <alias index="2" name="" field="source"/>
        <alias index="3" name="" field="parent_id"/>
        <alias index="4" name="" field="sibling_id"/>
        <alias index="5" name="" field="area"/>
      </aliases>
      <defaults>
        <default expression="" applyOnUpdate="0" field="id"/>
        <default expression="" applyOnUpdate="0" field="level"/>
        <default expression="" applyOnUpdate="0" field="source"/>
        <default expression="" applyOnUpdate="0" field="parent_id"/>
        <default expression="" applyOnUpdate="0" field="sibling_id"/>
        <default expression="" applyOnUpdate="0" field="area"/>
      </defaults>
      <constraints>
        <constraint notnull_strength="0" exp_strength="0" unique_strength="0" constraints="0" field="id"/>
        <constraint notnull_strength="0" exp_strength="0" unique_strength="0" constraints="0" field="level"/>
        <constraint notnull_strength="0" exp_strength="0" unique_strength="0" constraints="0" field="source"/>
        <constraint notnull_strength="0" exp_strength="0" unique_strength="0" constraints="0" field="parent_id"/>
        <constraint notnull_strength="0" exp_strength="0" unique_strength="0" constraints="0" field="sibling_id"/>
        <constraint notnull_strength="0" exp_strength="0" unique_strength="0" constraints="0" field="area"/>
      </constraints>
      <constraintExpressions>
        <constraint exp="" desc="" field="id"/>
        <constraint exp="" desc="" field="level"/>
        <constraint exp="" desc="" field="source"/>
        <constraint exp="" desc="" field="parent_id"/>
        <constraint exp="" desc="" field="sibling_id"/>
        <constraint exp="" desc="" field="area"/>
      </constraintExpressions>
      <expressionfields/>
      <attributeactions>
        <defaultAction key="Canvas" value="{00000000-0000-0000-0000-000000000000}"/>
      </attributeactions>
      <attributetableconfig actionWidgetStyle="dropDown" sortExpression="" sortOrder="0">
        <columns>
          <column hidden="0" width="-1" name="id" type="field"/>
          <column hidden="0" width="-1" name="level" type="field"/>
          <column hidden="0" width="-1" name="source" type="field"/>
          <column hidden="0" width="-1" name="parent_id" type="field"/>
          <column hidden="0" width="-1" name="sibling_id" type="field"/>
          <column hidden="0" width="-1" name="area" type="field"/>
          <column hidden="1" width="-1" type="actions"/>
        </columns>
      </attributetableconfig>
      <conditionalstyles>
        <rowstyles/>
        <fieldstyles/>
      </conditionalstyles>
      <storedexpressions/>
      <editform tolerant="1"></editform>
      <editforminit/>
      <editforminitcodesource>0</editforminitcodesource>
      <editforminitfilepath></editforminitfilepath>
      <editforminitcode><![CDATA[# -*- coding: utf-8 -*-
"""
QGIS forms can have a Python function that is called when the form is
opened.

Use this function to add extra logic to your forms.

Enter the name of the function in the "Python Init function"
field.
An example follows:
"""
from qgis.PyQt.QtWidgets import QWidget

def my_form_open(dialog, layer, feature):
	geom = feature.geometry()
	control = dialog.findChild(QWidget, "MyLineEdit")
]]></editforminitcode>
      <featformsuppress>0</featformsuppress>
      <editorlayout>generatedlayout</editorlayout>
      <editable>
        <field editable="1" name="area"/>
        <field editable="1" name="id"/>
        <field editable="1" name="level"/>
        <field editable="1" name="parent_id"/>
        <field editable="1" name="sibling_id"/>
        <field editable="1" name="source"/>
      </editable>
      <labelOnTop>
        <field labelOnTop="0" name="area"/>
        <field labelOnTop="0" name="id"/>
        <field labelOnTop="0" name="level"/>
        <field labelOnTop="0" name="parent_id"/>
        <field labelOnTop="0" name="sibling_id"/>
        <field labelOnTop="0" name="source"/>
      </labelOnTop>
      <reuseLastValue/>
      <dataDefinedFieldProperties/>
      <widgets/>
      <previewExpression>id</previewExpression>
      <mapTip></mapTip>
    </maplayer>
    <maplayer type="vector" simplifyAlgorithm="0" minScale="100000000" simplifyLocal="1" autoRefreshTime="0" simplifyDrawingHints="1" symbologyReferenceScale="-1" refreshOnNotifyMessage="" readOnly="0" simplifyDrawingTol="1" simplifyMaxScale="1" maxScale="0" wkbType="MultiPolygon" refreshOnNotifyEnabled="0" styleCategories="AllStyleCategories" autoRefreshEnabled="0" geometry="Polygon" hasScaleBasedVisibilityFlag="0" labelsEnabled="0" legendPlaceholderImage="">
      <extent>
        <xmin>-180</xmin>
        <ymin>-90</ymin>
        <xmax>180</xmax>
        <ymax>-60.5112620000000021</ymax>
      </extent>
      <wgs84extent>
        <xmin>-180</xmin>
        <ymin>-90</ymin>
        <xmax>180</xmax>
        <ymax>-60.5112620000000021</ymax>
      </wgs84extent>
      <id>GSHHS_i_L5_871462e0_8984_4645_be14_3f53bcd60526</id>
      <datasource>./coastlines/GSHHS_i_L5.shp</datasource>
      <keywordList>
        <value></value>
      </keywordList>
      <layername>GSHHS_i_L5</layername>
      <srs>
        <spatialrefsys nativeFormat="Wkt">
          <wkt>GEOGCRS["WGS 84",DATUM["World Geodetic System 1984",ELLIPSOID["WGS 84",6378137,298.257223563,LENGTHUNIT["metre",1]]],PRIMEM["Greenwich",0,ANGLEUNIT["degree",0.0174532925199433]],CS[ellipsoidal,2],AXIS["geodetic latitude (Lat)",north,ORDER[1],ANGLEUNIT["degree",0.0174532925199433]],AXIS["geodetic longitude (Lon)",east,ORDER[2],ANGLEUNIT["degree",0.0174532925199433]],USAGE[SCOPE["unknown"],AREA["World"],BBOX[-90,-180,90,180]],ID["EPSG",4326]]</wkt>
          <proj4>+proj=longlat +datum=WGS84 +no_defs</proj4>
          <srsid>3452</srsid>
          <srid>4326</srid>
          <authid>EPSG:4326</authid>
          <description>WGS 84</description>
          <projectionacronym>longlat</projectionacronym>
          <ellipsoidacronym>EPSG:7030</ellipsoidacronym>
          <geographicflag>true</geographicflag>
        </spatialrefsys>
      </srs>
      <resourceMetadata>
        <identifier></identifier>
        <parentidentifier></parentidentifier>
        <language></language>
        <type>dataset</type>
        <title></title>
        <abstract></abstract>
        <links/>
        <fees></fees>
        <encoding></encoding>
        <crs>
          <spatialrefsys nativeFormat="Wkt">
            <wkt></wkt>
            <proj4></proj4>
            <srsid>0</srsid>
            <srid>0</srid>
            <authid></authid>
            <description></description>
            <projectionacronym></projectionacronym>
            <ellipsoidacronym></ellipsoidacronym>
            <geographicflag>false</geographicflag>
          </spatialrefsys>
        </crs>
        <extent/>
      </resourceMetadata>
      <provider encoding="ISO-8859-1">ogr</provider>
      <vectorjoins/>
      <layerDependencies/>
      <dataDependencies/>
      <expressionfields/>
      <map-layer-style-manager current="default">
        <map-layer-style name="default"/>
      </map-layer-style-manager>
      <auxiliaryLayer/>
      <metadataUrls/>
      <flags>
        <Identifiable>1</Identifiable>
        <Removable>1</Removable>
        <Searchable>1</Searchable>
        <Private>0</Private>
      </flags>
      <temporal enabled="0" startField="" durationUnit="min" limitMode="0" startExpression="" accumulate="0" endField="" mode="0" durationField="" endExpression="" fixedDuration="0">
        <fixedRange>
          <start></start>
          <end></end>
        </fixedRange>
      </temporal>
      <renderer-v2 symbollevels="0" referencescale="-1" forceraster="0" enableorderby="0" type="singleSymbol">
        <symbols>
          <symbol alpha="1" force_rhr="0" clip_to_extent="1" name="0" type="fill">
            <data_defined_properties>
              <Option type="Map">
                <Option name="name" value="" type="QString"/>
                <Option name="properties"/>
                <Option name="type" value="collection" type="QString"/>
              </Option>
            </data_defined_properties>
            <layer enabled="1" locked="0" pass="0" class="SimpleFill">
              <Option type="Map">
                <Option name="border_width_map_unit_scale" value="3x:0,0,0,0,0,0" type="QString"/>
                <Option name="color" value="125,139,143,255" type="QString"/>
                <Option name="joinstyle" value="bevel" type="QString"/>
                <Option name="offset" value="0,0" type="QString"/>
                <Option name="offset_map_unit_scale" value="3x:0,0,0,0,0,0" type="QString"/>
                <Option name="offset_unit" value="MM" type="QString"/>
                <Option name="outline_color" value="35,35,35,255" type="QString"/>
                <Option name="outline_style" value="solid" type="QString"/>
                <Option name="outline_width" value="0.26" type="QString"/>
                <Option name="outline_width_unit" value="MM" type="QString"/>
                <Option name="style" value="solid" type="QString"/>
              </Option>
              <prop k="border_width_map_unit_scale" v="3x:0,0,0,0,0,0"/>
              <prop k="color" v="125,139,143,255"/>
              <prop k="joinstyle" v="bevel"/>
              <prop k="offset" v="0,0"/>
              <prop k="offset_map_unit_scale" v="3x:0,0,0,0,0,0"/>
              <prop k="offset_unit" v="MM"/>
              <prop k="outline_color" v="35,35,35,255"/>
              <prop k="outline_style" v="solid"/>
              <prop k="outline_width" v="0.26"/>
              <prop k="outline_width_unit" v="MM"/>
              <prop k="style" v="solid"/>
              <data_defined_properties>
                <Option type="Map">
                  <Option name="name" value="" type="QString"/>
                  <Option name="properties"/>
                  <Option name="type" value="collection" type="QString"/>
                </Option>
              </data_defined_properties>
            </layer>
          </symbol>
        </symbols>
        <rotation/>
        <sizescale/>
      </renderer-v2>
      <customproperties>
        <Option/>
      </customproperties>
      <blendMode>0</blendMode>
      <featureBlendMode>0</featureBlendMode>
      <layerOpacity>1</layerOpacity>
      <geometryOptions removeDuplicateNodes="0" geometryPrecision="0">
        <activeChecks type="StringList">
          <Option value="" type="QString"/>
        </activeChecks>
        <checkConfiguration/>
      </geometryOptions>
      <legend type="default-vector" showLabelLegend="0"/>
      <referencedLayers/>
      <fieldConfiguration>
        <field configurationFlags="None" name="id">
          <editWidget type="">
            <config>
              <Option/>
            </config>
          </editWidget>
        </field>
        <field configurationFlags="None" name="level">
          <editWidget type="">
            <config>
              <Option/>
            </config>
          </editWidget>
        </field>
        <field configurationFlags="None" name="source">
          <editWidget type="">
            <config>
              <Option/>
            </config>
          </editWidget>
        </field>
        <field configurationFlags="None" name="parent_id">
          <editWidget type="">
            <config>
              <Option/>
            </config>
          </editWidget>
        </field>
        <field configurationFlags="None" name="sibling_id">
          <editWidget type="">
            <config>
              <Option/>
            </config>
          </editWidget>
        </field>
        <field configurationFlags="None" name="area">
          <editWidget type="">
            <config>
              <Option/>
            </config>
          </editWidget>
        </field>
      </fieldConfiguration>
      <aliases>
        <alias index="0" name="" field="id"/>
        <alias index="1" name="" field="level"/>
        <alias index="2" name="" field="source"/>
        <alias index="3" name="" field="parent_id"/>
        <alias index="4" name="" field="sibling_id"/>
        <alias index="5" name="" field="area"/>
      </aliases>
      <defaults>
        <default expression="" applyOnUpdate="0" field="id"/>
        <default expression="" applyOnUpdate="0" field="level"/>
        <default expression="" applyOnUpdate="0" field="source"/>
        <default expression="" applyOnUpdate="0" field="parent_id"/>
        <default expression="" applyOnUpdate="0" field="sibling_id"/>
        <default expression="" applyOnUpdate="0" field="area"/>
      </defaults>
      <constraints>
        <constraint notnull_strength="0" exp_strength="0" unique_strength="0" constraints="0" field="id"/>
        <constraint notnull_strength="0" exp_strength="0" unique_strength="0" constraints="0" field="level"/>
        <constraint notnull_strength="0" exp_strength="0" unique_strength="0" constraints="0" field="source"/>
        <constraint notnull_strength="0" exp_strength="0" unique_strength="0" constraints="0" field="parent_id"/>
        <constraint notnull_strength="0" exp_strength="0" unique_strength="0" constraints="0" field="sibling_id"/>
        <constraint notnull_strength="0" exp_strength="0" unique_strength="0" constraints="0" field="area"/>
      </constraints>
      <constraintExpressions>
        <constraint exp="" desc="" field="id"/>
        <constraint exp="" desc="" field="level"/>
        <constraint exp="" desc="" field="source"/>
        <constraint exp="" desc="" field="parent_id"/>
        <constraint exp="" desc="" field="sibling_id"/>
        <constraint exp="" desc="" field="area"/>
      </constraintExpressions>
      <expressionfields/>
      <attributeactions>
        <defaultAction key="Canvas" value="{00000000-0000-0000-0000-000000000000}"/>
      </attributeactions>
      <attributetableconfig actionWidgetStyle="dropDown" sortExpression="" sortOrder="0">
        <columns/>
      </attributetableconfig>
      <conditionalstyles>
        <rowstyles/>
        <fieldstyles/>
      </conditionalstyles>
      <storedexpressions/>
      <editform tolerant="1"></editform>
      <editforminit/>
      <editforminitcodesource>0</editforminitcodesource>
      <editforminitfilepath></editforminitfilepath>
      <editforminitcode><![CDATA[]]></editforminitcode>
      <featformsuppress>0</featformsuppress>
      <editorlayout>generatedlayout</editorlayout>
      <editable/>
      <labelOnTop/>
      <reuseLastValue/>
      <dataDefinedFieldProperties/>
      <widgets/>
      <previewExpression></previewExpression>
      <mapTip></mapTip>
    </maplayer>
    <maplayer type="vector" simplifyAlgorithm="0" minScale="100000000" simplifyLocal="1" autoRefreshTime="0" simplifyDrawingHints="1" symbologyReferenceScale="-1" refreshOnNotifyMessage="" readOnly="0" simplifyDrawingTol="1" simplifyMaxScale="1" maxScale="0" wkbType="MultiPolygon" refreshOnNotifyEnabled="0" styleCategories="AllStyleCategories" autoRefreshEnabled="0" geometry="Polygon" hasScaleBasedVisibilityFlag="0" labelsEnabled="0" legendPlaceholderImage="">
      <extent>
        <xmin>-180</xmin>
        <ymin>-90</ymin>
        <xmax>180</xmax>
        <ymax>-63.22039999999999793</ymax>
      </extent>
      <wgs84extent>
        <xmin>-180</xmin>
        <ymin>-90</ymin>
        <xmax>180</xmax>
        <ymax>-63.22039999999999793</ymax>
      </wgs84extent>
      <id>GSHHS_i_L6_c52a1314_59c1_4e7c_b80f_e2b02f030eb1</id>
      <datasource>./coastlines/GSHHS_i_L6.shp</datasource>
      <keywordList>
        <value></value>
      </keywordList>
      <layername>GSHHS_i_L6</layername>
      <srs>
        <spatialrefsys nativeFormat="Wkt">
          <wkt>GEOGCRS["WGS 84",DATUM["World Geodetic System 1984",ELLIPSOID["WGS 84",6378137,298.257223563,LENGTHUNIT["metre",1]]],PRIMEM["Greenwich",0,ANGLEUNIT["degree",0.0174532925199433]],CS[ellipsoidal,2],AXIS["geodetic latitude (Lat)",north,ORDER[1],ANGLEUNIT["degree",0.0174532925199433]],AXIS["geodetic longitude (Lon)",east,ORDER[2],ANGLEUNIT["degree",0.0174532925199433]],USAGE[SCOPE["unknown"],AREA["World"],BBOX[-90,-180,90,180]],ID["EPSG",4326]]</wkt>
          <proj4>+proj=longlat +datum=WGS84 +no_defs</proj4>
          <srsid>3452</srsid>
          <srid>4326</srid>
          <authid>EPSG:4326</authid>
          <description>WGS 84</description>
          <projectionacronym>longlat</projectionacronym>
          <ellipsoidacronym>EPSG:7030</ellipsoidacronym>
          <geographicflag>true</geographicflag>
        </spatialrefsys>
      </srs>
      <resourceMetadata>
        <identifier></identifier>
        <parentidentifier></parentidentifier>
        <language></language>
        <type>dataset</type>
        <title></title>
        <abstract></abstract>
        <links/>
        <fees></fees>
        <encoding></encoding>
        <crs>
          <spatialrefsys nativeFormat="Wkt">
            <wkt></wkt>
            <proj4></proj4>
            <srsid>0</srsid>
            <srid>0</srid>
            <authid></authid>
            <description></description>
            <projectionacronym></projectionacronym>
            <ellipsoidacronym></ellipsoidacronym>
            <geographicflag>false</geographicflag>
          </spatialrefsys>
        </crs>
        <extent/>
      </resourceMetadata>
      <provider encoding="ISO-8859-1">ogr</provider>
      <vectorjoins/>
      <layerDependencies/>
      <dataDependencies/>
      <expressionfields/>
      <map-layer-style-manager current="default">
        <map-layer-style name="default"/>
      </map-layer-style-manager>
      <auxiliaryLayer/>
      <metadataUrls/>
      <flags>
        <Identifiable>1</Identifiable>
        <Removable>1</Removable>
        <Searchable>1</Searchable>
        <Private>0</Private>
      </flags>
      <temporal enabled="0" startField="" durationUnit="min" limitMode="0" startExpression="" accumulate="0" endField="" mode="0" durationField="" endExpression="" fixedDuration="0">
        <fixedRange>
          <start></start>
          <end></end>
        </fixedRange>
      </temporal>
      <renderer-v2 symbollevels="0" referencescale="-1" forceraster="0" enableorderby="0" type="singleSymbol">
        <symbols>
          <symbol alpha="1" force_rhr="0" clip_to_extent="1" name="0" type="fill">
            <data_defined_properties>
              <Option type="Map">
                <Option name="name" value="" type="QString"/>
                <Option name="properties"/>
                <Option name="type" value="collection" type="QString"/>
              </Option>
            </data_defined_properties>
            <layer enabled="1" locked="0" pass="0" class="SimpleFill">
              <Option type="Map">
                <Option name="border_width_map_unit_scale" value="3x:0,0,0,0,0,0" type="QString"/>
                <Option name="color" value="133,182,111,255" type="QString"/>
                <Option name="joinstyle" value="bevel" type="QString"/>
                <Option name="offset" value="0,0" type="QString"/>
                <Option name="offset_map_unit_scale" value="3x:0,0,0,0,0,0" type="QString"/>
                <Option name="offset_unit" value="MM" type="QString"/>
                <Option name="outline_color" value="35,35,35,255" type="QString"/>
                <Option name="outline_style" value="solid" type="QString"/>
                <Option name="outline_width" value="0.26" type="QString"/>
                <Option name="outline_width_unit" value="MM" type="QString"/>
                <Option name="style" value="solid" type="QString"/>
              </Option>
              <prop k="border_width_map_unit_scale" v="3x:0,0,0,0,0,0"/>
              <prop k="color" v="133,182,111,255"/>
              <prop k="joinstyle" v="bevel"/>
              <prop k="offset" v="0,0"/>
              <prop k="offset_map_unit_scale" v="3x:0,0,0,0,0,0"/>
              <prop k="offset_unit" v="MM"/>
              <prop k="outline_color" v="35,35,35,255"/>
              <prop k="outline_style" v="solid"/>
              <prop k="outline_width" v="0.26"/>
              <prop k="outline_width_unit" v="MM"/>
              <prop k="style" v="solid"/>
              <data_defined_properties>
                <Option type="Map">
                  <Option name="name" value="" type="QString"/>
                  <Option name="properties"/>
                  <Option name="type" value="collection" type="QString"/>
                </Option>
              </data_defined_properties>
            </layer>
          </symbol>
        </symbols>
        <rotation/>
        <sizescale/>
      </renderer-v2>
      <customproperties>
        <Option/>
      </customproperties>
      <blendMode>0</blendMode>
      <featureBlendMode>0</featureBlendMode>
      <layerOpacity>1</layerOpacity>
      <geometryOptions removeDuplicateNodes="0" geometryPrecision="0">
        <activeChecks type="StringList">
          <Option value="" type="QString"/>
        </activeChecks>
        <checkConfiguration/>
      </geometryOptions>
      <legend type="default-vector" showLabelLegend="0"/>
      <referencedLayers/>
      <fieldConfiguration>
        <field configurationFlags="None" name="id">
          <editWidget type="">
            <config>
              <Option/>
            </config>
          </editWidget>
        </field>
        <field configurationFlags="None" name="level">
          <editWidget type="">
            <config>
              <Option/>
            </config>
          </editWidget>
        </field>
        <field configurationFlags="None" name="source">
          <editWidget type="">
            <config>
              <Option/>
            </config>
          </editWidget>
        </field>
        <field configurationFlags="None" name="parent_id">
          <editWidget type="">
            <config>
              <Option/>
            </config>
          </editWidget>
        </field>
        <field configurationFlags="None" name="sibling_id">
          <editWidget type="">
            <config>
              <Option/>
            </config>
          </editWidget>
        </field>
        <field configurationFlags="None" name="area">
          <editWidget type="">
            <config>
              <Option/>
            </config>
          </editWidget>
        </field>
      </fieldConfiguration>
      <aliases>
        <alias index="0" name="" field="id"/>
        <alias index="1" name="" field="level"/>
        <alias index="2" name="" field="source"/>
        <alias index="3" name="" field="parent_id"/>
        <alias index="4" name="" field="sibling_id"/>
        <alias index="5" name="" field="area"/>
      </aliases>
      <defaults>
        <default expression="" applyOnUpdate="0" field="id"/>
        <default expression="" applyOnUpdate="0" field="level"/>
        <default expression="" applyOnUpdate="0" field="source"/>
        <default expression="" applyOnUpdate="0" field="parent_id"/>
        <default expression="" applyOnUpdate="0" field="sibling_id"/>
        <default expression="" applyOnUpdate="0" field="area"/>
      </defaults>
      <constraints>
        <constraint notnull_strength="0" exp_strength="0" unique_strength="0" constraints="0" field="id"/>
        <constraint notnull_strength="0" exp_strength="0" unique_strength="0" constraints="0" field="level"/>
        <constraint notnull_strength="0" exp_strength="0" unique_strength="0" constraints="0" field="source"/>
        <constraint notnull_strength="0" exp_strength="0" unique_strength="0" constraints="0" field="parent_id"/>
        <constraint notnull_strength="0" exp_strength="0" unique_strength="0" constraints="0" field="sibling_id"/>
        <constraint notnull_strength="0" exp_strength="0" unique_strength="0" constraints="0" field="area"/>
      </constraints>
      <constraintExpressions>
        <constraint exp="" desc="" field="id"/>
        <constraint exp="" desc="" field="level"/>
        <constraint exp="" desc="" field="source"/>
        <constraint exp="" desc="" field="parent_id"/>
        <constraint exp="" desc="" field="sibling_id"/>
        <constraint exp="" desc="" field="area"/>
      </constraintExpressions>
      <expressionfields/>
      <attributeactions>
        <defaultAction key="Canvas" value="{00000000-0000-0000-0000-000000000000}"/>
      </attributeactions>
      <attributetableconfig actionWidgetStyle="dropDown" sortExpression="" sortOrder="0">
        <columns/>
      </attributetableconfig>
      <conditionalstyles>
        <rowstyles/>
        <fieldstyles/>
      </conditionalstyles>
      <storedexpressions/>
      <editform tolerant="1"></editform>
      <editforminit/>
      <editforminitcodesource>0</editforminitcodesource>
      <editforminitfilepath></editforminitfilepath>
      <editforminitcode><![CDATA[]]></editforminitcode>
      <featformsuppress>0</featformsuppress>
      <editorlayout>generatedlayout</editorlayout>
      <editable/>
      <labelOnTop/>
      <reuseLastValue/>
      <dataDefinedFieldProperties/>
      <widgets/>
      <previewExpression></previewExpression>
      <mapTip></mapTip>
    </maplayer>
    <maplayer type="vector" simplifyAlgorithm="0" minScale="100000000" simplifyLocal="1" autoRefreshTime="0" simplifyDrawingHints="1" symbologyReferenceScale="-1" refreshOnNotifyMessage="" readOnly="0" simplifyDrawingTol="1" simplifyMaxScale="1" maxScale="0" wkbType="MultiLineString" refreshOnNotifyEnabled="0" styleCategories="AllStyleCategories" autoRefreshEnabled="0" geometry="Line" hasScaleBasedVisibilityFlag="0" labelsEnabled="0" legendPlaceholderImage="">
      <extent>
        <xmin>-141.00305599999998662</xmin>
        <ymin>-54.88583299999999809</ymin>
        <xmax>141.00694400000000428</xmax>
        <ymax>70.08888899999999467</ymax>
      </extent>
      <wgs84extent>
        <xmin>-141.00305599999998662</xmin>
        <ymin>-54.88583299999999809</ymin>
        <xmax>141.00694400000000428</xmax>
        <ymax>70.08888899999999467</ymax>
      </wgs84extent>
      <id>WDBII_border_i_L1_ce76cee1_3576_42aa_aae4_c5c57ccaba82</id>
      <datasource>./coastlines/WDBII_border_i_L1.shp</datasource>
      <keywordList>
        <value></value>
      </keywordList>
      <layername>WDBII_border_i_L1</layername>
      <srs>
        <spatialrefsys nativeFormat="Wkt">
          <wkt>GEOGCRS["WGS 84",DATUM["World Geodetic System 1984",ELLIPSOID["WGS 84",6378137,298.257223563,LENGTHUNIT["metre",1]]],PRIMEM["Greenwich",0,ANGLEUNIT["degree",0.0174532925199433]],CS[ellipsoidal,2],AXIS["geodetic latitude (Lat)",north,ORDER[1],ANGLEUNIT["degree",0.0174532925199433]],AXIS["geodetic longitude (Lon)",east,ORDER[2],ANGLEUNIT["degree",0.0174532925199433]],USAGE[SCOPE["unknown"],AREA["World"],BBOX[-90,-180,90,180]],ID["EPSG",4326]]</wkt>
          <proj4>+proj=longlat +datum=WGS84 +no_defs</proj4>
          <srsid>3452</srsid>
          <srid>4326</srid>
          <authid>EPSG:4326</authid>
          <description>WGS 84</description>
          <projectionacronym>longlat</projectionacronym>
          <ellipsoidacronym>EPSG:7030</ellipsoidacronym>
          <geographicflag>true</geographicflag>
        </spatialrefsys>
      </srs>
      <resourceMetadata>
        <identifier></identifier>
        <parentidentifier></parentidentifier>
        <language></language>
        <type>dataset</type>
        <title></title>
        <abstract></abstract>
        <contact>
          <name></name>
          <organization></organization>
          <position></position>
          <voice></voice>
          <fax></fax>
          <email></email>
          <role></role>
        </contact>
        <links/>
        <fees></fees>
        <encoding></encoding>
        <crs>
          <spatialrefsys nativeFormat="Wkt">
            <wkt></wkt>
            <proj4></proj4>
            <srsid>0</srsid>
            <srid>0</srid>
            <authid></authid>
            <description></description>
            <projectionacronym></projectionacronym>
            <ellipsoidacronym></ellipsoidacronym>
            <geographicflag>false</geographicflag>
          </spatialrefsys>
        </crs>
        <extent>
          <spatial minx="0" maxy="0" minz="0" maxx="0" crs="" maxz="0" dimensions="2" miny="0"/>
          <temporal>
            <period>
              <start></start>
              <end></end>
            </period>
          </temporal>
        </extent>
      </resourceMetadata>
      <provider encoding="ISO-8859-1">ogr</provider>
      <vectorjoins/>
      <layerDependencies/>
      <dataDependencies/>
      <expressionfields/>
      <map-layer-style-manager current="default">
        <map-layer-style name="default"/>
      </map-layer-style-manager>
      <auxiliaryLayer/>
      <metadataUrls/>
      <flags>
        <Identifiable>1</Identifiable>
        <Removable>1</Removable>
        <Searchable>1</Searchable>
        <Private>0</Private>
      </flags>
      <temporal enabled="0" startField="" durationUnit="min" limitMode="0" startExpression="" accumulate="0" endField="" mode="0" durationField="" endExpression="" fixedDuration="0">
        <fixedRange>
          <start></start>
          <end></end>
        </fixedRange>
      </temporal>
      <renderer-v2 symbollevels="0" referencescale="-1" forceraster="0" enableorderby="0" type="singleSymbol">
        <symbols>
          <symbol alpha="1" force_rhr="0" clip_to_extent="1" name="0" type="line">
            <data_defined_properties>
              <Option type="Map">
                <Option name="name" value="" type="QString"/>
                <Option name="properties"/>
                <Option name="type" value="collection" type="QString"/>
              </Option>
            </data_defined_properties>
            <layer enabled="1" locked="0" pass="0" class="SimpleLine">
              <Option type="Map">
                <Option name="align_dash_pattern" value="0" type="QString"/>
                <Option name="capstyle" value="square" type="QString"/>
                <Option name="customdash" value="5;2" type="QString"/>
                <Option name="customdash_map_unit_scale" value="3x:0,0,0,0,0,0" type="QString"/>
                <Option name="customdash_unit" value="MM" type="QString"/>
                <Option name="dash_pattern_offset" value="0" type="QString"/>
                <Option name="dash_pattern_offset_map_unit_scale" value="3x:0,0,0,0,0,0" type="QString"/>
                <Option name="dash_pattern_offset_unit" value="MM" type="QString"/>
                <Option name="draw_inside_polygon" value="0" type="QString"/>
                <Option name="joinstyle" value="bevel" type="QString"/>
                <Option name="line_color" value="0,0,0,255" type="QString"/>
                <Option name="line_style" value="solid" type="QString"/>
                <Option name="line_width" value="0.26" type="QString"/>
                <Option name="line_width_unit" value="MM" type="QString"/>
                <Option name="offset" value="0" type="QString"/>
                <Option name="offset_map_unit_scale" value="3x:0,0,0,0,0,0" type="QString"/>
                <Option name="offset_unit" value="MM" type="QString"/>
                <Option name="ring_filter" value="0" type="QString"/>
                <Option name="trim_distance_end" value="0" type="QString"/>
                <Option name="trim_distance_end_map_unit_scale" value="3x:0,0,0,0,0,0" type="QString"/>
                <Option name="trim_distance_end_unit" value="MM" type="QString"/>
                <Option name="trim_distance_start" value="0" type="QString"/>
                <Option name="trim_distance_start_map_unit_scale" value="3x:0,0,0,0,0,0" type="QString"/>
                <Option name="trim_distance_start_unit" value="MM" type="QString"/>
                <Option name="tweak_dash_pattern_on_corners" value="0" type="QString"/>
                <Option name="use_custom_dash" value="0" type="QString"/>
                <Option name="width_map_unit_scale" value="3x:0,0,0,0,0,0" type="QString"/>
              </Option>
              <prop k="align_dash_pattern" v="0"/>
              <prop k="capstyle" v="square"/>
              <prop k="customdash" v="5;2"/>
              <prop k="customdash_map_unit_scale" v="3x:0,0,0,0,0,0"/>
              <prop k="customdash_unit" v="MM"/>
              <prop k="dash_pattern_offset" v="0"/>
              <prop k="dash_pattern_offset_map_unit_scale" v="3x:0,0,0,0,0,0"/>
              <prop k="dash_pattern_offset_unit" v="MM"/>
              <prop k="draw_inside_polygon" v="0"/>
              <prop k="joinstyle" v="bevel"/>
              <prop k="line_color" v="0,0,0,255"/>
              <prop k="line_style" v="solid"/>
              <prop k="line_width" v="0.26"/>
              <prop k="line_width_unit" v="MM"/>
              <prop k="offset" v="0"/>
              <prop k="offset_map_unit_scale" v="3x:0,0,0,0,0,0"/>
              <prop k="offset_unit" v="MM"/>
              <prop k="ring_filter" v="0"/>
              <prop k="trim_distance_end" v="0"/>
              <prop k="trim_distance_end_map_unit_scale" v="3x:0,0,0,0,0,0"/>
              <prop k="trim_distance_end_unit" v="MM"/>
              <prop k="trim_distance_start" v="0"/>
              <prop k="trim_distance_start_map_unit_scale" v="3x:0,0,0,0,0,0"/>
              <prop k="trim_distance_start_unit" v="MM"/>
              <prop k="tweak_dash_pattern_on_corners" v="0"/>
              <prop k="use_custom_dash" v="0"/>
              <prop k="width_map_unit_scale" v="3x:0,0,0,0,0,0"/>
              <data_defined_properties>
                <Option type="Map">
                  <Option name="name" value="" type="QString"/>
                  <Option name="properties"/>
                  <Option name="type" value="collection" type="QString"/>
                </Option>
              </data_defined_properties>
            </layer>
          </symbol>
        </symbols>
        <rotation/>
        <sizescale/>
      </renderer-v2>
      <customproperties>
        <Option type="Map">
          <Option name="embeddedWidgets/count" value="0" type="QString"/>
          <Option name="variableNames" type="invalid"/>
          <Option name="variableValues" type="invalid"/>
        </Option>
      </customproperties>
      <blendMode>0</blendMode>
      <featureBlendMode>0</featureBlendMode>
      <layerOpacity>1</layerOpacity>
      <SingleCategoryDiagramRenderer attributeLegend="1" diagramType="Histogram">
        <DiagramCategory barWidth="5" penColor="#000000" minScaleDenominator="0" width="15" sizeType="MM" diagramOrientation="Up" penWidth="0" minimumSize="0" backgroundAlpha="255" rotationOffset="270" maxScaleDenominator="1e+08" labelPlacementMethod="XHeight" spacing="0" lineSizeScale="3x:0,0,0,0,0,0" scaleDependency="Area" direction="1" backgroundColor="#ffffff" height="15" lineSizeType="MM" showAxis="0" scaleBasedVisibility="0" penAlpha="255" opacity="1" sizeScale="3x:0,0,0,0,0,0" spacingUnitScale="3x:0,0,0,0,0,0" enabled="0" spacingUnit="MM">
          <fontProperties style="" description="Sans,9,-1,5,50,0,0,0,0,0"/>
          <attribute color="#000000" label="" field=""/>
          <axisSymbol>
            <symbol alpha="1" force_rhr="0" clip_to_extent="1" name="" type="line">
              <data_defined_properties>
                <Option type="Map">
                  <Option name="name" value="" type="QString"/>
                  <Option name="properties"/>
                  <Option name="type" value="collection" type="QString"/>
                </Option>
              </data_defined_properties>
              <layer enabled="1" locked="0" pass="0" class="SimpleLine">
                <Option type="Map">
                  <Option name="align_dash_pattern" value="0" type="QString"/>
                  <Option name="capstyle" value="square" type="QString"/>
                  <Option name="customdash" value="5;2" type="QString"/>
                  <Option name="customdash_map_unit_scale" value="3x:0,0,0,0,0,0" type="QString"/>
                  <Option name="customdash_unit" value="MM" type="QString"/>
                  <Option name="dash_pattern_offset" value="0" type="QString"/>
                  <Option name="dash_pattern_offset_map_unit_scale" value="3x:0,0,0,0,0,0" type="QString"/>
                  <Option name="dash_pattern_offset_unit" value="MM" type="QString"/>
                  <Option name="draw_inside_polygon" value="0" type="QString"/>
                  <Option name="joinstyle" value="bevel" type="QString"/>
                  <Option name="line_color" value="35,35,35,255" type="QString"/>
                  <Option name="line_style" value="solid" type="QString"/>
                  <Option name="line_width" value="0.26" type="QString"/>
                  <Option name="line_width_unit" value="MM" type="QString"/>
                  <Option name="offset" value="0" type="QString"/>
                  <Option name="offset_map_unit_scale" value="3x:0,0,0,0,0,0" type="QString"/>
                  <Option name="offset_unit" value="MM" type="QString"/>
                  <Option name="ring_filter" value="0" type="QString"/>
                  <Option name="trim_distance_end" value="0" type="QString"/>
                  <Option name="trim_distance_end_map_unit_scale" value="3x:0,0,0,0,0,0" type="QString"/>
                  <Option name="trim_distance_end_unit" value="MM" type="QString"/>
                  <Option name="trim_distance_start" value="0" type="QString"/>
                  <Option name="trim_distance_start_map_unit_scale" value="3x:0,0,0,0,0,0" type="QString"/>
                  <Option name="trim_distance_start_unit" value="MM" type="QString"/>
                  <Option name="tweak_dash_pattern_on_corners" value="0" type="QString"/>
                  <Option name="use_custom_dash" value="0" type="QString"/>
                  <Option name="width_map_unit_scale" value="3x:0,0,0,0,0,0" type="QString"/>
                </Option>
                <prop k="align_dash_pattern" v="0"/>
                <prop k="capstyle" v="square"/>
                <prop k="customdash" v="5;2"/>
                <prop k="customdash_map_unit_scale" v="3x:0,0,0,0,0,0"/>
                <prop k="customdash_unit" v="MM"/>
                <prop k="dash_pattern_offset" v="0"/>
                <prop k="dash_pattern_offset_map_unit_scale" v="3x:0,0,0,0,0,0"/>
                <prop k="dash_pattern_offset_unit" v="MM"/>
                <prop k="draw_inside_polygon" v="0"/>
                <prop k="joinstyle" v="bevel"/>
                <prop k="line_color" v="35,35,35,255"/>
                <prop k="line_style" v="solid"/>
                <prop k="line_width" v="0.26"/>
                <prop k="line_width_unit" v="MM"/>
                <prop k="offset" v="0"/>
                <prop k="offset_map_unit_scale" v="3x:0,0,0,0,0,0"/>
                <prop k="offset_unit" v="MM"/>
                <prop k="ring_filter" v="0"/>
                <prop k="trim_distance_end" v="0"/>
                <prop k="trim_distance_end_map_unit_scale" v="3x:0,0,0,0,0,0"/>
                <prop k="trim_distance_end_unit" v="MM"/>
                <prop k="trim_distance_start" v="0"/>
                <prop k="trim_distance_start_map_unit_scale" v="3x:0,0,0,0,0,0"/>
                <prop k="trim_distance_start_unit" v="MM"/>
                <prop k="tweak_dash_pattern_on_corners" v="0"/>
                <prop k="use_custom_dash" v="0"/>
                <prop k="width_map_unit_scale" v="3x:0,0,0,0,0,0"/>
                <data_defined_properties>
                  <Option type="Map">
                    <Option name="name" value="" type="QString"/>
                    <Option name="properties"/>
                    <Option name="type" value="collection" type="QString"/>
                  </Option>
                </data_defined_properties>
              </layer>
            </symbol>
          </axisSymbol>
        </DiagramCategory>
      </SingleCategoryDiagramRenderer>
      <DiagramLayerSettings linePlacementFlags="18" priority="0" dist="0" obstacle="0" showAll="1" placement="2" zIndex="0">
        <properties>
          <Option type="Map">
            <Option name="name" value="" type="QString"/>
            <Option name="properties"/>
            <Option name="type" value="collection" type="QString"/>
          </Option>
        </properties>
      </DiagramLayerSettings>
      <geometryOptions removeDuplicateNodes="0" geometryPrecision="0">
        <activeChecks/>
        <checkConfiguration/>
      </geometryOptions>
      <legend type="default-vector" showLabelLegend="0"/>
      <referencedLayers/>
      <fieldConfiguration>
        <field configurationFlags="None" name="id">
          <editWidget type="TextEdit">
            <config>
              <Option/>
            </config>
          </editWidget>
        </field>
        <field configurationFlags="None" name="level">
          <editWidget type="Range">
            <config>
              <Option/>
            </config>
          </editWidget>
        </field>
      </fieldConfiguration>
      <aliases>
        <alias index="0" name="" field="id"/>
        <alias index="1" name="" field="level"/>
      </aliases>
      <defaults>
        <default expression="" applyOnUpdate="0" field="id"/>
        <default expression="" applyOnUpdate="0" field="level"/>
      </defaults>
      <constraints>
        <constraint notnull_strength="0" exp_strength="0" unique_strength="0" constraints="0" field="id"/>
        <constraint notnull_strength="0" exp_strength="0" unique_strength="0" constraints="0" field="level"/>
      </constraints>
      <constraintExpressions>
        <constraint exp="" desc="" field="id"/>
        <constraint exp="" desc="" field="level"/>
      </constraintExpressions>
      <expressionfields/>
      <attributeactions>
        <defaultAction key="Canvas" value="{00000000-0000-0000-0000-000000000000}"/>
      </attributeactions>
      <attributetableconfig actionWidgetStyle="dropDown" sortExpression="" sortOrder="0">
        <columns>
          <column hidden="0" width="-1" name="id" type="field"/>
          <column hidden="0" width="-1" name="level" type="field"/>
          <column hidden="1" width="-1" type="actions"/>
        </columns>
      </attributetableconfig>
      <conditionalstyles>
        <rowstyles/>
        <fieldstyles/>
      </conditionalstyles>
      <storedexpressions/>
      <editform tolerant="1"></editform>
      <editforminit/>
      <editforminitcodesource>0</editforminitcodesource>
      <editforminitfilepath></editforminitfilepath>
      <editforminitcode><![CDATA[# -*- coding: utf-8 -*-
"""
QGIS forms can have a Python function that is called when the form is
opened.

Use this function to add extra logic to your forms.

Enter the name of the function in the "Python Init function"
field.
An example follows:
"""
from qgis.PyQt.QtWidgets import QWidget

def my_form_open(dialog, layer, feature):
	geom = feature.geometry()
	control = dialog.findChild(QWidget, "MyLineEdit")
]]></editforminitcode>
      <featformsuppress>0</featformsuppress>
      <editorlayout>generatedlayout</editorlayout>
      <editable>
        <field editable="1" name="id"/>
        <field editable="1" name="level"/>
      </editable>
      <labelOnTop>
        <field labelOnTop="0" name="id"/>
        <field labelOnTop="0" name="level"/>
      </labelOnTop>
      <reuseLastValue/>
      <dataDefinedFieldProperties/>
      <widgets/>
      <previewExpression>id</previewExpression>
      <mapTip></mapTip>
    </maplayer>
    <maplayer type="vector" simplifyAlgorithm="0" minScale="100000000" simplifyLocal="1" autoRefreshTime="0" simplifyDrawingHints="1" symbologyReferenceScale="-1" refreshOnNotifyMessage="" readOnly="0" simplifyDrawingTol="1" simplifyMaxScale="1" maxScale="0" wkbType="MultiLineString" refreshOnNotifyEnabled="0" styleCategories="AllStyleCategories" autoRefreshEnabled="0" geometry="Line" hasScaleBasedVisibilityFlag="0" labelsEnabled="0" legendPlaceholderImage="">
      <extent>
        <xmin>-139.04805600000000254</xmin>
        <ymin>-55.18916699999999764</ymin>
        <xmax>153.55311599999998862</xmax>
        <ymax>72.44490000000000407</ymax>
      </extent>
      <wgs84extent>
        <xmin>-139.04805600000000254</xmin>
        <ymin>-55.18916699999999764</ymin>
        <xmax>153.55311599999998862</xmax>
        <ymax>72.44490000000000407</ymax>
      </wgs84extent>
      <id>WDBII_border_i_L2_d5bade09_bc97_46e4_8500_60f96472fb8a</id>
      <datasource>./coastlines/WDBII_border_i_L2.shp</datasource>
      <keywordList>
        <value></value>
      </keywordList>
      <layername>WDBII_border_i_L2</layername>
      <srs>
        <spatialrefsys nativeFormat="Wkt">
          <wkt>GEOGCRS["WGS 84",DATUM["World Geodetic System 1984",ELLIPSOID["WGS 84",6378137,298.257223563,LENGTHUNIT["metre",1]]],PRIMEM["Greenwich",0,ANGLEUNIT["degree",0.0174532925199433]],CS[ellipsoidal,2],AXIS["geodetic latitude (Lat)",north,ORDER[1],ANGLEUNIT["degree",0.0174532925199433]],AXIS["geodetic longitude (Lon)",east,ORDER[2],ANGLEUNIT["degree",0.0174532925199433]],USAGE[SCOPE["unknown"],AREA["World"],BBOX[-90,-180,90,180]],ID["EPSG",4326]]</wkt>
          <proj4>+proj=longlat +datum=WGS84 +no_defs</proj4>
          <srsid>3452</srsid>
          <srid>4326</srid>
          <authid>EPSG:4326</authid>
          <description>WGS 84</description>
          <projectionacronym>longlat</projectionacronym>
          <ellipsoidacronym>EPSG:7030</ellipsoidacronym>
          <geographicflag>true</geographicflag>
        </spatialrefsys>
      </srs>
      <resourceMetadata>
        <identifier></identifier>
        <parentidentifier></parentidentifier>
        <language></language>
        <type>dataset</type>
        <title></title>
        <abstract></abstract>
        <contact>
          <name></name>
          <organization></organization>
          <position></position>
          <voice></voice>
          <fax></fax>
          <email></email>
          <role></role>
        </contact>
        <links/>
        <fees></fees>
        <encoding></encoding>
        <crs>
          <spatialrefsys nativeFormat="Wkt">
            <wkt></wkt>
            <proj4></proj4>
            <srsid>0</srsid>
            <srid>0</srid>
            <authid></authid>
            <description></description>
            <projectionacronym></projectionacronym>
            <ellipsoidacronym></ellipsoidacronym>
            <geographicflag>false</geographicflag>
          </spatialrefsys>
        </crs>
        <extent>
          <spatial minx="0" maxy="0" minz="0" maxx="0" crs="" maxz="0" dimensions="2" miny="0"/>
          <temporal>
            <period>
              <start></start>
              <end></end>
            </period>
          </temporal>
        </extent>
      </resourceMetadata>
      <provider encoding="ISO-8859-1">ogr</provider>
      <vectorjoins/>
      <layerDependencies/>
      <dataDependencies/>
      <expressionfields/>
      <map-layer-style-manager current="default">
        <map-layer-style name="default"/>
      </map-layer-style-manager>
      <auxiliaryLayer/>
      <metadataUrls/>
      <flags>
        <Identifiable>1</Identifiable>
        <Removable>1</Removable>
        <Searchable>1</Searchable>
        <Private>0</Private>
      </flags>
      <temporal enabled="0" startField="" durationUnit="min" limitMode="0" startExpression="" accumulate="0" endField="" mode="0" durationField="" endExpression="" fixedDuration="0">
        <fixedRange>
          <start></start>
          <end></end>
        </fixedRange>
      </temporal>
      <renderer-v2 symbollevels="0" referencescale="-1" forceraster="0" enableorderby="0" type="singleSymbol">
        <symbols>
          <symbol alpha="1" force_rhr="0" clip_to_extent="1" name="0" type="line">
            <data_defined_properties>
              <Option type="Map">
                <Option name="name" value="" type="QString"/>
                <Option name="properties"/>
                <Option name="type" value="collection" type="QString"/>
              </Option>
            </data_defined_properties>
            <layer enabled="1" locked="0" pass="0" class="SimpleLine">
              <Option type="Map">
                <Option name="align_dash_pattern" value="0" type="QString"/>
                <Option name="capstyle" value="square" type="QString"/>
                <Option name="customdash" value="5;2" type="QString"/>
                <Option name="customdash_map_unit_scale" value="3x:0,0,0,0,0,0" type="QString"/>
                <Option name="customdash_unit" value="MM" type="QString"/>
                <Option name="dash_pattern_offset" value="0" type="QString"/>
                <Option name="dash_pattern_offset_map_unit_scale" value="3x:0,0,0,0,0,0" type="QString"/>
                <Option name="dash_pattern_offset_unit" value="MM" type="QString"/>
                <Option name="draw_inside_polygon" value="0" type="QString"/>
                <Option name="joinstyle" value="bevel" type="QString"/>
                <Option name="line_color" value="0,0,0,255" type="QString"/>
                <Option name="line_style" value="solid" type="QString"/>
                <Option name="line_width" value="0.26" type="QString"/>
                <Option name="line_width_unit" value="MM" type="QString"/>
                <Option name="offset" value="0" type="QString"/>
                <Option name="offset_map_unit_scale" value="3x:0,0,0,0,0,0" type="QString"/>
                <Option name="offset_unit" value="MM" type="QString"/>
                <Option name="ring_filter" value="0" type="QString"/>
                <Option name="trim_distance_end" value="0" type="QString"/>
                <Option name="trim_distance_end_map_unit_scale" value="3x:0,0,0,0,0,0" type="QString"/>
                <Option name="trim_distance_end_unit" value="MM" type="QString"/>
                <Option name="trim_distance_start" value="0" type="QString"/>
                <Option name="trim_distance_start_map_unit_scale" value="3x:0,0,0,0,0,0" type="QString"/>
                <Option name="trim_distance_start_unit" value="MM" type="QString"/>
                <Option name="tweak_dash_pattern_on_corners" value="0" type="QString"/>
                <Option name="use_custom_dash" value="0" type="QString"/>
                <Option name="width_map_unit_scale" value="3x:0,0,0,0,0,0" type="QString"/>
              </Option>
              <prop k="align_dash_pattern" v="0"/>
              <prop k="capstyle" v="square"/>
              <prop k="customdash" v="5;2"/>
              <prop k="customdash_map_unit_scale" v="3x:0,0,0,0,0,0"/>
              <prop k="customdash_unit" v="MM"/>
              <prop k="dash_pattern_offset" v="0"/>
              <prop k="dash_pattern_offset_map_unit_scale" v="3x:0,0,0,0,0,0"/>
              <prop k="dash_pattern_offset_unit" v="MM"/>
              <prop k="draw_inside_polygon" v="0"/>
              <prop k="joinstyle" v="bevel"/>
              <prop k="line_color" v="0,0,0,255"/>
              <prop k="line_style" v="solid"/>
              <prop k="line_width" v="0.26"/>
              <prop k="line_width_unit" v="MM"/>
              <prop k="offset" v="0"/>
              <prop k="offset_map_unit_scale" v="3x:0,0,0,0,0,0"/>
              <prop k="offset_unit" v="MM"/>
              <prop k="ring_filter" v="0"/>
              <prop k="trim_distance_end" v="0"/>
              <prop k="trim_distance_end_map_unit_scale" v="3x:0,0,0,0,0,0"/>
              <prop k="trim_distance_end_unit" v="MM"/>
              <prop k="trim_distance_start" v="0"/>
              <prop k="trim_distance_start_map_unit_scale" v="3x:0,0,0,0,0,0"/>
              <prop k="trim_distance_start_unit" v="MM"/>
              <prop k="tweak_dash_pattern_on_corners" v="0"/>
              <prop k="use_custom_dash" v="0"/>
              <prop k="width_map_unit_scale" v="3x:0,0,0,0,0,0"/>
              <data_defined_properties>
                <Option type="Map">
                  <Option name="name" value="" type="QString"/>
                  <Option name="properties"/>
                  <Option name="type" value="collection" type="QString"/>
                </Option>
              </data_defined_properties>
            </layer>
          </symbol>
        </symbols>
        <rotation/>
        <sizescale/>
      </renderer-v2>
      <customproperties>
        <Option type="Map">
          <Option name="embeddedWidgets/count" value="0" type="QString"/>
          <Option name="variableNames" type="invalid"/>
          <Option name="variableValues" type="invalid"/>
        </Option>
      </customproperties>
      <blendMode>0</blendMode>
      <featureBlendMode>0</featureBlendMode>
      <layerOpacity>1</layerOpacity>
      <SingleCategoryDiagramRenderer attributeLegend="1" diagramType="Histogram">
        <DiagramCategory barWidth="5" penColor="#000000" minScaleDenominator="0" width="15" sizeType="MM" diagramOrientation="Up" penWidth="0" minimumSize="0" backgroundAlpha="255" rotationOffset="270" maxScaleDenominator="1e+08" labelPlacementMethod="XHeight" spacing="0" lineSizeScale="3x:0,0,0,0,0,0" scaleDependency="Area" direction="1" backgroundColor="#ffffff" height="15" lineSizeType="MM" showAxis="0" scaleBasedVisibility="0" penAlpha="255" opacity="1" sizeScale="3x:0,0,0,0,0,0" spacingUnitScale="3x:0,0,0,0,0,0" enabled="0" spacingUnit="MM">
          <fontProperties style="" description="Sans,9,-1,5,50,0,0,0,0,0"/>
          <attribute color="#000000" label="" field=""/>
          <axisSymbol>
            <symbol alpha="1" force_rhr="0" clip_to_extent="1" name="" type="line">
              <data_defined_properties>
                <Option type="Map">
                  <Option name="name" value="" type="QString"/>
                  <Option name="properties"/>
                  <Option name="type" value="collection" type="QString"/>
                </Option>
              </data_defined_properties>
              <layer enabled="1" locked="0" pass="0" class="SimpleLine">
                <Option type="Map">
                  <Option name="align_dash_pattern" value="0" type="QString"/>
                  <Option name="capstyle" value="square" type="QString"/>
                  <Option name="customdash" value="5;2" type="QString"/>
                  <Option name="customdash_map_unit_scale" value="3x:0,0,0,0,0,0" type="QString"/>
                  <Option name="customdash_unit" value="MM" type="QString"/>
                  <Option name="dash_pattern_offset" value="0" type="QString"/>
                  <Option name="dash_pattern_offset_map_unit_scale" value="3x:0,0,0,0,0,0" type="QString"/>
                  <Option name="dash_pattern_offset_unit" value="MM" type="QString"/>
                  <Option name="draw_inside_polygon" value="0" type="QString"/>
                  <Option name="joinstyle" value="bevel" type="QString"/>
                  <Option name="line_color" value="35,35,35,255" type="QString"/>
                  <Option name="line_style" value="solid" type="QString"/>
                  <Option name="line_width" value="0.26" type="QString"/>
                  <Option name="line_width_unit" value="MM" type="QString"/>
                  <Option name="offset" value="0" type="QString"/>
                  <Option name="offset_map_unit_scale" value="3x:0,0,0,0,0,0" type="QString"/>
                  <Option name="offset_unit" value="MM" type="QString"/>
                  <Option name="ring_filter" value="0" type="QString"/>
                  <Option name="trim_distance_end" value="0" type="QString"/>
                  <Option name="trim_distance_end_map_unit_scale" value="3x:0,0,0,0,0,0" type="QString"/>
                  <Option name="trim_distance_end_unit" value="MM" type="QString"/>
                  <Option name="trim_distance_start" value="0" type="QString"/>
                  <Option name="trim_distance_start_map_unit_scale" value="3x:0,0,0,0,0,0" type="QString"/>
                  <Option name="trim_distance_start_unit" value="MM" type="QString"/>
                  <Option name="tweak_dash_pattern_on_corners" value="0" type="QString"/>
                  <Option name="use_custom_dash" value="0" type="QString"/>
                  <Option name="width_map_unit_scale" value="3x:0,0,0,0,0,0" type="QString"/>
                </Option>
                <prop k="align_dash_pattern" v="0"/>
                <prop k="capstyle" v="square"/>
                <prop k="customdash" v="5;2"/>
                <prop k="customdash_map_unit_scale" v="3x:0,0,0,0,0,0"/>
                <prop k="customdash_unit" v="MM"/>
                <prop k="dash_pattern_offset" v="0"/>
                <prop k="dash_pattern_offset_map_unit_scale" v="3x:0,0,0,0,0,0"/>
                <prop k="dash_pattern_offset_unit" v="MM"/>
                <prop k="draw_inside_polygon" v="0"/>
                <prop k="joinstyle" v="bevel"/>
                <prop k="line_color" v="35,35,35,255"/>
                <prop k="line_style" v="solid"/>
                <prop k="line_width" v="0.26"/>
                <prop k="line_width_unit" v="MM"/>
                <prop k="offset" v="0"/>
                <prop k="offset_map_unit_scale" v="3x:0,0,0,0,0,0"/>
                <prop k="offset_unit" v="MM"/>
                <prop k="ring_filter" v="0"/>
                <prop k="trim_distance_end" v="0"/>
                <prop k="trim_distance_end_map_unit_scale" v="3x:0,0,0,0,0,0"/>
                <prop k="trim_distance_end_unit" v="MM"/>
                <prop k="trim_distance_start" v="0"/>
                <prop k="trim_distance_start_map_unit_scale" v="3x:0,0,0,0,0,0"/>
                <prop k="trim_distance_start_unit" v="MM"/>
                <prop k="tweak_dash_pattern_on_corners" v="0"/>
                <prop k="use_custom_dash" v="0"/>
                <prop k="width_map_unit_scale" v="3x:0,0,0,0,0,0"/>
                <data_defined_properties>
                  <Option type="Map">
                    <Option name="name" value="" type="QString"/>
                    <Option name="properties"/>
                    <Option name="type" value="collection" type="QString"/>
                  </Option>
                </data_defined_properties>
              </layer>
            </symbol>
          </axisSymbol>
        </DiagramCategory>
      </SingleCategoryDiagramRenderer>
      <DiagramLayerSettings linePlacementFlags="18" priority="0" dist="0" obstacle="0" showAll="1" placement="2" zIndex="0">
        <properties>
          <Option type="Map">
            <Option name="name" value="" type="QString"/>
            <Option name="properties"/>
            <Option name="type" value="collection" type="QString"/>
          </Option>
        </properties>
      </DiagramLayerSettings>
      <geometryOptions removeDuplicateNodes="0" geometryPrecision="0">
        <activeChecks/>
        <checkConfiguration/>
      </geometryOptions>
      <legend type="default-vector" showLabelLegend="0"/>
      <referencedLayers/>
      <fieldConfiguration>
        <field configurationFlags="None" name="id">
          <editWidget type="TextEdit">
            <config>
              <Option/>
            </config>
          </editWidget>
        </field>
        <field configurationFlags="None" name="level">
          <editWidget type="Range">
            <config>
              <Option/>
            </config>
          </editWidget>
        </field>
      </fieldConfiguration>
      <aliases>
        <alias index="0" name="" field="id"/>
        <alias index="1" name="" field="level"/>
      </aliases>
      <defaults>
        <default expression="" applyOnUpdate="0" field="id"/>
        <default expression="" applyOnUpdate="0" field="level"/>
      </defaults>
      <constraints>
        <constraint notnull_strength="0" exp_strength="0" unique_strength="0" constraints="0" field="id"/>
        <constraint notnull_strength="0" exp_strength="0" unique_strength="0" constraints="0" field="level"/>
      </constraints>
      <constraintExpressions>
        <constraint exp="" desc="" field="id"/>
        <constraint exp="" desc="" field="level"/>
      </constraintExpressions>
      <expressionfields/>
      <attributeactions>
        <defaultAction key="Canvas" value="{00000000-0000-0000-0000-000000000000}"/>
      </attributeactions>
      <attributetableconfig actionWidgetStyle="dropDown" sortExpression="" sortOrder="0">
        <columns>
          <column hidden="0" width="-1" name="id" type="field"/>
          <column hidden="0" width="-1" name="level" type="field"/>
          <column hidden="1" width="-1" type="actions"/>
        </columns>
      </attributetableconfig>
      <conditionalstyles>
        <rowstyles/>
        <fieldstyles/>
      </conditionalstyles>
      <storedexpressions/>
      <editform tolerant="1"></editform>
      <editforminit/>
      <editforminitcodesource>0</editforminitcodesource>
      <editforminitfilepath></editforminitfilepath>
      <editforminitcode><![CDATA[# -*- coding: utf-8 -*-
"""
QGIS forms can have a Python function that is called when the form is
opened.

Use this function to add extra logic to your forms.

Enter the name of the function in the "Python Init function"
field.
An example follows:
"""
from qgis.PyQt.QtWidgets import QWidget

def my_form_open(dialog, layer, feature):
	geom = feature.geometry()
	control = dialog.findChild(QWidget, "MyLineEdit")
]]></editforminitcode>
      <featformsuppress>0</featformsuppress>
      <editorlayout>generatedlayout</editorlayout>
      <editable>
        <field editable="1" name="id"/>
        <field editable="1" name="level"/>
      </editable>
      <labelOnTop>
        <field labelOnTop="0" name="id"/>
        <field labelOnTop="0" name="level"/>
      </labelOnTop>
      <reuseLastValue/>
      <dataDefinedFieldProperties/>
      <widgets/>
      <previewExpression>id</previewExpression>
      <mapTip></mapTip>
    </maplayer>
    <maplayer type="vector" simplifyAlgorithm="0" minScale="100000000" simplifyLocal="1" autoRefreshTime="0" simplifyDrawingHints="0" symbologyReferenceScale="-1" refreshOnNotifyMessage="" readOnly="0" simplifyDrawingTol="1" simplifyMaxScale="1" maxScale="0" wkbType="Point" refreshOnNotifyEnabled="0" styleCategories="AllStyleCategories" autoRefreshEnabled="0" geometry="Point" hasScaleBasedVisibilityFlag="0" labelsEnabled="0" legendPlaceholderImage="">
      <extent>
        <xmin>-10.15000000000000036</xmin>
        <ymin>49.92000000000000171</ymin>
        <xmax>6.5</xmax>
        <ymax>60.43999999999999773</ymax>
      </extent>
      <wgs84extent>
        <xmin>-10.15000000000000036</xmin>
        <ymin>49.92000000000000171</ymin>
        <xmax>6.5</xmax>
        <ymax>60.43999999999999773</ymax>
      </wgs84extent>
      <id>british_6486f722_4aba_4883_9408_645538f70213</id>
      <datasource>file:./temp/british.txt?type=csv&amp;delimiter=%5Ct&amp;maxFields=10000&amp;detectTypes=yes&amp;xField=Longitude&amp;yField=Latitude&amp;crs=EPSG:4326&amp;spatialIndex=no&amp;subsetIndex=no&amp;watchFile=yes</datasource>
      <keywordList>
        <value></value>
      </keywordList>
      <layername>british</layername>
      <srs>
        <spatialrefsys nativeFormat="Wkt">
          <wkt>GEOGCRS["WGS 84",DATUM["World Geodetic System 1984",ELLIPSOID["WGS 84",6378137,298.257223563,LENGTHUNIT["metre",1]]],PRIMEM["Greenwich",0,ANGLEUNIT["degree",0.0174532925199433]],CS[ellipsoidal,2],AXIS["geodetic latitude (Lat)",north,ORDER[1],ANGLEUNIT["degree",0.0174532925199433]],AXIS["geodetic longitude (Lon)",east,ORDER[2],ANGLEUNIT["degree",0.0174532925199433]],USAGE[SCOPE["unknown"],AREA["World"],BBOX[-90,-180,90,180]],ID["EPSG",4326]]</wkt>
          <proj4>+proj=longlat +datum=WGS84 +no_defs</proj4>
          <srsid>3452</srsid>
          <srid>4326</srid>
          <authid>EPSG:4326</authid>
          <description>WGS 84</description>
          <projectionacronym>longlat</projectionacronym>
          <ellipsoidacronym>EPSG:7030</ellipsoidacronym>
          <geographicflag>true</geographicflag>
        </spatialrefsys>
      </srs>
      <resourceMetadata>
        <identifier></identifier>
        <parentidentifier></parentidentifier>
        <language></language>
        <type></type>
        <title></title>
        <abstract></abstract>
        <contact>
          <name></name>
          <organization></organization>
          <position></position>
          <voice></voice>
          <fax></fax>
          <email></email>
          <role></role>
        </contact>
        <links/>
        <fees></fees>
        <encoding></encoding>
        <crs>
          <spatialrefsys nativeFormat="Wkt">
            <wkt></wkt>
            <proj4></proj4>
            <srsid>0</srsid>
            <srid>0</srid>
            <authid></authid>
            <description></description>
            <projectionacronym></projectionacronym>
            <ellipsoidacronym></ellipsoidacronym>
            <geographicflag>false</geographicflag>
          </spatialrefsys>
        </crs>
        <extent>
          <spatial minx="0" maxy="0" minz="0" maxx="0" crs="" maxz="0" dimensions="2" miny="0"/>
          <temporal>
            <period>
              <start></start>
              <end></end>
            </period>
          </temporal>
        </extent>
      </resourceMetadata>
      <provider encoding="">delimitedtext</provider>
      <vectorjoins/>
      <layerDependencies/>
      <dataDependencies/>
      <expressionfields/>
      <map-layer-style-manager current="default">
        <map-layer-style name="default"/>
      </map-layer-style-manager>
      <auxiliaryLayer/>
      <metadataUrls/>
      <flags>
        <Identifiable>1</Identifiable>
        <Removable>1</Removable>
        <Searchable>1</Searchable>
        <Private>0</Private>
      </flags>
      <temporal enabled="0" startField="" durationUnit="min" limitMode="0" startExpression="" accumulate="0" endField="" mode="0" durationField="" endExpression="" fixedDuration="0">
        <fixedRange>
          <start></start>
          <end></end>
        </fixedRange>
      </temporal>
      <renderer-v2 attr="Sub-region" symbollevels="0" referencescale="-1" forceraster="0" enableorderby="0" type="categorizedSymbol">
        <categories>
          <category render="true" label="Aberdeen" value="Aberdeen" type="string" symbol="0"/>
          <category render="true" label="Ardyne" value="Ardyne" type="string" symbol="1"/>
          <category render="true" label="Assynt" value="Assynt" type="string" symbol="2"/>
          <category render="true" label="Ayr" value="Ayr" type="string" symbol="3"/>
          <category render="true" label="Bristol Channel" value="Bristol Channel" type="string" symbol="4"/>
          <category render="true" label="Clyde" value="Clyde" type="string" symbol="5"/>
          <category render="true" label="Coll" value="Coll" type="string" symbol="6"/>
          <category render="true" label="Connemara" value="Connemara" type="string" symbol="7"/>
          <category render="true" label="Cumbria" value="Cumbria" type="string" symbol="8"/>
          <category render="true" label="Derry" value="Derry" type="string" symbol="9"/>
          <category render="true" label="Dogger Bank" value="Dogger Bank" type="string" symbol="10"/>
          <category render="true" label="Dornoch Firth" value="Dornoch Firth" type="string" symbol="11"/>
          <category render="true" label="Dublin" value="Dublin" type="string" symbol="12"/>
          <category render="true" label="Dundalk" value="Dundalk" type="string" symbol="13"/>
          <category render="true" label="East Anglia" value="East Anglia" type="string" symbol="14"/>
          <category render="true" label="East Cork" value="East Cork" type="string" symbol="15"/>
          <category render="true" label="Essex" value="Essex" type="string" symbol="16"/>
          <category render="true" label="Fens" value="Fens" type="string" symbol="17"/>
          <category render="true" label="Forth Valley" value="Forth Valley" type="string" symbol="18"/>
          <category render="true" label="Galway" value="Galway" type="string" symbol="19"/>
          <category render="true" label="German Bight" value="German Bight" type="string" symbol="20"/>
          <category render="true" label="Hampshire" value="Hampshire" type="string" symbol="21"/>
          <category render="true" label="Hebrides" value="Hebrides" type="string" symbol="22"/>
          <category render="true" label="Humber (Inner Estuary)" value="Humber (Inner Estuary)" type="string" symbol="23"/>
          <category render="true" label="Humber (Outer Estuary)" value="Humber (Outer Estuary)" type="string" symbol="24"/>
          <category render="true" label="Inner Shannon" value="Inner Shannon" type="string" symbol="25"/>
          <category render="true" label="Islay" value="Islay" type="string" symbol="26"/>
          <category render="true" label="Isle of Man" value="Isle of Man" type="string" symbol="27"/>
          <category render="true" label="Isles of Scilly" value="Isles of Scilly" type="string" symbol="28"/>
          <category render="true" label="Kent" value="Kent" type="string" symbol="29"/>
          <category render="true" label="Kerry" value="Kerry" type="string" symbol="30"/>
          <category render="true" label="Kintyre" value="Kintyre" type="string" symbol="31"/>
          <category render="true" label="Lancashire" value="Lancashire" type="string" symbol="32"/>
          <category render="true" label="Lincolnshire Marshes " value="Lincolnshire Marshes " type="string" symbol="33"/>
          <category render="true" label="Lough Swilly" value="Lough Swilly" type="string" symbol="34"/>
          <category render="true" label="Mersey" value="Mersey" type="string" symbol="35"/>
          <category render="true" label="Middle Shannon" value="Middle Shannon" type="string" symbol="36"/>
          <category render="true" label="Montrose" value="Montrose" type="string" symbol="37"/>
          <category render="true" label="Moray Firth" value="Moray Firth" type="string" symbol="38"/>
          <category render="true" label="Morecambe Bay" value="Morecambe Bay" type="string" symbol="39"/>
          <category render="true" label="MWAL" value="MWAL" type="string" symbol="40"/>
          <category render="true" label="N Solway Firth" value="N Solway Firth" type="string" symbol="41"/>
          <category render="true" label="N Wales" value="N Wales" type="string" symbol="42"/>
          <category render="true" label="NE England (Central)" value="NE England (Central)" type="string" symbol="43"/>
          <category render="true" label="NE England (North)" value="NE England (North)" type="string" symbol="44"/>
          <category render="true" label="NE England (South)" value="NE England (South)" type="string" symbol="45"/>
          <category render="true" label="NE England (Tyne)" value="NE England (Tyne)" type="string" symbol="46"/>
          <category render="true" label="NE Scotland" value="NE Scotland" type="string" symbol="47"/>
          <category render="true" label="Norfolk" value="Norfolk" type="string" symbol="48"/>
          <category render="true" label="North Antrim" value="North Antrim" type="string" symbol="49"/>
          <category render="true" label="North Donegal" value="North Donegal" type="string" symbol="50"/>
          <category render="true" label="North Down" value="North Down" type="string" symbol="51"/>
          <category render="true" label="North Mayo" value="North Mayo" type="string" symbol="52"/>
          <category render="true" label="North Wexford" value="North Wexford" type="string" symbol="53"/>
          <category render="true" label="NW Scotland (Applecross)" value="NW Scotland (Applecross)" type="string" symbol="54"/>
          <category render="true" label="NW Scotland (Arisaig)" value="NW Scotland (Arisaig)" type="string" symbol="55"/>
          <category render="true" label="NW Scotland (Coigach)" value="NW Scotland (Coigach)" type="string" symbol="56"/>
          <category render="true" label="NW Scotland (Kentra)" value="NW Scotland (Kentra)" type="string" symbol="57"/>
          <category render="true" label="NW Scotland (Kintail)" value="NW Scotland (Kintail)" type="string" symbol="58"/>
          <category render="true" label="Offshore (E of Yorkshire)" value="Offshore (E of Yorkshire)" type="string" symbol="59"/>
          <category render="true" label="Offshore (N of Norfolk)" value="Offshore (N of Norfolk)" type="string" symbol="60"/>
          <category render="true" label="Offshore (NE of Norfolk)" value="Offshore (NE of Norfolk)" type="string" symbol="61"/>
          <category render="true" label="Orkney" value="Orkney" type="string" symbol="62"/>
          <category render="true" label="Other Offshore" value="Other Offshore" type="string" symbol="63"/>
          <category render="true" label="S Solway Firth" value="S Solway Firth" type="string" symbol="64"/>
          <category render="true" label="S Wales (Glamorgan)" value="S Wales (Glamorgan)" type="string" symbol="65"/>
          <category render="true" label="S Wales (Pembrokeshire)" value="S Wales (Pembrokeshire)" type="string" symbol="66"/>
          <category render="true" label="SE Scotland" value="SE Scotland" type="string" symbol="67"/>
          <category render="true" label="Shetlands" value="Shetlands" type="string" symbol="68"/>
          <category render="true" label="Skye" value="Skye" type="string" symbol="69"/>
          <category render="true" label="Sligo" value="Sligo" type="string" symbol="70"/>
          <category render="true" label="South Clare" value="South Clare" type="string" symbol="71"/>
          <category render="true" label="South Down" value="South Down" type="string" symbol="72"/>
          <category render="true" label="South Wexford" value="South Wexford" type="string" symbol="73"/>
          <category render="true" label="Sussex" value="Sussex" type="string" symbol="74"/>
          <category render="true" label="Sutherland" value="Sutherland" type="string" symbol="75"/>
          <category render="true" label="SW England (Cornwall)" value="SW England (Cornwall)" type="string" symbol="76"/>
          <category render="true" label="SW England (Devon)" value="SW England (Devon)" type="string" symbol="77"/>
          <category render="true" label="SW England (Dorset)" value="SW England (Dorset)" type="string" symbol="78"/>
          <category render="true" label="Tay Valley" value="Tay Valley" type="string" symbol="79"/>
          <category render="true" label="Tees" value="Tees" type="string" symbol="80"/>
          <category render="true" label="Thames" value="Thames" type="string" symbol="81"/>
          <category render="true" label="West Cork" value="West Cork" type="string" symbol="82"/>
          <category render="true" label="West Donegal" value="West Donegal" type="string" symbol="83"/>
          <category render="true" label="Wick" value="Wick" type="string" symbol="84"/>
          <category render="true" label="" value="" type="string" symbol="85"/>
        </categories>
        <symbols>
          <symbol alpha="1" force_rhr="0" clip_to_extent="1" name="0" type="marker">
            <data_defined_properties>
              <Option type="Map">
                <Option name="name" value="" type="QString"/>
                <Option name="properties"/>
                <Option name="type" value="collection" type="QString"/>
              </Option>
            </data_defined_properties>
            <layer enabled="1" locked="0" pass="0" class="SimpleMarker">
              <Option type="Map">
                <Option name="angle" value="0" type="QString"/>
                <Option name="cap_style" value="square" type="QString"/>
                <Option name="color" value="220,170,95,255" type="QString"/>
                <Option name="horizontal_anchor_point" value="1" type="QString"/>
                <Option name="joinstyle" value="bevel" type="QString"/>
                <Option name="name" value="circle" type="QString"/>
                <Option name="offset" value="0,0" type="QString"/>
                <Option name="offset_map_unit_scale" value="3x:0,0,0,0,0,0" type="QString"/>
                <Option name="offset_unit" value="MM" type="QString"/>
                <Option name="outline_color" value="35,35,35,255" type="QString"/>
                <Option name="outline_style" value="solid" type="QString"/>
                <Option name="outline_width" value="0" type="QString"/>
                <Option name="outline_width_map_unit_scale" value="3x:0,0,0,0,0,0" type="QString"/>
                <Option name="outline_width_unit" value="MM" type="QString"/>
                <Option name="scale_method" value="diameter" type="QString"/>
                <Option name="size" value="2" type="QString"/>
                <Option name="size_map_unit_scale" value="3x:0,0,0,0,0,0" type="QString"/>
                <Option name="size_unit" value="MM" type="QString"/>
                <Option name="vertical_anchor_point" value="1" type="QString"/>
              </Option>
              <prop k="angle" v="0"/>
              <prop k="cap_style" v="square"/>
              <prop k="color" v="220,170,95,255"/>
              <prop k="horizontal_anchor_point" v="1"/>
              <prop k="joinstyle" v="bevel"/>
              <prop k="name" v="circle"/>
              <prop k="offset" v="0,0"/>
              <prop k="offset_map_unit_scale" v="3x:0,0,0,0,0,0"/>
              <prop k="offset_unit" v="MM"/>
              <prop k="outline_color" v="35,35,35,255"/>
              <prop k="outline_style" v="solid"/>
              <prop k="outline_width" v="0"/>
              <prop k="outline_width_map_unit_scale" v="3x:0,0,0,0,0,0"/>
              <prop k="outline_width_unit" v="MM"/>
              <prop k="scale_method" v="diameter"/>
              <prop k="size" v="2"/>
              <prop k="size_map_unit_scale" v="3x:0,0,0,0,0,0"/>
              <prop k="size_unit" v="MM"/>
              <prop k="vertical_anchor_point" v="1"/>
              <data_defined_properties>
                <Option type="Map">
                  <Option name="name" value="" type="QString"/>
                  <Option name="properties"/>
                  <Option name="type" value="collection" type="QString"/>
                </Option>
              </data_defined_properties>
            </layer>
          </symbol>
          <symbol alpha="1" force_rhr="0" clip_to_extent="1" name="1" type="marker">
            <data_defined_properties>
              <Option type="Map">
                <Option name="name" value="" type="QString"/>
                <Option name="properties"/>
                <Option name="type" value="collection" type="QString"/>
              </Option>
            </data_defined_properties>
            <layer enabled="1" locked="0" pass="0" class="SimpleMarker">
              <Option type="Map">
                <Option name="angle" value="0" type="QString"/>
                <Option name="cap_style" value="square" type="QString"/>
                <Option name="color" value="153,221,116,255" type="QString"/>
                <Option name="horizontal_anchor_point" value="1" type="QString"/>
                <Option name="joinstyle" value="bevel" type="QString"/>
                <Option name="name" value="circle" type="QString"/>
                <Option name="offset" value="0,0" type="QString"/>
                <Option name="offset_map_unit_scale" value="3x:0,0,0,0,0,0" type="QString"/>
                <Option name="offset_unit" value="MM" type="QString"/>
                <Option name="outline_color" value="35,35,35,255" type="QString"/>
                <Option name="outline_style" value="solid" type="QString"/>
                <Option name="outline_width" value="0" type="QString"/>
                <Option name="outline_width_map_unit_scale" value="3x:0,0,0,0,0,0" type="QString"/>
                <Option name="outline_width_unit" value="MM" type="QString"/>
                <Option name="scale_method" value="diameter" type="QString"/>
                <Option name="size" value="2" type="QString"/>
                <Option name="size_map_unit_scale" value="3x:0,0,0,0,0,0" type="QString"/>
                <Option name="size_unit" value="MM" type="QString"/>
                <Option name="vertical_anchor_point" value="1" type="QString"/>
              </Option>
              <prop k="angle" v="0"/>
              <prop k="cap_style" v="square"/>
              <prop k="color" v="153,221,116,255"/>
              <prop k="horizontal_anchor_point" v="1"/>
              <prop k="joinstyle" v="bevel"/>
              <prop k="name" v="circle"/>
              <prop k="offset" v="0,0"/>
              <prop k="offset_map_unit_scale" v="3x:0,0,0,0,0,0"/>
              <prop k="offset_unit" v="MM"/>
              <prop k="outline_color" v="35,35,35,255"/>
              <prop k="outline_style" v="solid"/>
              <prop k="outline_width" v="0"/>
              <prop k="outline_width_map_unit_scale" v="3x:0,0,0,0,0,0"/>
              <prop k="outline_width_unit" v="MM"/>
              <prop k="scale_method" v="diameter"/>
              <prop k="size" v="2"/>
              <prop k="size_map_unit_scale" v="3x:0,0,0,0,0,0"/>
              <prop k="size_unit" v="MM"/>
              <prop k="vertical_anchor_point" v="1"/>
              <data_defined_properties>
                <Option type="Map">
                  <Option name="name" value="" type="QString"/>
                  <Option name="properties"/>
                  <Option name="type" value="collection" type="QString"/>
                </Option>
              </data_defined_properties>
            </layer>
          </symbol>
          <symbol alpha="1" force_rhr="0" clip_to_extent="1" name="10" type="marker">
            <data_defined_properties>
              <Option type="Map">
                <Option name="name" value="" type="QString"/>
                <Option name="properties"/>
                <Option name="type" value="collection" type="QString"/>
              </Option>
            </data_defined_properties>
            <layer enabled="1" locked="0" pass="0" class="SimpleMarker">
              <Option type="Map">
                <Option name="angle" value="0" type="QString"/>
                <Option name="cap_style" value="square" type="QString"/>
                <Option name="color" value="237,69,192,255" type="QString"/>
                <Option name="horizontal_anchor_point" value="1" type="QString"/>
                <Option name="joinstyle" value="bevel" type="QString"/>
                <Option name="name" value="circle" type="QString"/>
                <Option name="offset" value="0,0" type="QString"/>
                <Option name="offset_map_unit_scale" value="3x:0,0,0,0,0,0" type="QString"/>
                <Option name="offset_unit" value="MM" type="QString"/>
                <Option name="outline_color" value="35,35,35,255" type="QString"/>
                <Option name="outline_style" value="solid" type="QString"/>
                <Option name="outline_width" value="0" type="QString"/>
                <Option name="outline_width_map_unit_scale" value="3x:0,0,0,0,0,0" type="QString"/>
                <Option name="outline_width_unit" value="MM" type="QString"/>
                <Option name="scale_method" value="diameter" type="QString"/>
                <Option name="size" value="2" type="QString"/>
                <Option name="size_map_unit_scale" value="3x:0,0,0,0,0,0" type="QString"/>
                <Option name="size_unit" value="MM" type="QString"/>
                <Option name="vertical_anchor_point" value="1" type="QString"/>
              </Option>
              <prop k="angle" v="0"/>
              <prop k="cap_style" v="square"/>
              <prop k="color" v="237,69,192,255"/>
              <prop k="horizontal_anchor_point" v="1"/>
              <prop k="joinstyle" v="bevel"/>
              <prop k="name" v="circle"/>
              <prop k="offset" v="0,0"/>
              <prop k="offset_map_unit_scale" v="3x:0,0,0,0,0,0"/>
              <prop k="offset_unit" v="MM"/>
              <prop k="outline_color" v="35,35,35,255"/>
              <prop k="outline_style" v="solid"/>
              <prop k="outline_width" v="0"/>
              <prop k="outline_width_map_unit_scale" v="3x:0,0,0,0,0,0"/>
              <prop k="outline_width_unit" v="MM"/>
              <prop k="scale_method" v="diameter"/>
              <prop k="size" v="2"/>
              <prop k="size_map_unit_scale" v="3x:0,0,0,0,0,0"/>
              <prop k="size_unit" v="MM"/>
              <prop k="vertical_anchor_point" v="1"/>
              <data_defined_properties>
                <Option type="Map">
                  <Option name="name" value="" type="QString"/>
                  <Option name="properties"/>
                  <Option name="type" value="collection" type="QString"/>
                </Option>
              </data_defined_properties>
            </layer>
          </symbol>
          <symbol alpha="1" force_rhr="0" clip_to_extent="1" name="11" type="marker">
            <data_defined_properties>
              <Option type="Map">
                <Option name="name" value="" type="QString"/>
                <Option name="properties"/>
                <Option name="type" value="collection" type="QString"/>
              </Option>
            </data_defined_properties>
            <layer enabled="1" locked="0" pass="0" class="SimpleMarker">
              <Option type="Map">
                <Option name="angle" value="0" type="QString"/>
                <Option name="cap_style" value="square" type="QString"/>
                <Option name="color" value="229,26,117,255" type="QString"/>
                <Option name="horizontal_anchor_point" value="1" type="QString"/>
                <Option name="joinstyle" value="bevel" type="QString"/>
                <Option name="name" value="circle" type="QString"/>
                <Option name="offset" value="0,0" type="QString"/>
                <Option name="offset_map_unit_scale" value="3x:0,0,0,0,0,0" type="QString"/>
                <Option name="offset_unit" value="MM" type="QString"/>
                <Option name="outline_color" value="35,35,35,255" type="QString"/>
                <Option name="outline_style" value="solid" type="QString"/>
                <Option name="outline_width" value="0" type="QString"/>
                <Option name="outline_width_map_unit_scale" value="3x:0,0,0,0,0,0" type="QString"/>
                <Option name="outline_width_unit" value="MM" type="QString"/>
                <Option name="scale_method" value="diameter" type="QString"/>
                <Option name="size" value="2" type="QString"/>
                <Option name="size_map_unit_scale" value="3x:0,0,0,0,0,0" type="QString"/>
                <Option name="size_unit" value="MM" type="QString"/>
                <Option name="vertical_anchor_point" value="1" type="QString"/>
              </Option>
              <prop k="angle" v="0"/>
              <prop k="cap_style" v="square"/>
              <prop k="color" v="229,26,117,255"/>
              <prop k="horizontal_anchor_point" v="1"/>
              <prop k="joinstyle" v="bevel"/>
              <prop k="name" v="circle"/>
              <prop k="offset" v="0,0"/>
              <prop k="offset_map_unit_scale" v="3x:0,0,0,0,0,0"/>
              <prop k="offset_unit" v="MM"/>
              <prop k="outline_color" v="35,35,35,255"/>
              <prop k="outline_style" v="solid"/>
              <prop k="outline_width" v="0"/>
              <prop k="outline_width_map_unit_scale" v="3x:0,0,0,0,0,0"/>
              <prop k="outline_width_unit" v="MM"/>
              <prop k="scale_method" v="diameter"/>
              <prop k="size" v="2"/>
              <prop k="size_map_unit_scale" v="3x:0,0,0,0,0,0"/>
              <prop k="size_unit" v="MM"/>
              <prop k="vertical_anchor_point" v="1"/>
              <data_defined_properties>
                <Option type="Map">
                  <Option name="name" value="" type="QString"/>
                  <Option name="properties"/>
                  <Option name="type" value="collection" type="QString"/>
                </Option>
              </data_defined_properties>
            </layer>
          </symbol>
          <symbol alpha="1" force_rhr="0" clip_to_extent="1" name="12" type="marker">
            <data_defined_properties>
              <Option type="Map">
                <Option name="name" value="" type="QString"/>
                <Option name="properties"/>
                <Option name="type" value="collection" type="QString"/>
              </Option>
            </data_defined_properties>
            <layer enabled="1" locked="0" pass="0" class="SimpleMarker">
              <Option type="Map">
                <Option name="angle" value="0" type="QString"/>
                <Option name="cap_style" value="square" type="QString"/>
                <Option name="color" value="228,184,94,255" type="QString"/>
                <Option name="horizontal_anchor_point" value="1" type="QString"/>
                <Option name="joinstyle" value="bevel" type="QString"/>
                <Option name="name" value="circle" type="QString"/>
                <Option name="offset" value="0,0" type="QString"/>
                <Option name="offset_map_unit_scale" value="3x:0,0,0,0,0,0" type="QString"/>
                <Option name="offset_unit" value="MM" type="QString"/>
                <Option name="outline_color" value="35,35,35,255" type="QString"/>
                <Option name="outline_style" value="solid" type="QString"/>
                <Option name="outline_width" value="0" type="QString"/>
                <Option name="outline_width_map_unit_scale" value="3x:0,0,0,0,0,0" type="QString"/>
                <Option name="outline_width_unit" value="MM" type="QString"/>
                <Option name="scale_method" value="diameter" type="QString"/>
                <Option name="size" value="2" type="QString"/>
                <Option name="size_map_unit_scale" value="3x:0,0,0,0,0,0" type="QString"/>
                <Option name="size_unit" value="MM" type="QString"/>
                <Option name="vertical_anchor_point" value="1" type="QString"/>
              </Option>
              <prop k="angle" v="0"/>
              <prop k="cap_style" v="square"/>
              <prop k="color" v="228,184,94,255"/>
              <prop k="horizontal_anchor_point" v="1"/>
              <prop k="joinstyle" v="bevel"/>
              <prop k="name" v="circle"/>
              <prop k="offset" v="0,0"/>
              <prop k="offset_map_unit_scale" v="3x:0,0,0,0,0,0"/>
              <prop k="offset_unit" v="MM"/>
              <prop k="outline_color" v="35,35,35,255"/>
              <prop k="outline_style" v="solid"/>
              <prop k="outline_width" v="0"/>
              <prop k="outline_width_map_unit_scale" v="3x:0,0,0,0,0,0"/>
              <prop k="outline_width_unit" v="MM"/>
              <prop k="scale_method" v="diameter"/>
              <prop k="size" v="2"/>
              <prop k="size_map_unit_scale" v="3x:0,0,0,0,0,0"/>
              <prop k="size_unit" v="MM"/>
              <prop k="vertical_anchor_point" v="1"/>
              <data_defined_properties>
                <Option type="Map">
                  <Option name="name" value="" type="QString"/>
                  <Option name="properties"/>
                  <Option name="type" value="collection" type="QString"/>
                </Option>
              </data_defined_properties>
            </layer>
          </symbol>
          <symbol alpha="1" force_rhr="0" clip_to_extent="1" name="13" type="marker">
            <data_defined_properties>
              <Option type="Map">
                <Option name="name" value="" type="QString"/>
                <Option name="properties"/>
                <Option name="type" value="collection" type="QString"/>
              </Option>
            </data_defined_properties>
            <layer enabled="1" locked="0" pass="0" class="SimpleMarker">
              <Option type="Map">
                <Option name="angle" value="0" type="QString"/>
                <Option name="cap_style" value="square" type="QString"/>
                <Option name="color" value="97,221,237,255" type="QString"/>
                <Option name="horizontal_anchor_point" value="1" type="QString"/>
                <Option name="joinstyle" value="bevel" type="QString"/>
                <Option name="name" value="circle" type="QString"/>
                <Option name="offset" value="0,0" type="QString"/>
                <Option name="offset_map_unit_scale" value="3x:0,0,0,0,0,0" type="QString"/>
                <Option name="offset_unit" value="MM" type="QString"/>
                <Option name="outline_color" value="35,35,35,255" type="QString"/>
                <Option name="outline_style" value="solid" type="QString"/>
                <Option name="outline_width" value="0" type="QString"/>
                <Option name="outline_width_map_unit_scale" value="3x:0,0,0,0,0,0" type="QString"/>
                <Option name="outline_width_unit" value="MM" type="QString"/>
                <Option name="scale_method" value="diameter" type="QString"/>
                <Option name="size" value="2" type="QString"/>
                <Option name="size_map_unit_scale" value="3x:0,0,0,0,0,0" type="QString"/>
                <Option name="size_unit" value="MM" type="QString"/>
                <Option name="vertical_anchor_point" value="1" type="QString"/>
              </Option>
              <prop k="angle" v="0"/>
              <prop k="cap_style" v="square"/>
              <prop k="color" v="97,221,237,255"/>
              <prop k="horizontal_anchor_point" v="1"/>
              <prop k="joinstyle" v="bevel"/>
              <prop k="name" v="circle"/>
              <prop k="offset" v="0,0"/>
              <prop k="offset_map_unit_scale" v="3x:0,0,0,0,0,0"/>
              <prop k="offset_unit" v="MM"/>
              <prop k="outline_color" v="35,35,35,255"/>
              <prop k="outline_style" v="solid"/>
              <prop k="outline_width" v="0"/>
              <prop k="outline_width_map_unit_scale" v="3x:0,0,0,0,0,0"/>
              <prop k="outline_width_unit" v="MM"/>
              <prop k="scale_method" v="diameter"/>
              <prop k="size" v="2"/>
              <prop k="size_map_unit_scale" v="3x:0,0,0,0,0,0"/>
              <prop k="size_unit" v="MM"/>
              <prop k="vertical_anchor_point" v="1"/>
              <data_defined_properties>
                <Option type="Map">
                  <Option name="name" value="" type="QString"/>
                  <Option name="properties"/>
                  <Option name="type" value="collection" type="QString"/>
                </Option>
              </data_defined_properties>
            </layer>
          </symbol>
          <symbol alpha="1" force_rhr="0" clip_to_extent="1" name="14" type="marker">
            <data_defined_properties>
              <Option type="Map">
                <Option name="name" value="" type="QString"/>
                <Option name="properties"/>
                <Option name="type" value="collection" type="QString"/>
              </Option>
            </data_defined_properties>
            <layer enabled="1" locked="0" pass="0" class="SimpleMarker">
              <Option type="Map">
                <Option name="angle" value="0" type="QString"/>
                <Option name="cap_style" value="square" type="QString"/>
                <Option name="color" value="75,227,148,255" type="QString"/>
                <Option name="horizontal_anchor_point" value="1" type="QString"/>
                <Option name="joinstyle" value="bevel" type="QString"/>
                <Option name="name" value="circle" type="QString"/>
                <Option name="offset" value="0,0" type="QString"/>
                <Option name="offset_map_unit_scale" value="3x:0,0,0,0,0,0" type="QString"/>
                <Option name="offset_unit" value="MM" type="QString"/>
                <Option name="outline_color" value="35,35,35,255" type="QString"/>
                <Option name="outline_style" value="solid" type="QString"/>
                <Option name="outline_width" value="0" type="QString"/>
                <Option name="outline_width_map_unit_scale" value="3x:0,0,0,0,0,0" type="QString"/>
                <Option name="outline_width_unit" value="MM" type="QString"/>
                <Option name="scale_method" value="diameter" type="QString"/>
                <Option name="size" value="2" type="QString"/>
                <Option name="size_map_unit_scale" value="3x:0,0,0,0,0,0" type="QString"/>
                <Option name="size_unit" value="MM" type="QString"/>
                <Option name="vertical_anchor_point" value="1" type="QString"/>
              </Option>
              <prop k="angle" v="0"/>
              <prop k="cap_style" v="square"/>
              <prop k="color" v="75,227,148,255"/>
              <prop k="horizontal_anchor_point" v="1"/>
              <prop k="joinstyle" v="bevel"/>
              <prop k="name" v="circle"/>
              <prop k="offset" v="0,0"/>
              <prop k="offset_map_unit_scale" v="3x:0,0,0,0,0,0"/>
              <prop k="offset_unit" v="MM"/>
              <prop k="outline_color" v="35,35,35,255"/>
              <prop k="outline_style" v="solid"/>
              <prop k="outline_width" v="0"/>
              <prop k="outline_width_map_unit_scale" v="3x:0,0,0,0,0,0"/>
              <prop k="outline_width_unit" v="MM"/>
              <prop k="scale_method" v="diameter"/>
              <prop k="size" v="2"/>
              <prop k="size_map_unit_scale" v="3x:0,0,0,0,0,0"/>
              <prop k="size_unit" v="MM"/>
              <prop k="vertical_anchor_point" v="1"/>
              <data_defined_properties>
                <Option type="Map">
                  <Option name="name" value="" type="QString"/>
                  <Option name="properties"/>
                  <Option name="type" value="collection" type="QString"/>
                </Option>
              </data_defined_properties>
            </layer>
          </symbol>
          <symbol alpha="1" force_rhr="0" clip_to_extent="1" name="15" type="marker">
            <data_defined_properties>
              <Option type="Map">
                <Option name="name" value="" type="QString"/>
                <Option name="properties"/>
                <Option name="type" value="collection" type="QString"/>
              </Option>
            </data_defined_properties>
            <layer enabled="1" locked="0" pass="0" class="SimpleMarker">
              <Option type="Map">
                <Option name="angle" value="0" type="QString"/>
                <Option name="cap_style" value="square" type="QString"/>
                <Option name="color" value="205,220,41,255" type="QString"/>
                <Option name="horizontal_anchor_point" value="1" type="QString"/>
                <Option name="joinstyle" value="bevel" type="QString"/>
                <Option name="name" value="circle" type="QString"/>
                <Option name="offset" value="0,0" type="QString"/>
                <Option name="offset_map_unit_scale" value="3x:0,0,0,0,0,0" type="QString"/>
                <Option name="offset_unit" value="MM" type="QString"/>
                <Option name="outline_color" value="35,35,35,255" type="QString"/>
                <Option name="outline_style" value="solid" type="QString"/>
                <Option name="outline_width" value="0" type="QString"/>
                <Option name="outline_width_map_unit_scale" value="3x:0,0,0,0,0,0" type="QString"/>
                <Option name="outline_width_unit" value="MM" type="QString"/>
                <Option name="scale_method" value="diameter" type="QString"/>
                <Option name="size" value="2" type="QString"/>
                <Option name="size_map_unit_scale" value="3x:0,0,0,0,0,0" type="QString"/>
                <Option name="size_unit" value="MM" type="QString"/>
                <Option name="vertical_anchor_point" value="1" type="QString"/>
              </Option>
              <prop k="angle" v="0"/>
              <prop k="cap_style" v="square"/>
              <prop k="color" v="205,220,41,255"/>
              <prop k="horizontal_anchor_point" v="1"/>
              <prop k="joinstyle" v="bevel"/>
              <prop k="name" v="circle"/>
              <prop k="offset" v="0,0"/>
              <prop k="offset_map_unit_scale" v="3x:0,0,0,0,0,0"/>
              <prop k="offset_unit" v="MM"/>
              <prop k="outline_color" v="35,35,35,255"/>
              <prop k="outline_style" v="solid"/>
              <prop k="outline_width" v="0"/>
              <prop k="outline_width_map_unit_scale" v="3x:0,0,0,0,0,0"/>
              <prop k="outline_width_unit" v="MM"/>
              <prop k="scale_method" v="diameter"/>
              <prop k="size" v="2"/>
              <prop k="size_map_unit_scale" v="3x:0,0,0,0,0,0"/>
              <prop k="size_unit" v="MM"/>
              <prop k="vertical_anchor_point" v="1"/>
              <data_defined_properties>
                <Option type="Map">
                  <Option name="name" value="" type="QString"/>
                  <Option name="properties"/>
                  <Option name="type" value="collection" type="QString"/>
                </Option>
              </data_defined_properties>
            </layer>
          </symbol>
          <symbol alpha="1" force_rhr="0" clip_to_extent="1" name="16" type="marker">
            <data_defined_properties>
              <Option type="Map">
                <Option name="name" value="" type="QString"/>
                <Option name="properties"/>
                <Option name="type" value="collection" type="QString"/>
              </Option>
            </data_defined_properties>
            <layer enabled="1" locked="0" pass="0" class="SimpleMarker">
              <Option type="Map">
                <Option name="angle" value="0" type="QString"/>
                <Option name="cap_style" value="square" type="QString"/>
                <Option name="color" value="90,187,235,255" type="QString"/>
                <Option name="horizontal_anchor_point" value="1" type="QString"/>
                <Option name="joinstyle" value="bevel" type="QString"/>
                <Option name="name" value="circle" type="QString"/>
                <Option name="offset" value="0,0" type="QString"/>
                <Option name="offset_map_unit_scale" value="3x:0,0,0,0,0,0" type="QString"/>
                <Option name="offset_unit" value="MM" type="QString"/>
                <Option name="outline_color" value="35,35,35,255" type="QString"/>
                <Option name="outline_style" value="solid" type="QString"/>
                <Option name="outline_width" value="0" type="QString"/>
                <Option name="outline_width_map_unit_scale" value="3x:0,0,0,0,0,0" type="QString"/>
                <Option name="outline_width_unit" value="MM" type="QString"/>
                <Option name="scale_method" value="diameter" type="QString"/>
                <Option name="size" value="2" type="QString"/>
                <Option name="size_map_unit_scale" value="3x:0,0,0,0,0,0" type="QString"/>
                <Option name="size_unit" value="MM" type="QString"/>
                <Option name="vertical_anchor_point" value="1" type="QString"/>
              </Option>
              <prop k="angle" v="0"/>
              <prop k="cap_style" v="square"/>
              <prop k="color" v="90,187,235,255"/>
              <prop k="horizontal_anchor_point" v="1"/>
              <prop k="joinstyle" v="bevel"/>
              <prop k="name" v="circle"/>
              <prop k="offset" v="0,0"/>
              <prop k="offset_map_unit_scale" v="3x:0,0,0,0,0,0"/>
              <prop k="offset_unit" v="MM"/>
              <prop k="outline_color" v="35,35,35,255"/>
              <prop k="outline_style" v="solid"/>
              <prop k="outline_width" v="0"/>
              <prop k="outline_width_map_unit_scale" v="3x:0,0,0,0,0,0"/>
              <prop k="outline_width_unit" v="MM"/>
              <prop k="scale_method" v="diameter"/>
              <prop k="size" v="2"/>
              <prop k="size_map_unit_scale" v="3x:0,0,0,0,0,0"/>
              <prop k="size_unit" v="MM"/>
              <prop k="vertical_anchor_point" v="1"/>
              <data_defined_properties>
                <Option type="Map">
                  <Option name="name" value="" type="QString"/>
                  <Option name="properties"/>
                  <Option name="type" value="collection" type="QString"/>
                </Option>
              </data_defined_properties>
            </layer>
          </symbol>
          <symbol alpha="1" force_rhr="0" clip_to_extent="1" name="17" type="marker">
            <data_defined_properties>
              <Option type="Map">
                <Option name="name" value="" type="QString"/>
                <Option name="properties"/>
                <Option name="type" value="collection" type="QString"/>
              </Option>
            </data_defined_properties>
            <layer enabled="1" locked="0" pass="0" class="SimpleMarker">
              <Option type="Map">
                <Option name="angle" value="0" type="QString"/>
                <Option name="cap_style" value="square" type="QString"/>
                <Option name="color" value="20,130,203,255" type="QString"/>
                <Option name="horizontal_anchor_point" value="1" type="QString"/>
                <Option name="joinstyle" value="bevel" type="QString"/>
                <Option name="name" value="circle" type="QString"/>
                <Option name="offset" value="0,0" type="QString"/>
                <Option name="offset_map_unit_scale" value="3x:0,0,0,0,0,0" type="QString"/>
                <Option name="offset_unit" value="MM" type="QString"/>
                <Option name="outline_color" value="35,35,35,255" type="QString"/>
                <Option name="outline_style" value="solid" type="QString"/>
                <Option name="outline_width" value="0" type="QString"/>
                <Option name="outline_width_map_unit_scale" value="3x:0,0,0,0,0,0" type="QString"/>
                <Option name="outline_width_unit" value="MM" type="QString"/>
                <Option name="scale_method" value="diameter" type="QString"/>
                <Option name="size" value="2" type="QString"/>
                <Option name="size_map_unit_scale" value="3x:0,0,0,0,0,0" type="QString"/>
                <Option name="size_unit" value="MM" type="QString"/>
                <Option name="vertical_anchor_point" value="1" type="QString"/>
              </Option>
              <prop k="angle" v="0"/>
              <prop k="cap_style" v="square"/>
              <prop k="color" v="20,130,203,255"/>
              <prop k="horizontal_anchor_point" v="1"/>
              <prop k="joinstyle" v="bevel"/>
              <prop k="name" v="circle"/>
              <prop k="offset" v="0,0"/>
              <prop k="offset_map_unit_scale" v="3x:0,0,0,0,0,0"/>
              <prop k="offset_unit" v="MM"/>
              <prop k="outline_color" v="35,35,35,255"/>
              <prop k="outline_style" v="solid"/>
              <prop k="outline_width" v="0"/>
              <prop k="outline_width_map_unit_scale" v="3x:0,0,0,0,0,0"/>
              <prop k="outline_width_unit" v="MM"/>
              <prop k="scale_method" v="diameter"/>
              <prop k="size" v="2"/>
              <prop k="size_map_unit_scale" v="3x:0,0,0,0,0,0"/>
              <prop k="size_unit" v="MM"/>
              <prop k="vertical_anchor_point" v="1"/>
              <data_defined_properties>
                <Option type="Map">
                  <Option name="name" value="" type="QString"/>
                  <Option name="properties"/>
                  <Option name="type" value="collection" type="QString"/>
                </Option>
              </data_defined_properties>
            </layer>
          </symbol>
          <symbol alpha="1" force_rhr="0" clip_to_extent="1" name="18" type="marker">
            <data_defined_properties>
              <Option type="Map">
                <Option name="name" value="" type="QString"/>
                <Option name="properties"/>
                <Option name="type" value="collection" type="QString"/>
              </Option>
            </data_defined_properties>
            <layer enabled="1" locked="0" pass="0" class="SimpleMarker">
              <Option type="Map">
                <Option name="angle" value="0" type="QString"/>
                <Option name="cap_style" value="square" type="QString"/>
                <Option name="color" value="115,204,140,255" type="QString"/>
                <Option name="horizontal_anchor_point" value="1" type="QString"/>
                <Option name="joinstyle" value="bevel" type="QString"/>
                <Option name="name" value="circle" type="QString"/>
                <Option name="offset" value="0,0" type="QString"/>
                <Option name="offset_map_unit_scale" value="3x:0,0,0,0,0,0" type="QString"/>
                <Option name="offset_unit" value="MM" type="QString"/>
                <Option name="outline_color" value="35,35,35,255" type="QString"/>
                <Option name="outline_style" value="solid" type="QString"/>
                <Option name="outline_width" value="0" type="QString"/>
                <Option name="outline_width_map_unit_scale" value="3x:0,0,0,0,0,0" type="QString"/>
                <Option name="outline_width_unit" value="MM" type="QString"/>
                <Option name="scale_method" value="diameter" type="QString"/>
                <Option name="size" value="2" type="QString"/>
                <Option name="size_map_unit_scale" value="3x:0,0,0,0,0,0" type="QString"/>
                <Option name="size_unit" value="MM" type="QString"/>
                <Option name="vertical_anchor_point" value="1" type="QString"/>
              </Option>
              <prop k="angle" v="0"/>
              <prop k="cap_style" v="square"/>
              <prop k="color" v="115,204,140,255"/>
              <prop k="horizontal_anchor_point" v="1"/>
              <prop k="joinstyle" v="bevel"/>
              <prop k="name" v="circle"/>
              <prop k="offset" v="0,0"/>
              <prop k="offset_map_unit_scale" v="3x:0,0,0,0,0,0"/>
              <prop k="offset_unit" v="MM"/>
              <prop k="outline_color" v="35,35,35,255"/>
              <prop k="outline_style" v="solid"/>
              <prop k="outline_width" v="0"/>
              <prop k="outline_width_map_unit_scale" v="3x:0,0,0,0,0,0"/>
              <prop k="outline_width_unit" v="MM"/>
              <prop k="scale_method" v="diameter"/>
              <prop k="size" v="2"/>
              <prop k="size_map_unit_scale" v="3x:0,0,0,0,0,0"/>
              <prop k="size_unit" v="MM"/>
              <prop k="vertical_anchor_point" v="1"/>
              <data_defined_properties>
                <Option type="Map">
                  <Option name="name" value="" type="QString"/>
                  <Option name="properties"/>
                  <Option name="type" value="collection" type="QString"/>
                </Option>
              </data_defined_properties>
            </layer>
          </symbol>
          <symbol alpha="1" force_rhr="0" clip_to_extent="1" name="19" type="marker">
            <data_defined_properties>
              <Option type="Map">
                <Option name="name" value="" type="QString"/>
                <Option name="properties"/>
                <Option name="type" value="collection" type="QString"/>
              </Option>
            </data_defined_properties>
            <layer enabled="1" locked="0" pass="0" class="SimpleMarker">
              <Option type="Map">
                <Option name="angle" value="0" type="QString"/>
                <Option name="cap_style" value="square" type="QString"/>
                <Option name="color" value="206,40,93,255" type="QString"/>
                <Option name="horizontal_anchor_point" value="1" type="QString"/>
                <Option name="joinstyle" value="bevel" type="QString"/>
                <Option name="name" value="circle" type="QString"/>
                <Option name="offset" value="0,0" type="QString"/>
                <Option name="offset_map_unit_scale" value="3x:0,0,0,0,0,0" type="QString"/>
                <Option name="offset_unit" value="MM" type="QString"/>
                <Option name="outline_color" value="35,35,35,255" type="QString"/>
                <Option name="outline_style" value="solid" type="QString"/>
                <Option name="outline_width" value="0" type="QString"/>
                <Option name="outline_width_map_unit_scale" value="3x:0,0,0,0,0,0" type="QString"/>
                <Option name="outline_width_unit" value="MM" type="QString"/>
                <Option name="scale_method" value="diameter" type="QString"/>
                <Option name="size" value="2" type="QString"/>
                <Option name="size_map_unit_scale" value="3x:0,0,0,0,0,0" type="QString"/>
                <Option name="size_unit" value="MM" type="QString"/>
                <Option name="vertical_anchor_point" value="1" type="QString"/>
              </Option>
              <prop k="angle" v="0"/>
              <prop k="cap_style" v="square"/>
              <prop k="color" v="206,40,93,255"/>
              <prop k="horizontal_anchor_point" v="1"/>
              <prop k="joinstyle" v="bevel"/>
              <prop k="name" v="circle"/>
              <prop k="offset" v="0,0"/>
              <prop k="offset_map_unit_scale" v="3x:0,0,0,0,0,0"/>
              <prop k="offset_unit" v="MM"/>
              <prop k="outline_color" v="35,35,35,255"/>
              <prop k="outline_style" v="solid"/>
              <prop k="outline_width" v="0"/>
              <prop k="outline_width_map_unit_scale" v="3x:0,0,0,0,0,0"/>
              <prop k="outline_width_unit" v="MM"/>
              <prop k="scale_method" v="diameter"/>
              <prop k="size" v="2"/>
              <prop k="size_map_unit_scale" v="3x:0,0,0,0,0,0"/>
              <prop k="size_unit" v="MM"/>
              <prop k="vertical_anchor_point" v="1"/>
              <data_defined_properties>
                <Option type="Map">
                  <Option name="name" value="" type="QString"/>
                  <Option name="properties"/>
                  <Option name="type" value="collection" type="QString"/>
                </Option>
              </data_defined_properties>
            </layer>
          </symbol>
          <symbol alpha="1" force_rhr="0" clip_to_extent="1" name="2" type="marker">
            <data_defined_properties>
              <Option type="Map">
                <Option name="name" value="" type="QString"/>
                <Option name="properties"/>
                <Option name="type" value="collection" type="QString"/>
              </Option>
            </data_defined_properties>
            <layer enabled="1" locked="0" pass="0" class="SimpleMarker">
              <Option type="Map">
                <Option name="angle" value="0" type="QString"/>
                <Option name="cap_style" value="square" type="QString"/>
                <Option name="color" value="230,209,69,255" type="QString"/>
                <Option name="horizontal_anchor_point" value="1" type="QString"/>
                <Option name="joinstyle" value="bevel" type="QString"/>
                <Option name="name" value="circle" type="QString"/>
                <Option name="offset" value="0,0" type="QString"/>
                <Option name="offset_map_unit_scale" value="3x:0,0,0,0,0,0" type="QString"/>
                <Option name="offset_unit" value="MM" type="QString"/>
                <Option name="outline_color" value="35,35,35,255" type="QString"/>
                <Option name="outline_style" value="solid" type="QString"/>
                <Option name="outline_width" value="0" type="QString"/>
                <Option name="outline_width_map_unit_scale" value="3x:0,0,0,0,0,0" type="QString"/>
                <Option name="outline_width_unit" value="MM" type="QString"/>
                <Option name="scale_method" value="diameter" type="QString"/>
                <Option name="size" value="2" type="QString"/>
                <Option name="size_map_unit_scale" value="3x:0,0,0,0,0,0" type="QString"/>
                <Option name="size_unit" value="MM" type="QString"/>
                <Option name="vertical_anchor_point" value="1" type="QString"/>
              </Option>
              <prop k="angle" v="0"/>
              <prop k="cap_style" v="square"/>
              <prop k="color" v="230,209,69,255"/>
              <prop k="horizontal_anchor_point" v="1"/>
              <prop k="joinstyle" v="bevel"/>
              <prop k="name" v="circle"/>
              <prop k="offset" v="0,0"/>
              <prop k="offset_map_unit_scale" v="3x:0,0,0,0,0,0"/>
              <prop k="offset_unit" v="MM"/>
              <prop k="outline_color" v="35,35,35,255"/>
              <prop k="outline_style" v="solid"/>
              <prop k="outline_width" v="0"/>
              <prop k="outline_width_map_unit_scale" v="3x:0,0,0,0,0,0"/>
              <prop k="outline_width_unit" v="MM"/>
              <prop k="scale_method" v="diameter"/>
              <prop k="size" v="2"/>
              <prop k="size_map_unit_scale" v="3x:0,0,0,0,0,0"/>
              <prop k="size_unit" v="MM"/>
              <prop k="vertical_anchor_point" v="1"/>
              <data_defined_properties>
                <Option type="Map">
                  <Option name="name" value="" type="QString"/>
                  <Option name="properties"/>
                  <Option name="type" value="collection" type="QString"/>
                </Option>
              </data_defined_properties>
            </layer>
          </symbol>
          <symbol alpha="1" force_rhr="0" clip_to_extent="1" name="20" type="marker">
            <data_defined_properties>
              <Option type="Map">
                <Option name="name" value="" type="QString"/>
                <Option name="properties"/>
                <Option name="type" value="collection" type="QString"/>
              </Option>
            </data_defined_properties>
            <layer enabled="1" locked="0" pass="0" class="SimpleMarker">
              <Option type="Map">
                <Option name="angle" value="0" type="QString"/>
                <Option name="cap_style" value="square" type="QString"/>
                <Option name="color" value="213,64,121,255" type="QString"/>
                <Option name="horizontal_anchor_point" value="1" type="QString"/>
                <Option name="joinstyle" value="bevel" type="QString"/>
                <Option name="name" value="circle" type="QString"/>
                <Option name="offset" value="0,0" type="QString"/>
                <Option name="offset_map_unit_scale" value="3x:0,0,0,0,0,0" type="QString"/>
                <Option name="offset_unit" value="MM" type="QString"/>
                <Option name="outline_color" value="35,35,35,255" type="QString"/>
                <Option name="outline_style" value="solid" type="QString"/>
                <Option name="outline_width" value="0" type="QString"/>
                <Option name="outline_width_map_unit_scale" value="3x:0,0,0,0,0,0" type="QString"/>
                <Option name="outline_width_unit" value="MM" type="QString"/>
                <Option name="scale_method" value="diameter" type="QString"/>
                <Option name="size" value="2" type="QString"/>
                <Option name="size_map_unit_scale" value="3x:0,0,0,0,0,0" type="QString"/>
                <Option name="size_unit" value="MM" type="QString"/>
                <Option name="vertical_anchor_point" value="1" type="QString"/>
              </Option>
              <prop k="angle" v="0"/>
              <prop k="cap_style" v="square"/>
              <prop k="color" v="213,64,121,255"/>
              <prop k="horizontal_anchor_point" v="1"/>
              <prop k="joinstyle" v="bevel"/>
              <prop k="name" v="circle"/>
              <prop k="offset" v="0,0"/>
              <prop k="offset_map_unit_scale" v="3x:0,0,0,0,0,0"/>
              <prop k="offset_unit" v="MM"/>
              <prop k="outline_color" v="35,35,35,255"/>
              <prop k="outline_style" v="solid"/>
              <prop k="outline_width" v="0"/>
              <prop k="outline_width_map_unit_scale" v="3x:0,0,0,0,0,0"/>
              <prop k="outline_width_unit" v="MM"/>
              <prop k="scale_method" v="diameter"/>
              <prop k="size" v="2"/>
              <prop k="size_map_unit_scale" v="3x:0,0,0,0,0,0"/>
              <prop k="size_unit" v="MM"/>
              <prop k="vertical_anchor_point" v="1"/>
              <data_defined_properties>
                <Option type="Map">
                  <Option name="name" value="" type="QString"/>
                  <Option name="properties"/>
                  <Option name="type" value="collection" type="QString"/>
                </Option>
              </data_defined_properties>
            </layer>
          </symbol>
          <symbol alpha="1" force_rhr="0" clip_to_extent="1" name="21" type="marker">
            <data_defined_properties>
              <Option type="Map">
                <Option name="name" value="" type="QString"/>
                <Option name="properties"/>
                <Option name="type" value="collection" type="QString"/>
              </Option>
            </data_defined_properties>
            <layer enabled="1" locked="0" pass="0" class="SimpleMarker">
              <Option type="Map">
                <Option name="angle" value="0" type="QString"/>
                <Option name="cap_style" value="square" type="QString"/>
                <Option name="color" value="224,107,34,255" type="QString"/>
                <Option name="horizontal_anchor_point" value="1" type="QString"/>
                <Option name="joinstyle" value="bevel" type="QString"/>
                <Option name="name" value="circle" type="QString"/>
                <Option name="offset" value="0,0" type="QString"/>
                <Option name="offset_map_unit_scale" value="3x:0,0,0,0,0,0" type="QString"/>
                <Option name="offset_unit" value="MM" type="QString"/>
                <Option name="outline_color" value="35,35,35,255" type="QString"/>
                <Option name="outline_style" value="solid" type="QString"/>
                <Option name="outline_width" value="0" type="QString"/>
                <Option name="outline_width_map_unit_scale" value="3x:0,0,0,0,0,0" type="QString"/>
                <Option name="outline_width_unit" value="MM" type="QString"/>
                <Option name="scale_method" value="diameter" type="QString"/>
                <Option name="size" value="2" type="QString"/>
                <Option name="size_map_unit_scale" value="3x:0,0,0,0,0,0" type="QString"/>
                <Option name="size_unit" value="MM" type="QString"/>
                <Option name="vertical_anchor_point" value="1" type="QString"/>
              </Option>
              <prop k="angle" v="0"/>
              <prop k="cap_style" v="square"/>
              <prop k="color" v="224,107,34,255"/>
              <prop k="horizontal_anchor_point" v="1"/>
              <prop k="joinstyle" v="bevel"/>
              <prop k="name" v="circle"/>
              <prop k="offset" v="0,0"/>
              <prop k="offset_map_unit_scale" v="3x:0,0,0,0,0,0"/>
              <prop k="offset_unit" v="MM"/>
              <prop k="outline_color" v="35,35,35,255"/>
              <prop k="outline_style" v="solid"/>
              <prop k="outline_width" v="0"/>
              <prop k="outline_width_map_unit_scale" v="3x:0,0,0,0,0,0"/>
              <prop k="outline_width_unit" v="MM"/>
              <prop k="scale_method" v="diameter"/>
              <prop k="size" v="2"/>
              <prop k="size_map_unit_scale" v="3x:0,0,0,0,0,0"/>
              <prop k="size_unit" v="MM"/>
              <prop k="vertical_anchor_point" v="1"/>
              <data_defined_properties>
                <Option type="Map">
                  <Option name="name" value="" type="QString"/>
                  <Option name="properties"/>
                  <Option name="type" value="collection" type="QString"/>
                </Option>
              </data_defined_properties>
            </layer>
          </symbol>
          <symbol alpha="1" force_rhr="0" clip_to_extent="1" name="22" type="marker">
            <data_defined_properties>
              <Option type="Map">
                <Option name="name" value="" type="QString"/>
                <Option name="properties"/>
                <Option name="type" value="collection" type="QString"/>
              </Option>
            </data_defined_properties>
            <layer enabled="1" locked="0" pass="0" class="SimpleMarker">
              <Option type="Map">
                <Option name="angle" value="0" type="QString"/>
                <Option name="cap_style" value="square" type="QString"/>
                <Option name="color" value="74,221,37,255" type="QString"/>
                <Option name="horizontal_anchor_point" value="1" type="QString"/>
                <Option name="joinstyle" value="bevel" type="QString"/>
                <Option name="name" value="circle" type="QString"/>
                <Option name="offset" value="0,0" type="QString"/>
                <Option name="offset_map_unit_scale" value="3x:0,0,0,0,0,0" type="QString"/>
                <Option name="offset_unit" value="MM" type="QString"/>
                <Option name="outline_color" value="35,35,35,255" type="QString"/>
                <Option name="outline_style" value="solid" type="QString"/>
                <Option name="outline_width" value="0" type="QString"/>
                <Option name="outline_width_map_unit_scale" value="3x:0,0,0,0,0,0" type="QString"/>
                <Option name="outline_width_unit" value="MM" type="QString"/>
                <Option name="scale_method" value="diameter" type="QString"/>
                <Option name="size" value="2" type="QString"/>
                <Option name="size_map_unit_scale" value="3x:0,0,0,0,0,0" type="QString"/>
                <Option name="size_unit" value="MM" type="QString"/>
                <Option name="vertical_anchor_point" value="1" type="QString"/>
              </Option>
              <prop k="angle" v="0"/>
              <prop k="cap_style" v="square"/>
              <prop k="color" v="74,221,37,255"/>
              <prop k="horizontal_anchor_point" v="1"/>
              <prop k="joinstyle" v="bevel"/>
              <prop k="name" v="circle"/>
              <prop k="offset" v="0,0"/>
              <prop k="offset_map_unit_scale" v="3x:0,0,0,0,0,0"/>
              <prop k="offset_unit" v="MM"/>
              <prop k="outline_color" v="35,35,35,255"/>
              <prop k="outline_style" v="solid"/>
              <prop k="outline_width" v="0"/>
              <prop k="outline_width_map_unit_scale" v="3x:0,0,0,0,0,0"/>
              <prop k="outline_width_unit" v="MM"/>
              <prop k="scale_method" v="diameter"/>
              <prop k="size" v="2"/>
              <prop k="size_map_unit_scale" v="3x:0,0,0,0,0,0"/>
              <prop k="size_unit" v="MM"/>
              <prop k="vertical_anchor_point" v="1"/>
              <data_defined_properties>
                <Option type="Map">
                  <Option name="name" value="" type="QString"/>
                  <Option name="properties"/>
                  <Option name="type" value="collection" type="QString"/>
                </Option>
              </data_defined_properties>
            </layer>
          </symbol>
          <symbol alpha="1" force_rhr="0" clip_to_extent="1" name="23" type="marker">
            <data_defined_properties>
              <Option type="Map">
                <Option name="name" value="" type="QString"/>
                <Option name="properties"/>
                <Option name="type" value="collection" type="QString"/>
              </Option>
            </data_defined_properties>
            <layer enabled="1" locked="0" pass="0" class="SimpleMarker">
              <Option type="Map">
                <Option name="angle" value="0" type="QString"/>
                <Option name="cap_style" value="square" type="QString"/>
                <Option name="color" value="210,160,119,255" type="QString"/>
                <Option name="horizontal_anchor_point" value="1" type="QString"/>
                <Option name="joinstyle" value="bevel" type="QString"/>
                <Option name="name" value="circle" type="QString"/>
                <Option name="offset" value="0,0" type="QString"/>
                <Option name="offset_map_unit_scale" value="3x:0,0,0,0,0,0" type="QString"/>
                <Option name="offset_unit" value="MM" type="QString"/>
                <Option name="outline_color" value="35,35,35,255" type="QString"/>
                <Option name="outline_style" value="solid" type="QString"/>
                <Option name="outline_width" value="0" type="QString"/>
                <Option name="outline_width_map_unit_scale" value="3x:0,0,0,0,0,0" type="QString"/>
                <Option name="outline_width_unit" value="MM" type="QString"/>
                <Option name="scale_method" value="diameter" type="QString"/>
                <Option name="size" value="2" type="QString"/>
                <Option name="size_map_unit_scale" value="3x:0,0,0,0,0,0" type="QString"/>
                <Option name="size_unit" value="MM" type="QString"/>
                <Option name="vertical_anchor_point" value="1" type="QString"/>
              </Option>
              <prop k="angle" v="0"/>
              <prop k="cap_style" v="square"/>
              <prop k="color" v="210,160,119,255"/>
              <prop k="horizontal_anchor_point" v="1"/>
              <prop k="joinstyle" v="bevel"/>
              <prop k="name" v="circle"/>
              <prop k="offset" v="0,0"/>
              <prop k="offset_map_unit_scale" v="3x:0,0,0,0,0,0"/>
              <prop k="offset_unit" v="MM"/>
              <prop k="outline_color" v="35,35,35,255"/>
              <prop k="outline_style" v="solid"/>
              <prop k="outline_width" v="0"/>
              <prop k="outline_width_map_unit_scale" v="3x:0,0,0,0,0,0"/>
              <prop k="outline_width_unit" v="MM"/>
              <prop k="scale_method" v="diameter"/>
              <prop k="size" v="2"/>
              <prop k="size_map_unit_scale" v="3x:0,0,0,0,0,0"/>
              <prop k="size_unit" v="MM"/>
              <prop k="vertical_anchor_point" v="1"/>
              <data_defined_properties>
                <Option type="Map">
                  <Option name="name" value="" type="QString"/>
                  <Option name="properties"/>
                  <Option name="type" value="collection" type="QString"/>
                </Option>
              </data_defined_properties>
            </layer>
          </symbol>
          <symbol alpha="1" force_rhr="0" clip_to_extent="1" name="24" type="marker">
            <data_defined_properties>
              <Option type="Map">
                <Option name="name" value="" type="QString"/>
                <Option name="properties"/>
                <Option name="type" value="collection" type="QString"/>
              </Option>
            </data_defined_properties>
            <layer enabled="1" locked="0" pass="0" class="SimpleMarker">
              <Option type="Map">
                <Option name="angle" value="0" type="QString"/>
                <Option name="cap_style" value="square" type="QString"/>
                <Option name="color" value="204,37,135,255" type="QString"/>
                <Option name="horizontal_anchor_point" value="1" type="QString"/>
                <Option name="joinstyle" value="bevel" type="QString"/>
                <Option name="name" value="circle" type="QString"/>
                <Option name="offset" value="0,0" type="QString"/>
                <Option name="offset_map_unit_scale" value="3x:0,0,0,0,0,0" type="QString"/>
                <Option name="offset_unit" value="MM" type="QString"/>
                <Option name="outline_color" value="35,35,35,255" type="QString"/>
                <Option name="outline_style" value="solid" type="QString"/>
                <Option name="outline_width" value="0" type="QString"/>
                <Option name="outline_width_map_unit_scale" value="3x:0,0,0,0,0,0" type="QString"/>
                <Option name="outline_width_unit" value="MM" type="QString"/>
                <Option name="scale_method" value="diameter" type="QString"/>
                <Option name="size" value="2" type="QString"/>
                <Option name="size_map_unit_scale" value="3x:0,0,0,0,0,0" type="QString"/>
                <Option name="size_unit" value="MM" type="QString"/>
                <Option name="vertical_anchor_point" value="1" type="QString"/>
              </Option>
              <prop k="angle" v="0"/>
              <prop k="cap_style" v="square"/>
              <prop k="color" v="204,37,135,255"/>
              <prop k="horizontal_anchor_point" v="1"/>
              <prop k="joinstyle" v="bevel"/>
              <prop k="name" v="circle"/>
              <prop k="offset" v="0,0"/>
              <prop k="offset_map_unit_scale" v="3x:0,0,0,0,0,0"/>
              <prop k="offset_unit" v="MM"/>
              <prop k="outline_color" v="35,35,35,255"/>
              <prop k="outline_style" v="solid"/>
              <prop k="outline_width" v="0"/>
              <prop k="outline_width_map_unit_scale" v="3x:0,0,0,0,0,0"/>
              <prop k="outline_width_unit" v="MM"/>
              <prop k="scale_method" v="diameter"/>
              <prop k="size" v="2"/>
              <prop k="size_map_unit_scale" v="3x:0,0,0,0,0,0"/>
              <prop k="size_unit" v="MM"/>
              <prop k="vertical_anchor_point" v="1"/>
              <data_defined_properties>
                <Option type="Map">
                  <Option name="name" value="" type="QString"/>
                  <Option name="properties"/>
                  <Option name="type" value="collection" type="QString"/>
                </Option>
              </data_defined_properties>
            </layer>
          </symbol>
          <symbol alpha="1" force_rhr="0" clip_to_extent="1" name="25" type="marker">
            <data_defined_properties>
              <Option type="Map">
                <Option name="name" value="" type="QString"/>
                <Option name="properties"/>
                <Option name="type" value="collection" type="QString"/>
              </Option>
            </data_defined_properties>
            <layer enabled="1" locked="0" pass="0" class="SimpleMarker">
              <Option type="Map">
                <Option name="angle" value="0" type="QString"/>
                <Option name="cap_style" value="square" type="QString"/>
                <Option name="color" value="139,52,201,255" type="QString"/>
                <Option name="horizontal_anchor_point" value="1" type="QString"/>
                <Option name="joinstyle" value="bevel" type="QString"/>
                <Option name="name" value="circle" type="QString"/>
                <Option name="offset" value="0,0" type="QString"/>
                <Option name="offset_map_unit_scale" value="3x:0,0,0,0,0,0" type="QString"/>
                <Option name="offset_unit" value="MM" type="QString"/>
                <Option name="outline_color" value="35,35,35,255" type="QString"/>
                <Option name="outline_style" value="solid" type="QString"/>
                <Option name="outline_width" value="0" type="QString"/>
                <Option name="outline_width_map_unit_scale" value="3x:0,0,0,0,0,0" type="QString"/>
                <Option name="outline_width_unit" value="MM" type="QString"/>
                <Option name="scale_method" value="diameter" type="QString"/>
                <Option name="size" value="2" type="QString"/>
                <Option name="size_map_unit_scale" value="3x:0,0,0,0,0,0" type="QString"/>
                <Option name="size_unit" value="MM" type="QString"/>
                <Option name="vertical_anchor_point" value="1" type="QString"/>
              </Option>
              <prop k="angle" v="0"/>
              <prop k="cap_style" v="square"/>
              <prop k="color" v="139,52,201,255"/>
              <prop k="horizontal_anchor_point" v="1"/>
              <prop k="joinstyle" v="bevel"/>
              <prop k="name" v="circle"/>
              <prop k="offset" v="0,0"/>
              <prop k="offset_map_unit_scale" v="3x:0,0,0,0,0,0"/>
              <prop k="offset_unit" v="MM"/>
              <prop k="outline_color" v="35,35,35,255"/>
              <prop k="outline_style" v="solid"/>
              <prop k="outline_width" v="0"/>
              <prop k="outline_width_map_unit_scale" v="3x:0,0,0,0,0,0"/>
              <prop k="outline_width_unit" v="MM"/>
              <prop k="scale_method" v="diameter"/>
              <prop k="size" v="2"/>
              <prop k="size_map_unit_scale" v="3x:0,0,0,0,0,0"/>
              <prop k="size_unit" v="MM"/>
              <prop k="vertical_anchor_point" v="1"/>
              <data_defined_properties>
                <Option type="Map">
                  <Option name="name" value="" type="QString"/>
                  <Option name="properties"/>
                  <Option name="type" value="collection" type="QString"/>
                </Option>
              </data_defined_properties>
            </layer>
          </symbol>
          <symbol alpha="1" force_rhr="0" clip_to_extent="1" name="26" type="marker">
            <data_defined_properties>
              <Option type="Map">
                <Option name="name" value="" type="QString"/>
                <Option name="properties"/>
                <Option name="type" value="collection" type="QString"/>
              </Option>
            </data_defined_properties>
            <layer enabled="1" locked="0" pass="0" class="SimpleMarker">
              <Option type="Map">
                <Option name="angle" value="0" type="QString"/>
                <Option name="cap_style" value="square" type="QString"/>
                <Option name="color" value="108,228,116,255" type="QString"/>
                <Option name="horizontal_anchor_point" value="1" type="QString"/>
                <Option name="joinstyle" value="bevel" type="QString"/>
                <Option name="name" value="circle" type="QString"/>
                <Option name="offset" value="0,0" type="QString"/>
                <Option name="offset_map_unit_scale" value="3x:0,0,0,0,0,0" type="QString"/>
                <Option name="offset_unit" value="MM" type="QString"/>
                <Option name="outline_color" value="35,35,35,255" type="QString"/>
                <Option name="outline_style" value="solid" type="QString"/>
                <Option name="outline_width" value="0" type="QString"/>
                <Option name="outline_width_map_unit_scale" value="3x:0,0,0,0,0,0" type="QString"/>
                <Option name="outline_width_unit" value="MM" type="QString"/>
                <Option name="scale_method" value="diameter" type="QString"/>
                <Option name="size" value="2" type="QString"/>
                <Option name="size_map_unit_scale" value="3x:0,0,0,0,0,0" type="QString"/>
                <Option name="size_unit" value="MM" type="QString"/>
                <Option name="vertical_anchor_point" value="1" type="QString"/>
              </Option>
              <prop k="angle" v="0"/>
              <prop k="cap_style" v="square"/>
              <prop k="color" v="108,228,116,255"/>
              <prop k="horizontal_anchor_point" v="1"/>
              <prop k="joinstyle" v="bevel"/>
              <prop k="name" v="circle"/>
              <prop k="offset" v="0,0"/>
              <prop k="offset_map_unit_scale" v="3x:0,0,0,0,0,0"/>
              <prop k="offset_unit" v="MM"/>
              <prop k="outline_color" v="35,35,35,255"/>
              <prop k="outline_style" v="solid"/>
              <prop k="outline_width" v="0"/>
              <prop k="outline_width_map_unit_scale" v="3x:0,0,0,0,0,0"/>
              <prop k="outline_width_unit" v="MM"/>
              <prop k="scale_method" v="diameter"/>
              <prop k="size" v="2"/>
              <prop k="size_map_unit_scale" v="3x:0,0,0,0,0,0"/>
              <prop k="size_unit" v="MM"/>
              <prop k="vertical_anchor_point" v="1"/>
              <data_defined_properties>
                <Option type="Map">
                  <Option name="name" value="" type="QString"/>
                  <Option name="properties"/>
                  <Option name="type" value="collection" type="QString"/>
                </Option>
              </data_defined_properties>
            </layer>
          </symbol>
          <symbol alpha="1" force_rhr="0" clip_to_extent="1" name="27" type="marker">
            <data_defined_properties>
              <Option type="Map">
                <Option name="name" value="" type="QString"/>
                <Option name="properties"/>
                <Option name="type" value="collection" type="QString"/>
              </Option>
            </data_defined_properties>
            <layer enabled="1" locked="0" pass="0" class="SimpleMarker">
              <Option type="Map">
                <Option name="angle" value="0" type="QString"/>
                <Option name="cap_style" value="square" type="QString"/>
                <Option name="color" value="16,68,222,255" type="QString"/>
                <Option name="horizontal_anchor_point" value="1" type="QString"/>
                <Option name="joinstyle" value="bevel" type="QString"/>
                <Option name="name" value="circle" type="QString"/>
                <Option name="offset" value="0,0" type="QString"/>
                <Option name="offset_map_unit_scale" value="3x:0,0,0,0,0,0" type="QString"/>
                <Option name="offset_unit" value="MM" type="QString"/>
                <Option name="outline_color" value="35,35,35,255" type="QString"/>
                <Option name="outline_style" value="solid" type="QString"/>
                <Option name="outline_width" value="0" type="QString"/>
                <Option name="outline_width_map_unit_scale" value="3x:0,0,0,0,0,0" type="QString"/>
                <Option name="outline_width_unit" value="MM" type="QString"/>
                <Option name="scale_method" value="diameter" type="QString"/>
                <Option name="size" value="2" type="QString"/>
                <Option name="size_map_unit_scale" value="3x:0,0,0,0,0,0" type="QString"/>
                <Option name="size_unit" value="MM" type="QString"/>
                <Option name="vertical_anchor_point" value="1" type="QString"/>
              </Option>
              <prop k="angle" v="0"/>
              <prop k="cap_style" v="square"/>
              <prop k="color" v="16,68,222,255"/>
              <prop k="horizontal_anchor_point" v="1"/>
              <prop k="joinstyle" v="bevel"/>
              <prop k="name" v="circle"/>
              <prop k="offset" v="0,0"/>
              <prop k="offset_map_unit_scale" v="3x:0,0,0,0,0,0"/>
              <prop k="offset_unit" v="MM"/>
              <prop k="outline_color" v="35,35,35,255"/>
              <prop k="outline_style" v="solid"/>
              <prop k="outline_width" v="0"/>
              <prop k="outline_width_map_unit_scale" v="3x:0,0,0,0,0,0"/>
              <prop k="outline_width_unit" v="MM"/>
              <prop k="scale_method" v="diameter"/>
              <prop k="size" v="2"/>
              <prop k="size_map_unit_scale" v="3x:0,0,0,0,0,0"/>
              <prop k="size_unit" v="MM"/>
              <prop k="vertical_anchor_point" v="1"/>
              <data_defined_properties>
                <Option type="Map">
                  <Option name="name" value="" type="QString"/>
                  <Option name="properties"/>
                  <Option name="type" value="collection" type="QString"/>
                </Option>
              </data_defined_properties>
            </layer>
          </symbol>
          <symbol alpha="1" force_rhr="0" clip_to_extent="1" name="28" type="marker">
            <data_defined_properties>
              <Option type="Map">
                <Option name="name" value="" type="QString"/>
                <Option name="properties"/>
                <Option name="type" value="collection" type="QString"/>
              </Option>
            </data_defined_properties>
            <layer enabled="1" locked="0" pass="0" class="SimpleMarker">
              <Option type="Map">
                <Option name="angle" value="0" type="QString"/>
                <Option name="cap_style" value="square" type="QString"/>
                <Option name="color" value="187,217,12,255" type="QString"/>
                <Option name="horizontal_anchor_point" value="1" type="QString"/>
                <Option name="joinstyle" value="bevel" type="QString"/>
                <Option name="name" value="circle" type="QString"/>
                <Option name="offset" value="0,0" type="QString"/>
                <Option name="offset_map_unit_scale" value="3x:0,0,0,0,0,0" type="QString"/>
                <Option name="offset_unit" value="MM" type="QString"/>
                <Option name="outline_color" value="35,35,35,255" type="QString"/>
                <Option name="outline_style" value="solid" type="QString"/>
                <Option name="outline_width" value="0" type="QString"/>
                <Option name="outline_width_map_unit_scale" value="3x:0,0,0,0,0,0" type="QString"/>
                <Option name="outline_width_unit" value="MM" type="QString"/>
                <Option name="scale_method" value="diameter" type="QString"/>
                <Option name="size" value="2" type="QString"/>
                <Option name="size_map_unit_scale" value="3x:0,0,0,0,0,0" type="QString"/>
                <Option name="size_unit" value="MM" type="QString"/>
                <Option name="vertical_anchor_point" value="1" type="QString"/>
              </Option>
              <prop k="angle" v="0"/>
              <prop k="cap_style" v="square"/>
              <prop k="color" v="187,217,12,255"/>
              <prop k="horizontal_anchor_point" v="1"/>
              <prop k="joinstyle" v="bevel"/>
              <prop k="name" v="circle"/>
              <prop k="offset" v="0,0"/>
              <prop k="offset_map_unit_scale" v="3x:0,0,0,0,0,0"/>
              <prop k="offset_unit" v="MM"/>
              <prop k="outline_color" v="35,35,35,255"/>
              <prop k="outline_style" v="solid"/>
              <prop k="outline_width" v="0"/>
              <prop k="outline_width_map_unit_scale" v="3x:0,0,0,0,0,0"/>
              <prop k="outline_width_unit" v="MM"/>
              <prop k="scale_method" v="diameter"/>
              <prop k="size" v="2"/>
              <prop k="size_map_unit_scale" v="3x:0,0,0,0,0,0"/>
              <prop k="size_unit" v="MM"/>
              <prop k="vertical_anchor_point" v="1"/>
              <data_defined_properties>
                <Option type="Map">
                  <Option name="name" value="" type="QString"/>
                  <Option name="properties"/>
                  <Option name="type" value="collection" type="QString"/>
                </Option>
              </data_defined_properties>
            </layer>
          </symbol>
          <symbol alpha="1" force_rhr="0" clip_to_extent="1" name="29" type="marker">
            <data_defined_properties>
              <Option type="Map">
                <Option name="name" value="" type="QString"/>
                <Option name="properties"/>
                <Option name="type" value="collection" type="QString"/>
              </Option>
            </data_defined_properties>
            <layer enabled="1" locked="0" pass="0" class="SimpleMarker">
              <Option type="Map">
                <Option name="angle" value="0" type="QString"/>
                <Option name="cap_style" value="square" type="QString"/>
                <Option name="color" value="209,176,43,255" type="QString"/>
                <Option name="horizontal_anchor_point" value="1" type="QString"/>
                <Option name="joinstyle" value="bevel" type="QString"/>
                <Option name="name" value="circle" type="QString"/>
                <Option name="offset" value="0,0" type="QString"/>
                <Option name="offset_map_unit_scale" value="3x:0,0,0,0,0,0" type="QString"/>
                <Option name="offset_unit" value="MM" type="QString"/>
                <Option name="outline_color" value="35,35,35,255" type="QString"/>
                <Option name="outline_style" value="solid" type="QString"/>
                <Option name="outline_width" value="0" type="QString"/>
                <Option name="outline_width_map_unit_scale" value="3x:0,0,0,0,0,0" type="QString"/>
                <Option name="outline_width_unit" value="MM" type="QString"/>
                <Option name="scale_method" value="diameter" type="QString"/>
                <Option name="size" value="2" type="QString"/>
                <Option name="size_map_unit_scale" value="3x:0,0,0,0,0,0" type="QString"/>
                <Option name="size_unit" value="MM" type="QString"/>
                <Option name="vertical_anchor_point" value="1" type="QString"/>
              </Option>
              <prop k="angle" v="0"/>
              <prop k="cap_style" v="square"/>
              <prop k="color" v="209,176,43,255"/>
              <prop k="horizontal_anchor_point" v="1"/>
              <prop k="joinstyle" v="bevel"/>
              <prop k="name" v="circle"/>
              <prop k="offset" v="0,0"/>
              <prop k="offset_map_unit_scale" v="3x:0,0,0,0,0,0"/>
              <prop k="offset_unit" v="MM"/>
              <prop k="outline_color" v="35,35,35,255"/>
              <prop k="outline_style" v="solid"/>
              <prop k="outline_width" v="0"/>
              <prop k="outline_width_map_unit_scale" v="3x:0,0,0,0,0,0"/>
              <prop k="outline_width_unit" v="MM"/>
              <prop k="scale_method" v="diameter"/>
              <prop k="size" v="2"/>
              <prop k="size_map_unit_scale" v="3x:0,0,0,0,0,0"/>
              <prop k="size_unit" v="MM"/>
              <prop k="vertical_anchor_point" v="1"/>
              <data_defined_properties>
                <Option type="Map">
                  <Option name="name" value="" type="QString"/>
                  <Option name="properties"/>
                  <Option name="type" value="collection" type="QString"/>
                </Option>
              </data_defined_properties>
            </layer>
          </symbol>
          <symbol alpha="1" force_rhr="0" clip_to_extent="1" name="3" type="marker">
            <data_defined_properties>
              <Option type="Map">
                <Option name="name" value="" type="QString"/>
                <Option name="properties"/>
                <Option name="type" value="collection" type="QString"/>
              </Option>
            </data_defined_properties>
            <layer enabled="1" locked="0" pass="0" class="SimpleMarker">
              <Option type="Map">
                <Option name="angle" value="0" type="QString"/>
                <Option name="cap_style" value="square" type="QString"/>
                <Option name="color" value="224,21,14,255" type="QString"/>
                <Option name="horizontal_anchor_point" value="1" type="QString"/>
                <Option name="joinstyle" value="bevel" type="QString"/>
                <Option name="name" value="circle" type="QString"/>
                <Option name="offset" value="0,0" type="QString"/>
                <Option name="offset_map_unit_scale" value="3x:0,0,0,0,0,0" type="QString"/>
                <Option name="offset_unit" value="MM" type="QString"/>
                <Option name="outline_color" value="35,35,35,255" type="QString"/>
                <Option name="outline_style" value="solid" type="QString"/>
                <Option name="outline_width" value="0" type="QString"/>
                <Option name="outline_width_map_unit_scale" value="3x:0,0,0,0,0,0" type="QString"/>
                <Option name="outline_width_unit" value="MM" type="QString"/>
                <Option name="scale_method" value="diameter" type="QString"/>
                <Option name="size" value="2" type="QString"/>
                <Option name="size_map_unit_scale" value="3x:0,0,0,0,0,0" type="QString"/>
                <Option name="size_unit" value="MM" type="QString"/>
                <Option name="vertical_anchor_point" value="1" type="QString"/>
              </Option>
              <prop k="angle" v="0"/>
              <prop k="cap_style" v="square"/>
              <prop k="color" v="224,21,14,255"/>
              <prop k="horizontal_anchor_point" v="1"/>
              <prop k="joinstyle" v="bevel"/>
              <prop k="name" v="circle"/>
              <prop k="offset" v="0,0"/>
              <prop k="offset_map_unit_scale" v="3x:0,0,0,0,0,0"/>
              <prop k="offset_unit" v="MM"/>
              <prop k="outline_color" v="35,35,35,255"/>
              <prop k="outline_style" v="solid"/>
              <prop k="outline_width" v="0"/>
              <prop k="outline_width_map_unit_scale" v="3x:0,0,0,0,0,0"/>
              <prop k="outline_width_unit" v="MM"/>
              <prop k="scale_method" v="diameter"/>
              <prop k="size" v="2"/>
              <prop k="size_map_unit_scale" v="3x:0,0,0,0,0,0"/>
              <prop k="size_unit" v="MM"/>
              <prop k="vertical_anchor_point" v="1"/>
              <data_defined_properties>
                <Option type="Map">
                  <Option name="name" value="" type="QString"/>
                  <Option name="properties"/>
                  <Option name="type" value="collection" type="QString"/>
                </Option>
              </data_defined_properties>
            </layer>
          </symbol>
          <symbol alpha="1" force_rhr="0" clip_to_extent="1" name="30" type="marker">
            <data_defined_properties>
              <Option type="Map">
                <Option name="name" value="" type="QString"/>
                <Option name="properties"/>
                <Option name="type" value="collection" type="QString"/>
              </Option>
            </data_defined_properties>
            <layer enabled="1" locked="0" pass="0" class="SimpleMarker">
              <Option type="Map">
                <Option name="angle" value="0" type="QString"/>
                <Option name="cap_style" value="square" type="QString"/>
                <Option name="color" value="81,49,238,255" type="QString"/>
                <Option name="horizontal_anchor_point" value="1" type="QString"/>
                <Option name="joinstyle" value="bevel" type="QString"/>
                <Option name="name" value="circle" type="QString"/>
                <Option name="offset" value="0,0" type="QString"/>
                <Option name="offset_map_unit_scale" value="3x:0,0,0,0,0,0" type="QString"/>
                <Option name="offset_unit" value="MM" type="QString"/>
                <Option name="outline_color" value="35,35,35,255" type="QString"/>
                <Option name="outline_style" value="solid" type="QString"/>
                <Option name="outline_width" value="0" type="QString"/>
                <Option name="outline_width_map_unit_scale" value="3x:0,0,0,0,0,0" type="QString"/>
                <Option name="outline_width_unit" value="MM" type="QString"/>
                <Option name="scale_method" value="diameter" type="QString"/>
                <Option name="size" value="2" type="QString"/>
                <Option name="size_map_unit_scale" value="3x:0,0,0,0,0,0" type="QString"/>
                <Option name="size_unit" value="MM" type="QString"/>
                <Option name="vertical_anchor_point" value="1" type="QString"/>
              </Option>
              <prop k="angle" v="0"/>
              <prop k="cap_style" v="square"/>
              <prop k="color" v="81,49,238,255"/>
              <prop k="horizontal_anchor_point" v="1"/>
              <prop k="joinstyle" v="bevel"/>
              <prop k="name" v="circle"/>
              <prop k="offset" v="0,0"/>
              <prop k="offset_map_unit_scale" v="3x:0,0,0,0,0,0"/>
              <prop k="offset_unit" v="MM"/>
              <prop k="outline_color" v="35,35,35,255"/>
              <prop k="outline_style" v="solid"/>
              <prop k="outline_width" v="0"/>
              <prop k="outline_width_map_unit_scale" v="3x:0,0,0,0,0,0"/>
              <prop k="outline_width_unit" v="MM"/>
              <prop k="scale_method" v="diameter"/>
              <prop k="size" v="2"/>
              <prop k="size_map_unit_scale" v="3x:0,0,0,0,0,0"/>
              <prop k="size_unit" v="MM"/>
              <prop k="vertical_anchor_point" v="1"/>
              <data_defined_properties>
                <Option type="Map">
                  <Option name="name" value="" type="QString"/>
                  <Option name="properties"/>
                  <Option name="type" value="collection" type="QString"/>
                </Option>
              </data_defined_properties>
            </layer>
          </symbol>
          <symbol alpha="1" force_rhr="0" clip_to_extent="1" name="31" type="marker">
            <data_defined_properties>
              <Option type="Map">
                <Option name="name" value="" type="QString"/>
                <Option name="properties"/>
                <Option name="type" value="collection" type="QString"/>
              </Option>
            </data_defined_properties>
            <layer enabled="1" locked="0" pass="0" class="SimpleMarker">
              <Option type="Map">
                <Option name="angle" value="0" type="QString"/>
                <Option name="cap_style" value="square" type="QString"/>
                <Option name="color" value="101,203,208,255" type="QString"/>
                <Option name="horizontal_anchor_point" value="1" type="QString"/>
                <Option name="joinstyle" value="bevel" type="QString"/>
                <Option name="name" value="circle" type="QString"/>
                <Option name="offset" value="0,0" type="QString"/>
                <Option name="offset_map_unit_scale" value="3x:0,0,0,0,0,0" type="QString"/>
                <Option name="offset_unit" value="MM" type="QString"/>
                <Option name="outline_color" value="35,35,35,255" type="QString"/>
                <Option name="outline_style" value="solid" type="QString"/>
                <Option name="outline_width" value="0" type="QString"/>
                <Option name="outline_width_map_unit_scale" value="3x:0,0,0,0,0,0" type="QString"/>
                <Option name="outline_width_unit" value="MM" type="QString"/>
                <Option name="scale_method" value="diameter" type="QString"/>
                <Option name="size" value="2" type="QString"/>
                <Option name="size_map_unit_scale" value="3x:0,0,0,0,0,0" type="QString"/>
                <Option name="size_unit" value="MM" type="QString"/>
                <Option name="vertical_anchor_point" value="1" type="QString"/>
              </Option>
              <prop k="angle" v="0"/>
              <prop k="cap_style" v="square"/>
              <prop k="color" v="101,203,208,255"/>
              <prop k="horizontal_anchor_point" v="1"/>
              <prop k="joinstyle" v="bevel"/>
              <prop k="name" v="circle"/>
              <prop k="offset" v="0,0"/>
              <prop k="offset_map_unit_scale" v="3x:0,0,0,0,0,0"/>
              <prop k="offset_unit" v="MM"/>
              <prop k="outline_color" v="35,35,35,255"/>
              <prop k="outline_style" v="solid"/>
              <prop k="outline_width" v="0"/>
              <prop k="outline_width_map_unit_scale" v="3x:0,0,0,0,0,0"/>
              <prop k="outline_width_unit" v="MM"/>
              <prop k="scale_method" v="diameter"/>
              <prop k="size" v="2"/>
              <prop k="size_map_unit_scale" v="3x:0,0,0,0,0,0"/>
              <prop k="size_unit" v="MM"/>
              <prop k="vertical_anchor_point" v="1"/>
              <data_defined_properties>
                <Option type="Map">
                  <Option name="name" value="" type="QString"/>
                  <Option name="properties"/>
                  <Option name="type" value="collection" type="QString"/>
                </Option>
              </data_defined_properties>
            </layer>
          </symbol>
          <symbol alpha="1" force_rhr="0" clip_to_extent="1" name="32" type="marker">
            <data_defined_properties>
              <Option type="Map">
                <Option name="name" value="" type="QString"/>
                <Option name="properties"/>
                <Option name="type" value="collection" type="QString"/>
              </Option>
            </data_defined_properties>
            <layer enabled="1" locked="0" pass="0" class="SimpleMarker">
              <Option type="Map">
                <Option name="angle" value="0" type="QString"/>
                <Option name="cap_style" value="square" type="QString"/>
                <Option name="color" value="72,213,51,255" type="QString"/>
                <Option name="horizontal_anchor_point" value="1" type="QString"/>
                <Option name="joinstyle" value="bevel" type="QString"/>
                <Option name="name" value="circle" type="QString"/>
                <Option name="offset" value="0,0" type="QString"/>
                <Option name="offset_map_unit_scale" value="3x:0,0,0,0,0,0" type="QString"/>
                <Option name="offset_unit" value="MM" type="QString"/>
                <Option name="outline_color" value="35,35,35,255" type="QString"/>
                <Option name="outline_style" value="solid" type="QString"/>
                <Option name="outline_width" value="0" type="QString"/>
                <Option name="outline_width_map_unit_scale" value="3x:0,0,0,0,0,0" type="QString"/>
                <Option name="outline_width_unit" value="MM" type="QString"/>
                <Option name="scale_method" value="diameter" type="QString"/>
                <Option name="size" value="2" type="QString"/>
                <Option name="size_map_unit_scale" value="3x:0,0,0,0,0,0" type="QString"/>
                <Option name="size_unit" value="MM" type="QString"/>
                <Option name="vertical_anchor_point" value="1" type="QString"/>
              </Option>
              <prop k="angle" v="0"/>
              <prop k="cap_style" v="square"/>
              <prop k="color" v="72,213,51,255"/>
              <prop k="horizontal_anchor_point" v="1"/>
              <prop k="joinstyle" v="bevel"/>
              <prop k="name" v="circle"/>
              <prop k="offset" v="0,0"/>
              <prop k="offset_map_unit_scale" v="3x:0,0,0,0,0,0"/>
              <prop k="offset_unit" v="MM"/>
              <prop k="outline_color" v="35,35,35,255"/>
              <prop k="outline_style" v="solid"/>
              <prop k="outline_width" v="0"/>
              <prop k="outline_width_map_unit_scale" v="3x:0,0,0,0,0,0"/>
              <prop k="outline_width_unit" v="MM"/>
              <prop k="scale_method" v="diameter"/>
              <prop k="size" v="2"/>
              <prop k="size_map_unit_scale" v="3x:0,0,0,0,0,0"/>
              <prop k="size_unit" v="MM"/>
              <prop k="vertical_anchor_point" v="1"/>
              <data_defined_properties>
                <Option type="Map">
                  <Option name="name" value="" type="QString"/>
                  <Option name="properties"/>
                  <Option name="type" value="collection" type="QString"/>
                </Option>
              </data_defined_properties>
            </layer>
          </symbol>
          <symbol alpha="1" force_rhr="0" clip_to_extent="1" name="33" type="marker">
            <data_defined_properties>
              <Option type="Map">
                <Option name="name" value="" type="QString"/>
                <Option name="properties"/>
                <Option name="type" value="collection" type="QString"/>
              </Option>
            </data_defined_properties>
            <layer enabled="1" locked="0" pass="0" class="SimpleMarker">
              <Option type="Map">
                <Option name="angle" value="0" type="QString"/>
                <Option name="cap_style" value="square" type="QString"/>
                <Option name="color" value="78,204,194,255" type="QString"/>
                <Option name="horizontal_anchor_point" value="1" type="QString"/>
                <Option name="joinstyle" value="bevel" type="QString"/>
                <Option name="name" value="circle" type="QString"/>
                <Option name="offset" value="0,0" type="QString"/>
                <Option name="offset_map_unit_scale" value="3x:0,0,0,0,0,0" type="QString"/>
                <Option name="offset_unit" value="MM" type="QString"/>
                <Option name="outline_color" value="35,35,35,255" type="QString"/>
                <Option name="outline_style" value="solid" type="QString"/>
                <Option name="outline_width" value="0" type="QString"/>
                <Option name="outline_width_map_unit_scale" value="3x:0,0,0,0,0,0" type="QString"/>
                <Option name="outline_width_unit" value="MM" type="QString"/>
                <Option name="scale_method" value="diameter" type="QString"/>
                <Option name="size" value="2" type="QString"/>
                <Option name="size_map_unit_scale" value="3x:0,0,0,0,0,0" type="QString"/>
                <Option name="size_unit" value="MM" type="QString"/>
                <Option name="vertical_anchor_point" value="1" type="QString"/>
              </Option>
              <prop k="angle" v="0"/>
              <prop k="cap_style" v="square"/>
              <prop k="color" v="78,204,194,255"/>
              <prop k="horizontal_anchor_point" v="1"/>
              <prop k="joinstyle" v="bevel"/>
              <prop k="name" v="circle"/>
              <prop k="offset" v="0,0"/>
              <prop k="offset_map_unit_scale" v="3x:0,0,0,0,0,0"/>
              <prop k="offset_unit" v="MM"/>
              <prop k="outline_color" v="35,35,35,255"/>
              <prop k="outline_style" v="solid"/>
              <prop k="outline_width" v="0"/>
              <prop k="outline_width_map_unit_scale" v="3x:0,0,0,0,0,0"/>
              <prop k="outline_width_unit" v="MM"/>
              <prop k="scale_method" v="diameter"/>
              <prop k="size" v="2"/>
              <prop k="size_map_unit_scale" v="3x:0,0,0,0,0,0"/>
              <prop k="size_unit" v="MM"/>
              <prop k="vertical_anchor_point" v="1"/>
              <data_defined_properties>
                <Option type="Map">
                  <Option name="name" value="" type="QString"/>
                  <Option name="properties"/>
                  <Option name="type" value="collection" type="QString"/>
                </Option>
              </data_defined_properties>
            </layer>
          </symbol>
          <symbol alpha="1" force_rhr="0" clip_to_extent="1" name="34" type="marker">
            <data_defined_properties>
              <Option type="Map">
                <Option name="name" value="" type="QString"/>
                <Option name="properties"/>
                <Option name="type" value="collection" type="QString"/>
              </Option>
            </data_defined_properties>
            <layer enabled="1" locked="0" pass="0" class="SimpleMarker">
              <Option type="Map">
                <Option name="angle" value="0" type="QString"/>
                <Option name="cap_style" value="square" type="QString"/>
                <Option name="color" value="29,13,210,255" type="QString"/>
                <Option name="horizontal_anchor_point" value="1" type="QString"/>
                <Option name="joinstyle" value="bevel" type="QString"/>
                <Option name="name" value="circle" type="QString"/>
                <Option name="offset" value="0,0" type="QString"/>
                <Option name="offset_map_unit_scale" value="3x:0,0,0,0,0,0" type="QString"/>
                <Option name="offset_unit" value="MM" type="QString"/>
                <Option name="outline_color" value="35,35,35,255" type="QString"/>
                <Option name="outline_style" value="solid" type="QString"/>
                <Option name="outline_width" value="0" type="QString"/>
                <Option name="outline_width_map_unit_scale" value="3x:0,0,0,0,0,0" type="QString"/>
                <Option name="outline_width_unit" value="MM" type="QString"/>
                <Option name="scale_method" value="diameter" type="QString"/>
                <Option name="size" value="2" type="QString"/>
                <Option name="size_map_unit_scale" value="3x:0,0,0,0,0,0" type="QString"/>
                <Option name="size_unit" value="MM" type="QString"/>
                <Option name="vertical_anchor_point" value="1" type="QString"/>
              </Option>
              <prop k="angle" v="0"/>
              <prop k="cap_style" v="square"/>
              <prop k="color" v="29,13,210,255"/>
              <prop k="horizontal_anchor_point" v="1"/>
              <prop k="joinstyle" v="bevel"/>
              <prop k="name" v="circle"/>
              <prop k="offset" v="0,0"/>
              <prop k="offset_map_unit_scale" v="3x:0,0,0,0,0,0"/>
              <prop k="offset_unit" v="MM"/>
              <prop k="outline_color" v="35,35,35,255"/>
              <prop k="outline_style" v="solid"/>
              <prop k="outline_width" v="0"/>
              <prop k="outline_width_map_unit_scale" v="3x:0,0,0,0,0,0"/>
              <prop k="outline_width_unit" v="MM"/>
              <prop k="scale_method" v="diameter"/>
              <prop k="size" v="2"/>
              <prop k="size_map_unit_scale" v="3x:0,0,0,0,0,0"/>
              <prop k="size_unit" v="MM"/>
              <prop k="vertical_anchor_point" v="1"/>
              <data_defined_properties>
                <Option type="Map">
                  <Option name="name" value="" type="QString"/>
                  <Option name="properties"/>
                  <Option name="type" value="collection" type="QString"/>
                </Option>
              </data_defined_properties>
            </layer>
          </symbol>
          <symbol alpha="1" force_rhr="0" clip_to_extent="1" name="35" type="marker">
            <data_defined_properties>
              <Option type="Map">
                <Option name="name" value="" type="QString"/>
                <Option name="properties"/>
                <Option name="type" value="collection" type="QString"/>
              </Option>
            </data_defined_properties>
            <layer enabled="1" locked="0" pass="0" class="SimpleMarker">
              <Option type="Map">
                <Option name="angle" value="0" type="QString"/>
                <Option name="cap_style" value="square" type="QString"/>
                <Option name="color" value="206,57,72,255" type="QString"/>
                <Option name="horizontal_anchor_point" value="1" type="QString"/>
                <Option name="joinstyle" value="bevel" type="QString"/>
                <Option name="name" value="circle" type="QString"/>
                <Option name="offset" value="0,0" type="QString"/>
                <Option name="offset_map_unit_scale" value="3x:0,0,0,0,0,0" type="QString"/>
                <Option name="offset_unit" value="MM" type="QString"/>
                <Option name="outline_color" value="35,35,35,255" type="QString"/>
                <Option name="outline_style" value="solid" type="QString"/>
                <Option name="outline_width" value="0" type="QString"/>
                <Option name="outline_width_map_unit_scale" value="3x:0,0,0,0,0,0" type="QString"/>
                <Option name="outline_width_unit" value="MM" type="QString"/>
                <Option name="scale_method" value="diameter" type="QString"/>
                <Option name="size" value="2" type="QString"/>
                <Option name="size_map_unit_scale" value="3x:0,0,0,0,0,0" type="QString"/>
                <Option name="size_unit" value="MM" type="QString"/>
                <Option name="vertical_anchor_point" value="1" type="QString"/>
              </Option>
              <prop k="angle" v="0"/>
              <prop k="cap_style" v="square"/>
              <prop k="color" v="206,57,72,255"/>
              <prop k="horizontal_anchor_point" v="1"/>
              <prop k="joinstyle" v="bevel"/>
              <prop k="name" v="circle"/>
              <prop k="offset" v="0,0"/>
              <prop k="offset_map_unit_scale" v="3x:0,0,0,0,0,0"/>
              <prop k="offset_unit" v="MM"/>
              <prop k="outline_color" v="35,35,35,255"/>
              <prop k="outline_style" v="solid"/>
              <prop k="outline_width" v="0"/>
              <prop k="outline_width_map_unit_scale" v="3x:0,0,0,0,0,0"/>
              <prop k="outline_width_unit" v="MM"/>
              <prop k="scale_method" v="diameter"/>
              <prop k="size" v="2"/>
              <prop k="size_map_unit_scale" v="3x:0,0,0,0,0,0"/>
              <prop k="size_unit" v="MM"/>
              <prop k="vertical_anchor_point" v="1"/>
              <data_defined_properties>
                <Option type="Map">
                  <Option name="name" value="" type="QString"/>
                  <Option name="properties"/>
                  <Option name="type" value="collection" type="QString"/>
                </Option>
              </data_defined_properties>
            </layer>
          </symbol>
          <symbol alpha="1" force_rhr="0" clip_to_extent="1" name="36" type="marker">
            <data_defined_properties>
              <Option type="Map">
                <Option name="name" value="" type="QString"/>
                <Option name="properties"/>
                <Option name="type" value="collection" type="QString"/>
              </Option>
            </data_defined_properties>
            <layer enabled="1" locked="0" pass="0" class="SimpleMarker">
              <Option type="Map">
                <Option name="angle" value="0" type="QString"/>
                <Option name="cap_style" value="square" type="QString"/>
                <Option name="color" value="79,17,224,255" type="QString"/>
                <Option name="horizontal_anchor_point" value="1" type="QString"/>
                <Option name="joinstyle" value="bevel" type="QString"/>
                <Option name="name" value="circle" type="QString"/>
                <Option name="offset" value="0,0" type="QString"/>
                <Option name="offset_map_unit_scale" value="3x:0,0,0,0,0,0" type="QString"/>
                <Option name="offset_unit" value="MM" type="QString"/>
                <Option name="outline_color" value="35,35,35,255" type="QString"/>
                <Option name="outline_style" value="solid" type="QString"/>
                <Option name="outline_width" value="0" type="QString"/>
                <Option name="outline_width_map_unit_scale" value="3x:0,0,0,0,0,0" type="QString"/>
                <Option name="outline_width_unit" value="MM" type="QString"/>
                <Option name="scale_method" value="diameter" type="QString"/>
                <Option name="size" value="2" type="QString"/>
                <Option name="size_map_unit_scale" value="3x:0,0,0,0,0,0" type="QString"/>
                <Option name="size_unit" value="MM" type="QString"/>
                <Option name="vertical_anchor_point" value="1" type="QString"/>
              </Option>
              <prop k="angle" v="0"/>
              <prop k="cap_style" v="square"/>
              <prop k="color" v="79,17,224,255"/>
              <prop k="horizontal_anchor_point" v="1"/>
              <prop k="joinstyle" v="bevel"/>
              <prop k="name" v="circle"/>
              <prop k="offset" v="0,0"/>
              <prop k="offset_map_unit_scale" v="3x:0,0,0,0,0,0"/>
              <prop k="offset_unit" v="MM"/>
              <prop k="outline_color" v="35,35,35,255"/>
              <prop k="outline_style" v="solid"/>
              <prop k="outline_width" v="0"/>
              <prop k="outline_width_map_unit_scale" v="3x:0,0,0,0,0,0"/>
              <prop k="outline_width_unit" v="MM"/>
              <prop k="scale_method" v="diameter"/>
              <prop k="size" v="2"/>
              <prop k="size_map_unit_scale" v="3x:0,0,0,0,0,0"/>
              <prop k="size_unit" v="MM"/>
              <prop k="vertical_anchor_point" v="1"/>
              <data_defined_properties>
                <Option type="Map">
                  <Option name="name" value="" type="QString"/>
                  <Option name="properties"/>
                  <Option name="type" value="collection" type="QString"/>
                </Option>
              </data_defined_properties>
            </layer>
          </symbol>
          <symbol alpha="1" force_rhr="0" clip_to_extent="1" name="37" type="marker">
            <data_defined_properties>
              <Option type="Map">
                <Option name="name" value="" type="QString"/>
                <Option name="properties"/>
                <Option name="type" value="collection" type="QString"/>
              </Option>
            </data_defined_properties>
            <layer enabled="1" locked="0" pass="0" class="SimpleMarker">
              <Option type="Map">
                <Option name="angle" value="0" type="QString"/>
                <Option name="cap_style" value="square" type="QString"/>
                <Option name="color" value="75,36,204,255" type="QString"/>
                <Option name="horizontal_anchor_point" value="1" type="QString"/>
                <Option name="joinstyle" value="bevel" type="QString"/>
                <Option name="name" value="circle" type="QString"/>
                <Option name="offset" value="0,0" type="QString"/>
                <Option name="offset_map_unit_scale" value="3x:0,0,0,0,0,0" type="QString"/>
                <Option name="offset_unit" value="MM" type="QString"/>
                <Option name="outline_color" value="35,35,35,255" type="QString"/>
                <Option name="outline_style" value="solid" type="QString"/>
                <Option name="outline_width" value="0" type="QString"/>
                <Option name="outline_width_map_unit_scale" value="3x:0,0,0,0,0,0" type="QString"/>
                <Option name="outline_width_unit" value="MM" type="QString"/>
                <Option name="scale_method" value="diameter" type="QString"/>
                <Option name="size" value="2" type="QString"/>
                <Option name="size_map_unit_scale" value="3x:0,0,0,0,0,0" type="QString"/>
                <Option name="size_unit" value="MM" type="QString"/>
                <Option name="vertical_anchor_point" value="1" type="QString"/>
              </Option>
              <prop k="angle" v="0"/>
              <prop k="cap_style" v="square"/>
              <prop k="color" v="75,36,204,255"/>
              <prop k="horizontal_anchor_point" v="1"/>
              <prop k="joinstyle" v="bevel"/>
              <prop k="name" v="circle"/>
              <prop k="offset" v="0,0"/>
              <prop k="offset_map_unit_scale" v="3x:0,0,0,0,0,0"/>
              <prop k="offset_unit" v="MM"/>
              <prop k="outline_color" v="35,35,35,255"/>
              <prop k="outline_style" v="solid"/>
              <prop k="outline_width" v="0"/>
              <prop k="outline_width_map_unit_scale" v="3x:0,0,0,0,0,0"/>
              <prop k="outline_width_unit" v="MM"/>
              <prop k="scale_method" v="diameter"/>
              <prop k="size" v="2"/>
              <prop k="size_map_unit_scale" v="3x:0,0,0,0,0,0"/>
              <prop k="size_unit" v="MM"/>
              <prop k="vertical_anchor_point" v="1"/>
              <data_defined_properties>
                <Option type="Map">
                  <Option name="name" value="" type="QString"/>
                  <Option name="properties"/>
                  <Option name="type" value="collection" type="QString"/>
                </Option>
              </data_defined_properties>
            </layer>
          </symbol>
          <symbol alpha="1" force_rhr="0" clip_to_extent="1" name="38" type="marker">
            <data_defined_properties>
              <Option type="Map">
                <Option name="name" value="" type="QString"/>
                <Option name="properties"/>
                <Option name="type" value="collection" type="QString"/>
              </Option>
            </data_defined_properties>
            <layer enabled="1" locked="0" pass="0" class="SimpleMarker">
              <Option type="Map">
                <Option name="angle" value="0" type="QString"/>
                <Option name="cap_style" value="square" type="QString"/>
                <Option name="color" value="196,115,228,255" type="QString"/>
                <Option name="horizontal_anchor_point" value="1" type="QString"/>
                <Option name="joinstyle" value="bevel" type="QString"/>
                <Option name="name" value="circle" type="QString"/>
                <Option name="offset" value="0,0" type="QString"/>
                <Option name="offset_map_unit_scale" value="3x:0,0,0,0,0,0" type="QString"/>
                <Option name="offset_unit" value="MM" type="QString"/>
                <Option name="outline_color" value="35,35,35,255" type="QString"/>
                <Option name="outline_style" value="solid" type="QString"/>
                <Option name="outline_width" value="0" type="QString"/>
                <Option name="outline_width_map_unit_scale" value="3x:0,0,0,0,0,0" type="QString"/>
                <Option name="outline_width_unit" value="MM" type="QString"/>
                <Option name="scale_method" value="diameter" type="QString"/>
                <Option name="size" value="2" type="QString"/>
                <Option name="size_map_unit_scale" value="3x:0,0,0,0,0,0" type="QString"/>
                <Option name="size_unit" value="MM" type="QString"/>
                <Option name="vertical_anchor_point" value="1" type="QString"/>
              </Option>
              <prop k="angle" v="0"/>
              <prop k="cap_style" v="square"/>
              <prop k="color" v="196,115,228,255"/>
              <prop k="horizontal_anchor_point" v="1"/>
              <prop k="joinstyle" v="bevel"/>
              <prop k="name" v="circle"/>
              <prop k="offset" v="0,0"/>
              <prop k="offset_map_unit_scale" v="3x:0,0,0,0,0,0"/>
              <prop k="offset_unit" v="MM"/>
              <prop k="outline_color" v="35,35,35,255"/>
              <prop k="outline_style" v="solid"/>
              <prop k="outline_width" v="0"/>
              <prop k="outline_width_map_unit_scale" v="3x:0,0,0,0,0,0"/>
              <prop k="outline_width_unit" v="MM"/>
              <prop k="scale_method" v="diameter"/>
              <prop k="size" v="2"/>
              <prop k="size_map_unit_scale" v="3x:0,0,0,0,0,0"/>
              <prop k="size_unit" v="MM"/>
              <prop k="vertical_anchor_point" v="1"/>
              <data_defined_properties>
                <Option type="Map">
                  <Option name="name" value="" type="QString"/>
                  <Option name="properties"/>
                  <Option name="type" value="collection" type="QString"/>
                </Option>
              </data_defined_properties>
            </layer>
          </symbol>
          <symbol alpha="1" force_rhr="0" clip_to_extent="1" name="39" type="marker">
            <data_defined_properties>
              <Option type="Map">
                <Option name="name" value="" type="QString"/>
                <Option name="properties"/>
                <Option name="type" value="collection" type="QString"/>
              </Option>
            </data_defined_properties>
            <layer enabled="1" locked="0" pass="0" class="SimpleMarker">
              <Option type="Map">
                <Option name="angle" value="0" type="QString"/>
                <Option name="cap_style" value="square" type="QString"/>
                <Option name="color" value="133,175,238,255" type="QString"/>
                <Option name="horizontal_anchor_point" value="1" type="QString"/>
                <Option name="joinstyle" value="bevel" type="QString"/>
                <Option name="name" value="circle" type="QString"/>
                <Option name="offset" value="0,0" type="QString"/>
                <Option name="offset_map_unit_scale" value="3x:0,0,0,0,0,0" type="QString"/>
                <Option name="offset_unit" value="MM" type="QString"/>
                <Option name="outline_color" value="35,35,35,255" type="QString"/>
                <Option name="outline_style" value="solid" type="QString"/>
                <Option name="outline_width" value="0" type="QString"/>
                <Option name="outline_width_map_unit_scale" value="3x:0,0,0,0,0,0" type="QString"/>
                <Option name="outline_width_unit" value="MM" type="QString"/>
                <Option name="scale_method" value="diameter" type="QString"/>
                <Option name="size" value="2" type="QString"/>
                <Option name="size_map_unit_scale" value="3x:0,0,0,0,0,0" type="QString"/>
                <Option name="size_unit" value="MM" type="QString"/>
                <Option name="vertical_anchor_point" value="1" type="QString"/>
              </Option>
              <prop k="angle" v="0"/>
              <prop k="cap_style" v="square"/>
              <prop k="color" v="133,175,238,255"/>
              <prop k="horizontal_anchor_point" v="1"/>
              <prop k="joinstyle" v="bevel"/>
              <prop k="name" v="circle"/>
              <prop k="offset" v="0,0"/>
              <prop k="offset_map_unit_scale" v="3x:0,0,0,0,0,0"/>
              <prop k="offset_unit" v="MM"/>
              <prop k="outline_color" v="35,35,35,255"/>
              <prop k="outline_style" v="solid"/>
              <prop k="outline_width" v="0"/>
              <prop k="outline_width_map_unit_scale" v="3x:0,0,0,0,0,0"/>
              <prop k="outline_width_unit" v="MM"/>
              <prop k="scale_method" v="diameter"/>
              <prop k="size" v="2"/>
              <prop k="size_map_unit_scale" v="3x:0,0,0,0,0,0"/>
              <prop k="size_unit" v="MM"/>
              <prop k="vertical_anchor_point" v="1"/>
              <data_defined_properties>
                <Option type="Map">
                  <Option name="name" value="" type="QString"/>
                  <Option name="properties"/>
                  <Option name="type" value="collection" type="QString"/>
                </Option>
              </data_defined_properties>
            </layer>
          </symbol>
          <symbol alpha="1" force_rhr="0" clip_to_extent="1" name="4" type="marker">
            <data_defined_properties>
              <Option type="Map">
                <Option name="name" value="" type="QString"/>
                <Option name="properties"/>
                <Option name="type" value="collection" type="QString"/>
              </Option>
            </data_defined_properties>
            <layer enabled="1" locked="0" pass="0" class="SimpleMarker">
              <Option type="Map">
                <Option name="angle" value="0" type="QString"/>
                <Option name="cap_style" value="square" type="QString"/>
                <Option name="color" value="206,233,109,255" type="QString"/>
                <Option name="horizontal_anchor_point" value="1" type="QString"/>
                <Option name="joinstyle" value="bevel" type="QString"/>
                <Option name="name" value="circle" type="QString"/>
                <Option name="offset" value="0,0" type="QString"/>
                <Option name="offset_map_unit_scale" value="3x:0,0,0,0,0,0" type="QString"/>
                <Option name="offset_unit" value="MM" type="QString"/>
                <Option name="outline_color" value="35,35,35,255" type="QString"/>
                <Option name="outline_style" value="solid" type="QString"/>
                <Option name="outline_width" value="0" type="QString"/>
                <Option name="outline_width_map_unit_scale" value="3x:0,0,0,0,0,0" type="QString"/>
                <Option name="outline_width_unit" value="MM" type="QString"/>
                <Option name="scale_method" value="diameter" type="QString"/>
                <Option name="size" value="2" type="QString"/>
                <Option name="size_map_unit_scale" value="3x:0,0,0,0,0,0" type="QString"/>
                <Option name="size_unit" value="MM" type="QString"/>
                <Option name="vertical_anchor_point" value="1" type="QString"/>
              </Option>
              <prop k="angle" v="0"/>
              <prop k="cap_style" v="square"/>
              <prop k="color" v="206,233,109,255"/>
              <prop k="horizontal_anchor_point" v="1"/>
              <prop k="joinstyle" v="bevel"/>
              <prop k="name" v="circle"/>
              <prop k="offset" v="0,0"/>
              <prop k="offset_map_unit_scale" v="3x:0,0,0,0,0,0"/>
              <prop k="offset_unit" v="MM"/>
              <prop k="outline_color" v="35,35,35,255"/>
              <prop k="outline_style" v="solid"/>
              <prop k="outline_width" v="0"/>
              <prop k="outline_width_map_unit_scale" v="3x:0,0,0,0,0,0"/>
              <prop k="outline_width_unit" v="MM"/>
              <prop k="scale_method" v="diameter"/>
              <prop k="size" v="2"/>
              <prop k="size_map_unit_scale" v="3x:0,0,0,0,0,0"/>
              <prop k="size_unit" v="MM"/>
              <prop k="vertical_anchor_point" v="1"/>
              <data_defined_properties>
                <Option type="Map">
                  <Option name="name" value="" type="QString"/>
                  <Option name="properties"/>
                  <Option name="type" value="collection" type="QString"/>
                </Option>
              </data_defined_properties>
            </layer>
          </symbol>
          <symbol alpha="1" force_rhr="0" clip_to_extent="1" name="40" type="marker">
            <data_defined_properties>
              <Option type="Map">
                <Option name="name" value="" type="QString"/>
                <Option name="properties"/>
                <Option name="type" value="collection" type="QString"/>
              </Option>
            </data_defined_properties>
            <layer enabled="1" locked="0" pass="0" class="SimpleMarker">
              <Option type="Map">
                <Option name="angle" value="0" type="QString"/>
                <Option name="cap_style" value="square" type="QString"/>
                <Option name="color" value="138,136,236,255" type="QString"/>
                <Option name="horizontal_anchor_point" value="1" type="QString"/>
                <Option name="joinstyle" value="bevel" type="QString"/>
                <Option name="name" value="circle" type="QString"/>
                <Option name="offset" value="0,0" type="QString"/>
                <Option name="offset_map_unit_scale" value="3x:0,0,0,0,0,0" type="QString"/>
                <Option name="offset_unit" value="MM" type="QString"/>
                <Option name="outline_color" value="35,35,35,255" type="QString"/>
                <Option name="outline_style" value="solid" type="QString"/>
                <Option name="outline_width" value="0" type="QString"/>
                <Option name="outline_width_map_unit_scale" value="3x:0,0,0,0,0,0" type="QString"/>
                <Option name="outline_width_unit" value="MM" type="QString"/>
                <Option name="scale_method" value="diameter" type="QString"/>
                <Option name="size" value="2" type="QString"/>
                <Option name="size_map_unit_scale" value="3x:0,0,0,0,0,0" type="QString"/>
                <Option name="size_unit" value="MM" type="QString"/>
                <Option name="vertical_anchor_point" value="1" type="QString"/>
              </Option>
              <prop k="angle" v="0"/>
              <prop k="cap_style" v="square"/>
              <prop k="color" v="138,136,236,255"/>
              <prop k="horizontal_anchor_point" v="1"/>
              <prop k="joinstyle" v="bevel"/>
              <prop k="name" v="circle"/>
              <prop k="offset" v="0,0"/>
              <prop k="offset_map_unit_scale" v="3x:0,0,0,0,0,0"/>
              <prop k="offset_unit" v="MM"/>
              <prop k="outline_color" v="35,35,35,255"/>
              <prop k="outline_style" v="solid"/>
              <prop k="outline_width" v="0"/>
              <prop k="outline_width_map_unit_scale" v="3x:0,0,0,0,0,0"/>
              <prop k="outline_width_unit" v="MM"/>
              <prop k="scale_method" v="diameter"/>
              <prop k="size" v="2"/>
              <prop k="size_map_unit_scale" v="3x:0,0,0,0,0,0"/>
              <prop k="size_unit" v="MM"/>
              <prop k="vertical_anchor_point" v="1"/>
              <data_defined_properties>
                <Option type="Map">
                  <Option name="name" value="" type="QString"/>
                  <Option name="properties"/>
                  <Option name="type" value="collection" type="QString"/>
                </Option>
              </data_defined_properties>
            </layer>
          </symbol>
          <symbol alpha="1" force_rhr="0" clip_to_extent="1" name="41" type="marker">
            <data_defined_properties>
              <Option type="Map">
                <Option name="name" value="" type="QString"/>
                <Option name="properties"/>
                <Option name="type" value="collection" type="QString"/>
              </Option>
            </data_defined_properties>
            <layer enabled="1" locked="0" pass="0" class="SimpleMarker">
              <Option type="Map">
                <Option name="angle" value="0" type="QString"/>
                <Option name="cap_style" value="square" type="QString"/>
                <Option name="color" value="207,73,216,255" type="QString"/>
                <Option name="horizontal_anchor_point" value="1" type="QString"/>
                <Option name="joinstyle" value="bevel" type="QString"/>
                <Option name="name" value="circle" type="QString"/>
                <Option name="offset" value="0,0" type="QString"/>
                <Option name="offset_map_unit_scale" value="3x:0,0,0,0,0,0" type="QString"/>
                <Option name="offset_unit" value="MM" type="QString"/>
                <Option name="outline_color" value="35,35,35,255" type="QString"/>
                <Option name="outline_style" value="solid" type="QString"/>
                <Option name="outline_width" value="0" type="QString"/>
                <Option name="outline_width_map_unit_scale" value="3x:0,0,0,0,0,0" type="QString"/>
                <Option name="outline_width_unit" value="MM" type="QString"/>
                <Option name="scale_method" value="diameter" type="QString"/>
                <Option name="size" value="2" type="QString"/>
                <Option name="size_map_unit_scale" value="3x:0,0,0,0,0,0" type="QString"/>
                <Option name="size_unit" value="MM" type="QString"/>
                <Option name="vertical_anchor_point" value="1" type="QString"/>
              </Option>
              <prop k="angle" v="0"/>
              <prop k="cap_style" v="square"/>
              <prop k="color" v="207,73,216,255"/>
              <prop k="horizontal_anchor_point" v="1"/>
              <prop k="joinstyle" v="bevel"/>
              <prop k="name" v="circle"/>
              <prop k="offset" v="0,0"/>
              <prop k="offset_map_unit_scale" v="3x:0,0,0,0,0,0"/>
              <prop k="offset_unit" v="MM"/>
              <prop k="outline_color" v="35,35,35,255"/>
              <prop k="outline_style" v="solid"/>
              <prop k="outline_width" v="0"/>
              <prop k="outline_width_map_unit_scale" v="3x:0,0,0,0,0,0"/>
              <prop k="outline_width_unit" v="MM"/>
              <prop k="scale_method" v="diameter"/>
              <prop k="size" v="2"/>
              <prop k="size_map_unit_scale" v="3x:0,0,0,0,0,0"/>
              <prop k="size_unit" v="MM"/>
              <prop k="vertical_anchor_point" v="1"/>
              <data_defined_properties>
                <Option type="Map">
                  <Option name="name" value="" type="QString"/>
                  <Option name="properties"/>
                  <Option name="type" value="collection" type="QString"/>
                </Option>
              </data_defined_properties>
            </layer>
          </symbol>
          <symbol alpha="1" force_rhr="0" clip_to_extent="1" name="42" type="marker">
            <data_defined_properties>
              <Option type="Map">
                <Option name="name" value="" type="QString"/>
                <Option name="properties"/>
                <Option name="type" value="collection" type="QString"/>
              </Option>
            </data_defined_properties>
            <layer enabled="1" locked="0" pass="0" class="SimpleMarker">
              <Option type="Map">
                <Option name="angle" value="0" type="QString"/>
                <Option name="cap_style" value="square" type="QString"/>
                <Option name="color" value="147,224,119,255" type="QString"/>
                <Option name="horizontal_anchor_point" value="1" type="QString"/>
                <Option name="joinstyle" value="bevel" type="QString"/>
                <Option name="name" value="circle" type="QString"/>
                <Option name="offset" value="0,0" type="QString"/>
                <Option name="offset_map_unit_scale" value="3x:0,0,0,0,0,0" type="QString"/>
                <Option name="offset_unit" value="MM" type="QString"/>
                <Option name="outline_color" value="35,35,35,255" type="QString"/>
                <Option name="outline_style" value="solid" type="QString"/>
                <Option name="outline_width" value="0" type="QString"/>
                <Option name="outline_width_map_unit_scale" value="3x:0,0,0,0,0,0" type="QString"/>
                <Option name="outline_width_unit" value="MM" type="QString"/>
                <Option name="scale_method" value="diameter" type="QString"/>
                <Option name="size" value="2" type="QString"/>
                <Option name="size_map_unit_scale" value="3x:0,0,0,0,0,0" type="QString"/>
                <Option name="size_unit" value="MM" type="QString"/>
                <Option name="vertical_anchor_point" value="1" type="QString"/>
              </Option>
              <prop k="angle" v="0"/>
              <prop k="cap_style" v="square"/>
              <prop k="color" v="147,224,119,255"/>
              <prop k="horizontal_anchor_point" v="1"/>
              <prop k="joinstyle" v="bevel"/>
              <prop k="name" v="circle"/>
              <prop k="offset" v="0,0"/>
              <prop k="offset_map_unit_scale" v="3x:0,0,0,0,0,0"/>
              <prop k="offset_unit" v="MM"/>
              <prop k="outline_color" v="35,35,35,255"/>
              <prop k="outline_style" v="solid"/>
              <prop k="outline_width" v="0"/>
              <prop k="outline_width_map_unit_scale" v="3x:0,0,0,0,0,0"/>
              <prop k="outline_width_unit" v="MM"/>
              <prop k="scale_method" v="diameter"/>
              <prop k="size" v="2"/>
              <prop k="size_map_unit_scale" v="3x:0,0,0,0,0,0"/>
              <prop k="size_unit" v="MM"/>
              <prop k="vertical_anchor_point" v="1"/>
              <data_defined_properties>
                <Option type="Map">
                  <Option name="name" value="" type="QString"/>
                  <Option name="properties"/>
                  <Option name="type" value="collection" type="QString"/>
                </Option>
              </data_defined_properties>
            </layer>
          </symbol>
          <symbol alpha="1" force_rhr="0" clip_to_extent="1" name="43" type="marker">
            <data_defined_properties>
              <Option type="Map">
                <Option name="name" value="" type="QString"/>
                <Option name="properties"/>
                <Option name="type" value="collection" type="QString"/>
              </Option>
            </data_defined_properties>
            <layer enabled="1" locked="0" pass="0" class="SimpleMarker">
              <Option type="Map">
                <Option name="angle" value="0" type="QString"/>
                <Option name="cap_style" value="square" type="QString"/>
                <Option name="color" value="234,134,221,255" type="QString"/>
                <Option name="horizontal_anchor_point" value="1" type="QString"/>
                <Option name="joinstyle" value="bevel" type="QString"/>
                <Option name="name" value="circle" type="QString"/>
                <Option name="offset" value="0,0" type="QString"/>
                <Option name="offset_map_unit_scale" value="3x:0,0,0,0,0,0" type="QString"/>
                <Option name="offset_unit" value="MM" type="QString"/>
                <Option name="outline_color" value="35,35,35,255" type="QString"/>
                <Option name="outline_style" value="solid" type="QString"/>
                <Option name="outline_width" value="0" type="QString"/>
                <Option name="outline_width_map_unit_scale" value="3x:0,0,0,0,0,0" type="QString"/>
                <Option name="outline_width_unit" value="MM" type="QString"/>
                <Option name="scale_method" value="diameter" type="QString"/>
                <Option name="size" value="2" type="QString"/>
                <Option name="size_map_unit_scale" value="3x:0,0,0,0,0,0" type="QString"/>
                <Option name="size_unit" value="MM" type="QString"/>
                <Option name="vertical_anchor_point" value="1" type="QString"/>
              </Option>
              <prop k="angle" v="0"/>
              <prop k="cap_style" v="square"/>
              <prop k="color" v="234,134,221,255"/>
              <prop k="horizontal_anchor_point" v="1"/>
              <prop k="joinstyle" v="bevel"/>
              <prop k="name" v="circle"/>
              <prop k="offset" v="0,0"/>
              <prop k="offset_map_unit_scale" v="3x:0,0,0,0,0,0"/>
              <prop k="offset_unit" v="MM"/>
              <prop k="outline_color" v="35,35,35,255"/>
              <prop k="outline_style" v="solid"/>
              <prop k="outline_width" v="0"/>
              <prop k="outline_width_map_unit_scale" v="3x:0,0,0,0,0,0"/>
              <prop k="outline_width_unit" v="MM"/>
              <prop k="scale_method" v="diameter"/>
              <prop k="size" v="2"/>
              <prop k="size_map_unit_scale" v="3x:0,0,0,0,0,0"/>
              <prop k="size_unit" v="MM"/>
              <prop k="vertical_anchor_point" v="1"/>
              <data_defined_properties>
                <Option type="Map">
                  <Option name="name" value="" type="QString"/>
                  <Option name="properties"/>
                  <Option name="type" value="collection" type="QString"/>
                </Option>
              </data_defined_properties>
            </layer>
          </symbol>
          <symbol alpha="1" force_rhr="0" clip_to_extent="1" name="44" type="marker">
            <data_defined_properties>
              <Option type="Map">
                <Option name="name" value="" type="QString"/>
                <Option name="properties"/>
                <Option name="type" value="collection" type="QString"/>
              </Option>
            </data_defined_properties>
            <layer enabled="1" locked="0" pass="0" class="SimpleMarker">
              <Option type="Map">
                <Option name="angle" value="0" type="QString"/>
                <Option name="cap_style" value="square" type="QString"/>
                <Option name="color" value="225,100,182,255" type="QString"/>
                <Option name="horizontal_anchor_point" value="1" type="QString"/>
                <Option name="joinstyle" value="bevel" type="QString"/>
                <Option name="name" value="circle" type="QString"/>
                <Option name="offset" value="0,0" type="QString"/>
                <Option name="offset_map_unit_scale" value="3x:0,0,0,0,0,0" type="QString"/>
                <Option name="offset_unit" value="MM" type="QString"/>
                <Option name="outline_color" value="35,35,35,255" type="QString"/>
                <Option name="outline_style" value="solid" type="QString"/>
                <Option name="outline_width" value="0" type="QString"/>
                <Option name="outline_width_map_unit_scale" value="3x:0,0,0,0,0,0" type="QString"/>
                <Option name="outline_width_unit" value="MM" type="QString"/>
                <Option name="scale_method" value="diameter" type="QString"/>
                <Option name="size" value="2" type="QString"/>
                <Option name="size_map_unit_scale" value="3x:0,0,0,0,0,0" type="QString"/>
                <Option name="size_unit" value="MM" type="QString"/>
                <Option name="vertical_anchor_point" value="1" type="QString"/>
              </Option>
              <prop k="angle" v="0"/>
              <prop k="cap_style" v="square"/>
              <prop k="color" v="225,100,182,255"/>
              <prop k="horizontal_anchor_point" v="1"/>
              <prop k="joinstyle" v="bevel"/>
              <prop k="name" v="circle"/>
              <prop k="offset" v="0,0"/>
              <prop k="offset_map_unit_scale" v="3x:0,0,0,0,0,0"/>
              <prop k="offset_unit" v="MM"/>
              <prop k="outline_color" v="35,35,35,255"/>
              <prop k="outline_style" v="solid"/>
              <prop k="outline_width" v="0"/>
              <prop k="outline_width_map_unit_scale" v="3x:0,0,0,0,0,0"/>
              <prop k="outline_width_unit" v="MM"/>
              <prop k="scale_method" v="diameter"/>
              <prop k="size" v="2"/>
              <prop k="size_map_unit_scale" v="3x:0,0,0,0,0,0"/>
              <prop k="size_unit" v="MM"/>
              <prop k="vertical_anchor_point" v="1"/>
              <data_defined_properties>
                <Option type="Map">
                  <Option name="name" value="" type="QString"/>
                  <Option name="properties"/>
                  <Option name="type" value="collection" type="QString"/>
                </Option>
              </data_defined_properties>
            </layer>
          </symbol>
          <symbol alpha="1" force_rhr="0" clip_to_extent="1" name="45" type="marker">
            <data_defined_properties>
              <Option type="Map">
                <Option name="name" value="" type="QString"/>
                <Option name="properties"/>
                <Option name="type" value="collection" type="QString"/>
              </Option>
            </data_defined_properties>
            <layer enabled="1" locked="0" pass="0" class="SimpleMarker">
              <Option type="Map">
                <Option name="angle" value="0" type="QString"/>
                <Option name="cap_style" value="square" type="QString"/>
                <Option name="color" value="136,239,172,255" type="QString"/>
                <Option name="horizontal_anchor_point" value="1" type="QString"/>
                <Option name="joinstyle" value="bevel" type="QString"/>
                <Option name="name" value="circle" type="QString"/>
                <Option name="offset" value="0,0" type="QString"/>
                <Option name="offset_map_unit_scale" value="3x:0,0,0,0,0,0" type="QString"/>
                <Option name="offset_unit" value="MM" type="QString"/>
                <Option name="outline_color" value="35,35,35,255" type="QString"/>
                <Option name="outline_style" value="solid" type="QString"/>
                <Option name="outline_width" value="0" type="QString"/>
                <Option name="outline_width_map_unit_scale" value="3x:0,0,0,0,0,0" type="QString"/>
                <Option name="outline_width_unit" value="MM" type="QString"/>
                <Option name="scale_method" value="diameter" type="QString"/>
                <Option name="size" value="2" type="QString"/>
                <Option name="size_map_unit_scale" value="3x:0,0,0,0,0,0" type="QString"/>
                <Option name="size_unit" value="MM" type="QString"/>
                <Option name="vertical_anchor_point" value="1" type="QString"/>
              </Option>
              <prop k="angle" v="0"/>
              <prop k="cap_style" v="square"/>
              <prop k="color" v="136,239,172,255"/>
              <prop k="horizontal_anchor_point" v="1"/>
              <prop k="joinstyle" v="bevel"/>
              <prop k="name" v="circle"/>
              <prop k="offset" v="0,0"/>
              <prop k="offset_map_unit_scale" v="3x:0,0,0,0,0,0"/>
              <prop k="offset_unit" v="MM"/>
              <prop k="outline_color" v="35,35,35,255"/>
              <prop k="outline_style" v="solid"/>
              <prop k="outline_width" v="0"/>
              <prop k="outline_width_map_unit_scale" v="3x:0,0,0,0,0,0"/>
              <prop k="outline_width_unit" v="MM"/>
              <prop k="scale_method" v="diameter"/>
              <prop k="size" v="2"/>
              <prop k="size_map_unit_scale" v="3x:0,0,0,0,0,0"/>
              <prop k="size_unit" v="MM"/>
              <prop k="vertical_anchor_point" v="1"/>
              <data_defined_properties>
                <Option type="Map">
                  <Option name="name" value="" type="QString"/>
                  <Option name="properties"/>
                  <Option name="type" value="collection" type="QString"/>
                </Option>
              </data_defined_properties>
            </layer>
          </symbol>
          <symbol alpha="1" force_rhr="0" clip_to_extent="1" name="46" type="marker">
            <data_defined_properties>
              <Option type="Map">
                <Option name="name" value="" type="QString"/>
                <Option name="properties"/>
                <Option name="type" value="collection" type="QString"/>
              </Option>
            </data_defined_properties>
            <layer enabled="1" locked="0" pass="0" class="SimpleMarker">
              <Option type="Map">
                <Option name="angle" value="0" type="QString"/>
                <Option name="cap_style" value="square" type="QString"/>
                <Option name="color" value="57,231,57,255" type="QString"/>
                <Option name="horizontal_anchor_point" value="1" type="QString"/>
                <Option name="joinstyle" value="bevel" type="QString"/>
                <Option name="name" value="circle" type="QString"/>
                <Option name="offset" value="0,0" type="QString"/>
                <Option name="offset_map_unit_scale" value="3x:0,0,0,0,0,0" type="QString"/>
                <Option name="offset_unit" value="MM" type="QString"/>
                <Option name="outline_color" value="35,35,35,255" type="QString"/>
                <Option name="outline_style" value="solid" type="QString"/>
                <Option name="outline_width" value="0" type="QString"/>
                <Option name="outline_width_map_unit_scale" value="3x:0,0,0,0,0,0" type="QString"/>
                <Option name="outline_width_unit" value="MM" type="QString"/>
                <Option name="scale_method" value="diameter" type="QString"/>
                <Option name="size" value="2" type="QString"/>
                <Option name="size_map_unit_scale" value="3x:0,0,0,0,0,0" type="QString"/>
                <Option name="size_unit" value="MM" type="QString"/>
                <Option name="vertical_anchor_point" value="1" type="QString"/>
              </Option>
              <prop k="angle" v="0"/>
              <prop k="cap_style" v="square"/>
              <prop k="color" v="57,231,57,255"/>
              <prop k="horizontal_anchor_point" v="1"/>
              <prop k="joinstyle" v="bevel"/>
              <prop k="name" v="circle"/>
              <prop k="offset" v="0,0"/>
              <prop k="offset_map_unit_scale" v="3x:0,0,0,0,0,0"/>
              <prop k="offset_unit" v="MM"/>
              <prop k="outline_color" v="35,35,35,255"/>
              <prop k="outline_style" v="solid"/>
              <prop k="outline_width" v="0"/>
              <prop k="outline_width_map_unit_scale" v="3x:0,0,0,0,0,0"/>
              <prop k="outline_width_unit" v="MM"/>
              <prop k="scale_method" v="diameter"/>
              <prop k="size" v="2"/>
              <prop k="size_map_unit_scale" v="3x:0,0,0,0,0,0"/>
              <prop k="size_unit" v="MM"/>
              <prop k="vertical_anchor_point" v="1"/>
              <data_defined_properties>
                <Option type="Map">
                  <Option name="name" value="" type="QString"/>
                  <Option name="properties"/>
                  <Option name="type" value="collection" type="QString"/>
                </Option>
              </data_defined_properties>
            </layer>
          </symbol>
          <symbol alpha="1" force_rhr="0" clip_to_extent="1" name="47" type="marker">
            <data_defined_properties>
              <Option type="Map">
                <Option name="name" value="" type="QString"/>
                <Option name="properties"/>
                <Option name="type" value="collection" type="QString"/>
              </Option>
            </data_defined_properties>
            <layer enabled="1" locked="0" pass="0" class="SimpleMarker">
              <Option type="Map">
                <Option name="angle" value="0" type="QString"/>
                <Option name="cap_style" value="square" type="QString"/>
                <Option name="color" value="81,107,219,255" type="QString"/>
                <Option name="horizontal_anchor_point" value="1" type="QString"/>
                <Option name="joinstyle" value="bevel" type="QString"/>
                <Option name="name" value="circle" type="QString"/>
                <Option name="offset" value="0,0" type="QString"/>
                <Option name="offset_map_unit_scale" value="3x:0,0,0,0,0,0" type="QString"/>
                <Option name="offset_unit" value="MM" type="QString"/>
                <Option name="outline_color" value="35,35,35,255" type="QString"/>
                <Option name="outline_style" value="solid" type="QString"/>
                <Option name="outline_width" value="0" type="QString"/>
                <Option name="outline_width_map_unit_scale" value="3x:0,0,0,0,0,0" type="QString"/>
                <Option name="outline_width_unit" value="MM" type="QString"/>
                <Option name="scale_method" value="diameter" type="QString"/>
                <Option name="size" value="2" type="QString"/>
                <Option name="size_map_unit_scale" value="3x:0,0,0,0,0,0" type="QString"/>
                <Option name="size_unit" value="MM" type="QString"/>
                <Option name="vertical_anchor_point" value="1" type="QString"/>
              </Option>
              <prop k="angle" v="0"/>
              <prop k="cap_style" v="square"/>
              <prop k="color" v="81,107,219,255"/>
              <prop k="horizontal_anchor_point" v="1"/>
              <prop k="joinstyle" v="bevel"/>
              <prop k="name" v="circle"/>
              <prop k="offset" v="0,0"/>
              <prop k="offset_map_unit_scale" v="3x:0,0,0,0,0,0"/>
              <prop k="offset_unit" v="MM"/>
              <prop k="outline_color" v="35,35,35,255"/>
              <prop k="outline_style" v="solid"/>
              <prop k="outline_width" v="0"/>
              <prop k="outline_width_map_unit_scale" v="3x:0,0,0,0,0,0"/>
              <prop k="outline_width_unit" v="MM"/>
              <prop k="scale_method" v="diameter"/>
              <prop k="size" v="2"/>
              <prop k="size_map_unit_scale" v="3x:0,0,0,0,0,0"/>
              <prop k="size_unit" v="MM"/>
              <prop k="vertical_anchor_point" v="1"/>
              <data_defined_properties>
                <Option type="Map">
                  <Option name="name" value="" type="QString"/>
                  <Option name="properties"/>
                  <Option name="type" value="collection" type="QString"/>
                </Option>
              </data_defined_properties>
            </layer>
          </symbol>
          <symbol alpha="1" force_rhr="0" clip_to_extent="1" name="48" type="marker">
            <data_defined_properties>
              <Option type="Map">
                <Option name="name" value="" type="QString"/>
                <Option name="properties"/>
                <Option name="type" value="collection" type="QString"/>
              </Option>
            </data_defined_properties>
            <layer enabled="1" locked="0" pass="0" class="SimpleMarker">
              <Option type="Map">
                <Option name="angle" value="0" type="QString"/>
                <Option name="cap_style" value="square" type="QString"/>
                <Option name="color" value="208,122,111,255" type="QString"/>
                <Option name="horizontal_anchor_point" value="1" type="QString"/>
                <Option name="joinstyle" value="bevel" type="QString"/>
                <Option name="name" value="circle" type="QString"/>
                <Option name="offset" value="0,0" type="QString"/>
                <Option name="offset_map_unit_scale" value="3x:0,0,0,0,0,0" type="QString"/>
                <Option name="offset_unit" value="MM" type="QString"/>
                <Option name="outline_color" value="35,35,35,255" type="QString"/>
                <Option name="outline_style" value="solid" type="QString"/>
                <Option name="outline_width" value="0" type="QString"/>
                <Option name="outline_width_map_unit_scale" value="3x:0,0,0,0,0,0" type="QString"/>
                <Option name="outline_width_unit" value="MM" type="QString"/>
                <Option name="scale_method" value="diameter" type="QString"/>
                <Option name="size" value="2" type="QString"/>
                <Option name="size_map_unit_scale" value="3x:0,0,0,0,0,0" type="QString"/>
                <Option name="size_unit" value="MM" type="QString"/>
                <Option name="vertical_anchor_point" value="1" type="QString"/>
              </Option>
              <prop k="angle" v="0"/>
              <prop k="cap_style" v="square"/>
              <prop k="color" v="208,122,111,255"/>
              <prop k="horizontal_anchor_point" v="1"/>
              <prop k="joinstyle" v="bevel"/>
              <prop k="name" v="circle"/>
              <prop k="offset" v="0,0"/>
              <prop k="offset_map_unit_scale" v="3x:0,0,0,0,0,0"/>
              <prop k="offset_unit" v="MM"/>
              <prop k="outline_color" v="35,35,35,255"/>
              <prop k="outline_style" v="solid"/>
              <prop k="outline_width" v="0"/>
              <prop k="outline_width_map_unit_scale" v="3x:0,0,0,0,0,0"/>
              <prop k="outline_width_unit" v="MM"/>
              <prop k="scale_method" v="diameter"/>
              <prop k="size" v="2"/>
              <prop k="size_map_unit_scale" v="3x:0,0,0,0,0,0"/>
              <prop k="size_unit" v="MM"/>
              <prop k="vertical_anchor_point" v="1"/>
              <data_defined_properties>
                <Option type="Map">
                  <Option name="name" value="" type="QString"/>
                  <Option name="properties"/>
                  <Option name="type" value="collection" type="QString"/>
                </Option>
              </data_defined_properties>
            </layer>
          </symbol>
          <symbol alpha="1" force_rhr="0" clip_to_extent="1" name="49" type="marker">
            <data_defined_properties>
              <Option type="Map">
                <Option name="name" value="" type="QString"/>
                <Option name="properties"/>
                <Option name="type" value="collection" type="QString"/>
              </Option>
            </data_defined_properties>
            <layer enabled="1" locked="0" pass="0" class="SimpleMarker">
              <Option type="Map">
                <Option name="angle" value="0" type="QString"/>
                <Option name="cap_style" value="square" type="QString"/>
                <Option name="color" value="125,188,209,255" type="QString"/>
                <Option name="horizontal_anchor_point" value="1" type="QString"/>
                <Option name="joinstyle" value="bevel" type="QString"/>
                <Option name="name" value="circle" type="QString"/>
                <Option name="offset" value="0,0" type="QString"/>
                <Option name="offset_map_unit_scale" value="3x:0,0,0,0,0,0" type="QString"/>
                <Option name="offset_unit" value="MM" type="QString"/>
                <Option name="outline_color" value="35,35,35,255" type="QString"/>
                <Option name="outline_style" value="solid" type="QString"/>
                <Option name="outline_width" value="0" type="QString"/>
                <Option name="outline_width_map_unit_scale" value="3x:0,0,0,0,0,0" type="QString"/>
                <Option name="outline_width_unit" value="MM" type="QString"/>
                <Option name="scale_method" value="diameter" type="QString"/>
                <Option name="size" value="2" type="QString"/>
                <Option name="size_map_unit_scale" value="3x:0,0,0,0,0,0" type="QString"/>
                <Option name="size_unit" value="MM" type="QString"/>
                <Option name="vertical_anchor_point" value="1" type="QString"/>
              </Option>
              <prop k="angle" v="0"/>
              <prop k="cap_style" v="square"/>
              <prop k="color" v="125,188,209,255"/>
              <prop k="horizontal_anchor_point" v="1"/>
              <prop k="joinstyle" v="bevel"/>
              <prop k="name" v="circle"/>
              <prop k="offset" v="0,0"/>
              <prop k="offset_map_unit_scale" v="3x:0,0,0,0,0,0"/>
              <prop k="offset_unit" v="MM"/>
              <prop k="outline_color" v="35,35,35,255"/>
              <prop k="outline_style" v="solid"/>
              <prop k="outline_width" v="0"/>
              <prop k="outline_width_map_unit_scale" v="3x:0,0,0,0,0,0"/>
              <prop k="outline_width_unit" v="MM"/>
              <prop k="scale_method" v="diameter"/>
              <prop k="size" v="2"/>
              <prop k="size_map_unit_scale" v="3x:0,0,0,0,0,0"/>
              <prop k="size_unit" v="MM"/>
              <prop k="vertical_anchor_point" v="1"/>
              <data_defined_properties>
                <Option type="Map">
                  <Option name="name" value="" type="QString"/>
                  <Option name="properties"/>
                  <Option name="type" value="collection" type="QString"/>
                </Option>
              </data_defined_properties>
            </layer>
          </symbol>
          <symbol alpha="1" force_rhr="0" clip_to_extent="1" name="5" type="marker">
            <data_defined_properties>
              <Option type="Map">
                <Option name="name" value="" type="QString"/>
                <Option name="properties"/>
                <Option name="type" value="collection" type="QString"/>
              </Option>
            </data_defined_properties>
            <layer enabled="1" locked="0" pass="0" class="SimpleMarker">
              <Option type="Map">
                <Option name="angle" value="0" type="QString"/>
                <Option name="cap_style" value="square" type="QString"/>
                <Option name="color" value="200,18,112,255" type="QString"/>
                <Option name="horizontal_anchor_point" value="1" type="QString"/>
                <Option name="joinstyle" value="bevel" type="QString"/>
                <Option name="name" value="circle" type="QString"/>
                <Option name="offset" value="0,0" type="QString"/>
                <Option name="offset_map_unit_scale" value="3x:0,0,0,0,0,0" type="QString"/>
                <Option name="offset_unit" value="MM" type="QString"/>
                <Option name="outline_color" value="35,35,35,255" type="QString"/>
                <Option name="outline_style" value="solid" type="QString"/>
                <Option name="outline_width" value="0" type="QString"/>
                <Option name="outline_width_map_unit_scale" value="3x:0,0,0,0,0,0" type="QString"/>
                <Option name="outline_width_unit" value="MM" type="QString"/>
                <Option name="scale_method" value="diameter" type="QString"/>
                <Option name="size" value="2" type="QString"/>
                <Option name="size_map_unit_scale" value="3x:0,0,0,0,0,0" type="QString"/>
                <Option name="size_unit" value="MM" type="QString"/>
                <Option name="vertical_anchor_point" value="1" type="QString"/>
              </Option>
              <prop k="angle" v="0"/>
              <prop k="cap_style" v="square"/>
              <prop k="color" v="200,18,112,255"/>
              <prop k="horizontal_anchor_point" v="1"/>
              <prop k="joinstyle" v="bevel"/>
              <prop k="name" v="circle"/>
              <prop k="offset" v="0,0"/>
              <prop k="offset_map_unit_scale" v="3x:0,0,0,0,0,0"/>
              <prop k="offset_unit" v="MM"/>
              <prop k="outline_color" v="35,35,35,255"/>
              <prop k="outline_style" v="solid"/>
              <prop k="outline_width" v="0"/>
              <prop k="outline_width_map_unit_scale" v="3x:0,0,0,0,0,0"/>
              <prop k="outline_width_unit" v="MM"/>
              <prop k="scale_method" v="diameter"/>
              <prop k="size" v="2"/>
              <prop k="size_map_unit_scale" v="3x:0,0,0,0,0,0"/>
              <prop k="size_unit" v="MM"/>
              <prop k="vertical_anchor_point" v="1"/>
              <data_defined_properties>
                <Option type="Map">
                  <Option name="name" value="" type="QString"/>
                  <Option name="properties"/>
                  <Option name="type" value="collection" type="QString"/>
                </Option>
              </data_defined_properties>
            </layer>
          </symbol>
          <symbol alpha="1" force_rhr="0" clip_to_extent="1" name="50" type="marker">
            <data_defined_properties>
              <Option type="Map">
                <Option name="name" value="" type="QString"/>
                <Option name="properties"/>
                <Option name="type" value="collection" type="QString"/>
              </Option>
            </data_defined_properties>
            <layer enabled="1" locked="0" pass="0" class="SimpleMarker">
              <Option type="Map">
                <Option name="angle" value="0" type="QString"/>
                <Option name="cap_style" value="square" type="QString"/>
                <Option name="color" value="123,26,213,255" type="QString"/>
                <Option name="horizontal_anchor_point" value="1" type="QString"/>
                <Option name="joinstyle" value="bevel" type="QString"/>
                <Option name="name" value="circle" type="QString"/>
                <Option name="offset" value="0,0" type="QString"/>
                <Option name="offset_map_unit_scale" value="3x:0,0,0,0,0,0" type="QString"/>
                <Option name="offset_unit" value="MM" type="QString"/>
                <Option name="outline_color" value="35,35,35,255" type="QString"/>
                <Option name="outline_style" value="solid" type="QString"/>
                <Option name="outline_width" value="0" type="QString"/>
                <Option name="outline_width_map_unit_scale" value="3x:0,0,0,0,0,0" type="QString"/>
                <Option name="outline_width_unit" value="MM" type="QString"/>
                <Option name="scale_method" value="diameter" type="QString"/>
                <Option name="size" value="2" type="QString"/>
                <Option name="size_map_unit_scale" value="3x:0,0,0,0,0,0" type="QString"/>
                <Option name="size_unit" value="MM" type="QString"/>
                <Option name="vertical_anchor_point" value="1" type="QString"/>
              </Option>
              <prop k="angle" v="0"/>
              <prop k="cap_style" v="square"/>
              <prop k="color" v="123,26,213,255"/>
              <prop k="horizontal_anchor_point" v="1"/>
              <prop k="joinstyle" v="bevel"/>
              <prop k="name" v="circle"/>
              <prop k="offset" v="0,0"/>
              <prop k="offset_map_unit_scale" v="3x:0,0,0,0,0,0"/>
              <prop k="offset_unit" v="MM"/>
              <prop k="outline_color" v="35,35,35,255"/>
              <prop k="outline_style" v="solid"/>
              <prop k="outline_width" v="0"/>
              <prop k="outline_width_map_unit_scale" v="3x:0,0,0,0,0,0"/>
              <prop k="outline_width_unit" v="MM"/>
              <prop k="scale_method" v="diameter"/>
              <prop k="size" v="2"/>
              <prop k="size_map_unit_scale" v="3x:0,0,0,0,0,0"/>
              <prop k="size_unit" v="MM"/>
              <prop k="vertical_anchor_point" v="1"/>
              <data_defined_properties>
                <Option type="Map">
                  <Option name="name" value="" type="QString"/>
                  <Option name="properties"/>
                  <Option name="type" value="collection" type="QString"/>
                </Option>
              </data_defined_properties>
            </layer>
          </symbol>
          <symbol alpha="1" force_rhr="0" clip_to_extent="1" name="51" type="marker">
            <data_defined_properties>
              <Option type="Map">
                <Option name="name" value="" type="QString"/>
                <Option name="properties"/>
                <Option name="type" value="collection" type="QString"/>
              </Option>
            </data_defined_properties>
            <layer enabled="1" locked="0" pass="0" class="SimpleMarker">
              <Option type="Map">
                <Option name="angle" value="0" type="QString"/>
                <Option name="cap_style" value="square" type="QString"/>
                <Option name="color" value="34,239,164,255" type="QString"/>
                <Option name="horizontal_anchor_point" value="1" type="QString"/>
                <Option name="joinstyle" value="bevel" type="QString"/>
                <Option name="name" value="circle" type="QString"/>
                <Option name="offset" value="0,0" type="QString"/>
                <Option name="offset_map_unit_scale" value="3x:0,0,0,0,0,0" type="QString"/>
                <Option name="offset_unit" value="MM" type="QString"/>
                <Option name="outline_color" value="35,35,35,255" type="QString"/>
                <Option name="outline_style" value="solid" type="QString"/>
                <Option name="outline_width" value="0" type="QString"/>
                <Option name="outline_width_map_unit_scale" value="3x:0,0,0,0,0,0" type="QString"/>
                <Option name="outline_width_unit" value="MM" type="QString"/>
                <Option name="scale_method" value="diameter" type="QString"/>
                <Option name="size" value="2" type="QString"/>
                <Option name="size_map_unit_scale" value="3x:0,0,0,0,0,0" type="QString"/>
                <Option name="size_unit" value="MM" type="QString"/>
                <Option name="vertical_anchor_point" value="1" type="QString"/>
              </Option>
              <prop k="angle" v="0"/>
              <prop k="cap_style" v="square"/>
              <prop k="color" v="34,239,164,255"/>
              <prop k="horizontal_anchor_point" v="1"/>
              <prop k="joinstyle" v="bevel"/>
              <prop k="name" v="circle"/>
              <prop k="offset" v="0,0"/>
              <prop k="offset_map_unit_scale" v="3x:0,0,0,0,0,0"/>
              <prop k="offset_unit" v="MM"/>
              <prop k="outline_color" v="35,35,35,255"/>
              <prop k="outline_style" v="solid"/>
              <prop k="outline_width" v="0"/>
              <prop k="outline_width_map_unit_scale" v="3x:0,0,0,0,0,0"/>
              <prop k="outline_width_unit" v="MM"/>
              <prop k="scale_method" v="diameter"/>
              <prop k="size" v="2"/>
              <prop k="size_map_unit_scale" v="3x:0,0,0,0,0,0"/>
              <prop k="size_unit" v="MM"/>
              <prop k="vertical_anchor_point" v="1"/>
              <data_defined_properties>
                <Option type="Map">
                  <Option name="name" value="" type="QString"/>
                  <Option name="properties"/>
                  <Option name="type" value="collection" type="QString"/>
                </Option>
              </data_defined_properties>
            </layer>
          </symbol>
          <symbol alpha="1" force_rhr="0" clip_to_extent="1" name="52" type="marker">
            <data_defined_properties>
              <Option type="Map">
                <Option name="name" value="" type="QString"/>
                <Option name="properties"/>
                <Option name="type" value="collection" type="QString"/>
              </Option>
            </data_defined_properties>
            <layer enabled="1" locked="0" pass="0" class="SimpleMarker">
              <Option type="Map">
                <Option name="angle" value="0" type="QString"/>
                <Option name="cap_style" value="square" type="QString"/>
                <Option name="color" value="80,127,221,255" type="QString"/>
                <Option name="horizontal_anchor_point" value="1" type="QString"/>
                <Option name="joinstyle" value="bevel" type="QString"/>
                <Option name="name" value="circle" type="QString"/>
                <Option name="offset" value="0,0" type="QString"/>
                <Option name="offset_map_unit_scale" value="3x:0,0,0,0,0,0" type="QString"/>
                <Option name="offset_unit" value="MM" type="QString"/>
                <Option name="outline_color" value="35,35,35,255" type="QString"/>
                <Option name="outline_style" value="solid" type="QString"/>
                <Option name="outline_width" value="0" type="QString"/>
                <Option name="outline_width_map_unit_scale" value="3x:0,0,0,0,0,0" type="QString"/>
                <Option name="outline_width_unit" value="MM" type="QString"/>
                <Option name="scale_method" value="diameter" type="QString"/>
                <Option name="size" value="2" type="QString"/>
                <Option name="size_map_unit_scale" value="3x:0,0,0,0,0,0" type="QString"/>
                <Option name="size_unit" value="MM" type="QString"/>
                <Option name="vertical_anchor_point" value="1" type="QString"/>
              </Option>
              <prop k="angle" v="0"/>
              <prop k="cap_style" v="square"/>
              <prop k="color" v="80,127,221,255"/>
              <prop k="horizontal_anchor_point" v="1"/>
              <prop k="joinstyle" v="bevel"/>
              <prop k="name" v="circle"/>
              <prop k="offset" v="0,0"/>
              <prop k="offset_map_unit_scale" v="3x:0,0,0,0,0,0"/>
              <prop k="offset_unit" v="MM"/>
              <prop k="outline_color" v="35,35,35,255"/>
              <prop k="outline_style" v="solid"/>
              <prop k="outline_width" v="0"/>
              <prop k="outline_width_map_unit_scale" v="3x:0,0,0,0,0,0"/>
              <prop k="outline_width_unit" v="MM"/>
              <prop k="scale_method" v="diameter"/>
              <prop k="size" v="2"/>
              <prop k="size_map_unit_scale" v="3x:0,0,0,0,0,0"/>
              <prop k="size_unit" v="MM"/>
              <prop k="vertical_anchor_point" v="1"/>
              <data_defined_properties>
                <Option type="Map">
                  <Option name="name" value="" type="QString"/>
                  <Option name="properties"/>
                  <Option name="type" value="collection" type="QString"/>
                </Option>
              </data_defined_properties>
            </layer>
          </symbol>
          <symbol alpha="1" force_rhr="0" clip_to_extent="1" name="53" type="marker">
            <data_defined_properties>
              <Option type="Map">
                <Option name="name" value="" type="QString"/>
                <Option name="properties"/>
                <Option name="type" value="collection" type="QString"/>
              </Option>
            </data_defined_properties>
            <layer enabled="1" locked="0" pass="0" class="SimpleMarker">
              <Option type="Map">
                <Option name="angle" value="0" type="QString"/>
                <Option name="cap_style" value="square" type="QString"/>
                <Option name="color" value="44,217,70,255" type="QString"/>
                <Option name="horizontal_anchor_point" value="1" type="QString"/>
                <Option name="joinstyle" value="bevel" type="QString"/>
                <Option name="name" value="circle" type="QString"/>
                <Option name="offset" value="0,0" type="QString"/>
                <Option name="offset_map_unit_scale" value="3x:0,0,0,0,0,0" type="QString"/>
                <Option name="offset_unit" value="MM" type="QString"/>
                <Option name="outline_color" value="35,35,35,255" type="QString"/>
                <Option name="outline_style" value="solid" type="QString"/>
                <Option name="outline_width" value="0" type="QString"/>
                <Option name="outline_width_map_unit_scale" value="3x:0,0,0,0,0,0" type="QString"/>
                <Option name="outline_width_unit" value="MM" type="QString"/>
                <Option name="scale_method" value="diameter" type="QString"/>
                <Option name="size" value="2" type="QString"/>
                <Option name="size_map_unit_scale" value="3x:0,0,0,0,0,0" type="QString"/>
                <Option name="size_unit" value="MM" type="QString"/>
                <Option name="vertical_anchor_point" value="1" type="QString"/>
              </Option>
              <prop k="angle" v="0"/>
              <prop k="cap_style" v="square"/>
              <prop k="color" v="44,217,70,255"/>
              <prop k="horizontal_anchor_point" v="1"/>
              <prop k="joinstyle" v="bevel"/>
              <prop k="name" v="circle"/>
              <prop k="offset" v="0,0"/>
              <prop k="offset_map_unit_scale" v="3x:0,0,0,0,0,0"/>
              <prop k="offset_unit" v="MM"/>
              <prop k="outline_color" v="35,35,35,255"/>
              <prop k="outline_style" v="solid"/>
              <prop k="outline_width" v="0"/>
              <prop k="outline_width_map_unit_scale" v="3x:0,0,0,0,0,0"/>
              <prop k="outline_width_unit" v="MM"/>
              <prop k="scale_method" v="diameter"/>
              <prop k="size" v="2"/>
              <prop k="size_map_unit_scale" v="3x:0,0,0,0,0,0"/>
              <prop k="size_unit" v="MM"/>
              <prop k="vertical_anchor_point" v="1"/>
              <data_defined_properties>
                <Option type="Map">
                  <Option name="name" value="" type="QString"/>
                  <Option name="properties"/>
                  <Option name="type" value="collection" type="QString"/>
                </Option>
              </data_defined_properties>
            </layer>
          </symbol>
          <symbol alpha="1" force_rhr="0" clip_to_extent="1" name="54" type="marker">
            <data_defined_properties>
              <Option type="Map">
                <Option name="name" value="" type="QString"/>
                <Option name="properties"/>
                <Option name="type" value="collection" type="QString"/>
              </Option>
            </data_defined_properties>
            <layer enabled="1" locked="0" pass="0" class="SimpleMarker">
              <Option type="Map">
                <Option name="angle" value="0" type="QString"/>
                <Option name="cap_style" value="square" type="QString"/>
                <Option name="color" value="80,229,184,255" type="QString"/>
                <Option name="horizontal_anchor_point" value="1" type="QString"/>
                <Option name="joinstyle" value="bevel" type="QString"/>
                <Option name="name" value="circle" type="QString"/>
                <Option name="offset" value="0,0" type="QString"/>
                <Option name="offset_map_unit_scale" value="3x:0,0,0,0,0,0" type="QString"/>
                <Option name="offset_unit" value="MM" type="QString"/>
                <Option name="outline_color" value="35,35,35,255" type="QString"/>
                <Option name="outline_style" value="solid" type="QString"/>
                <Option name="outline_width" value="0" type="QString"/>
                <Option name="outline_width_map_unit_scale" value="3x:0,0,0,0,0,0" type="QString"/>
                <Option name="outline_width_unit" value="MM" type="QString"/>
                <Option name="scale_method" value="diameter" type="QString"/>
                <Option name="size" value="2" type="QString"/>
                <Option name="size_map_unit_scale" value="3x:0,0,0,0,0,0" type="QString"/>
                <Option name="size_unit" value="MM" type="QString"/>
                <Option name="vertical_anchor_point" value="1" type="QString"/>
              </Option>
              <prop k="angle" v="0"/>
              <prop k="cap_style" v="square"/>
              <prop k="color" v="80,229,184,255"/>
              <prop k="horizontal_anchor_point" v="1"/>
              <prop k="joinstyle" v="bevel"/>
              <prop k="name" v="circle"/>
              <prop k="offset" v="0,0"/>
              <prop k="offset_map_unit_scale" v="3x:0,0,0,0,0,0"/>
              <prop k="offset_unit" v="MM"/>
              <prop k="outline_color" v="35,35,35,255"/>
              <prop k="outline_style" v="solid"/>
              <prop k="outline_width" v="0"/>
              <prop k="outline_width_map_unit_scale" v="3x:0,0,0,0,0,0"/>
              <prop k="outline_width_unit" v="MM"/>
              <prop k="scale_method" v="diameter"/>
              <prop k="size" v="2"/>
              <prop k="size_map_unit_scale" v="3x:0,0,0,0,0,0"/>
              <prop k="size_unit" v="MM"/>
              <prop k="vertical_anchor_point" v="1"/>
              <data_defined_properties>
                <Option type="Map">
                  <Option name="name" value="" type="QString"/>
                  <Option name="properties"/>
                  <Option name="type" value="collection" type="QString"/>
                </Option>
              </data_defined_properties>
            </layer>
          </symbol>
          <symbol alpha="1" force_rhr="0" clip_to_extent="1" name="55" type="marker">
            <data_defined_properties>
              <Option type="Map">
                <Option name="name" value="" type="QString"/>
                <Option name="properties"/>
                <Option name="type" value="collection" type="QString"/>
              </Option>
            </data_defined_properties>
            <layer enabled="1" locked="0" pass="0" class="SimpleMarker">
              <Option type="Map">
                <Option name="angle" value="0" type="QString"/>
                <Option name="cap_style" value="square" type="QString"/>
                <Option name="color" value="111,36,239,255" type="QString"/>
                <Option name="horizontal_anchor_point" value="1" type="QString"/>
                <Option name="joinstyle" value="bevel" type="QString"/>
                <Option name="name" value="circle" type="QString"/>
                <Option name="offset" value="0,0" type="QString"/>
                <Option name="offset_map_unit_scale" value="3x:0,0,0,0,0,0" type="QString"/>
                <Option name="offset_unit" value="MM" type="QString"/>
                <Option name="outline_color" value="35,35,35,255" type="QString"/>
                <Option name="outline_style" value="solid" type="QString"/>
                <Option name="outline_width" value="0" type="QString"/>
                <Option name="outline_width_map_unit_scale" value="3x:0,0,0,0,0,0" type="QString"/>
                <Option name="outline_width_unit" value="MM" type="QString"/>
                <Option name="scale_method" value="diameter" type="QString"/>
                <Option name="size" value="2" type="QString"/>
                <Option name="size_map_unit_scale" value="3x:0,0,0,0,0,0" type="QString"/>
                <Option name="size_unit" value="MM" type="QString"/>
                <Option name="vertical_anchor_point" value="1" type="QString"/>
              </Option>
              <prop k="angle" v="0"/>
              <prop k="cap_style" v="square"/>
              <prop k="color" v="111,36,239,255"/>
              <prop k="horizontal_anchor_point" v="1"/>
              <prop k="joinstyle" v="bevel"/>
              <prop k="name" v="circle"/>
              <prop k="offset" v="0,0"/>
              <prop k="offset_map_unit_scale" v="3x:0,0,0,0,0,0"/>
              <prop k="offset_unit" v="MM"/>
              <prop k="outline_color" v="35,35,35,255"/>
              <prop k="outline_style" v="solid"/>
              <prop k="outline_width" v="0"/>
              <prop k="outline_width_map_unit_scale" v="3x:0,0,0,0,0,0"/>
              <prop k="outline_width_unit" v="MM"/>
              <prop k="scale_method" v="diameter"/>
              <prop k="size" v="2"/>
              <prop k="size_map_unit_scale" v="3x:0,0,0,0,0,0"/>
              <prop k="size_unit" v="MM"/>
              <prop k="vertical_anchor_point" v="1"/>
              <data_defined_properties>
                <Option type="Map">
                  <Option name="name" value="" type="QString"/>
                  <Option name="properties"/>
                  <Option name="type" value="collection" type="QString"/>
                </Option>
              </data_defined_properties>
            </layer>
          </symbol>
          <symbol alpha="1" force_rhr="0" clip_to_extent="1" name="56" type="marker">
            <data_defined_properties>
              <Option type="Map">
                <Option name="name" value="" type="QString"/>
                <Option name="properties"/>
                <Option name="type" value="collection" type="QString"/>
              </Option>
            </data_defined_properties>
            <layer enabled="1" locked="0" pass="0" class="SimpleMarker">
              <Option type="Map">
                <Option name="angle" value="0" type="QString"/>
                <Option name="cap_style" value="square" type="QString"/>
                <Option name="color" value="143,36,201,255" type="QString"/>
                <Option name="horizontal_anchor_point" value="1" type="QString"/>
                <Option name="joinstyle" value="bevel" type="QString"/>
                <Option name="name" value="circle" type="QString"/>
                <Option name="offset" value="0,0" type="QString"/>
                <Option name="offset_map_unit_scale" value="3x:0,0,0,0,0,0" type="QString"/>
                <Option name="offset_unit" value="MM" type="QString"/>
                <Option name="outline_color" value="35,35,35,255" type="QString"/>
                <Option name="outline_style" value="solid" type="QString"/>
                <Option name="outline_width" value="0" type="QString"/>
                <Option name="outline_width_map_unit_scale" value="3x:0,0,0,0,0,0" type="QString"/>
                <Option name="outline_width_unit" value="MM" type="QString"/>
                <Option name="scale_method" value="diameter" type="QString"/>
                <Option name="size" value="2" type="QString"/>
                <Option name="size_map_unit_scale" value="3x:0,0,0,0,0,0" type="QString"/>
                <Option name="size_unit" value="MM" type="QString"/>
                <Option name="vertical_anchor_point" value="1" type="QString"/>
              </Option>
              <prop k="angle" v="0"/>
              <prop k="cap_style" v="square"/>
              <prop k="color" v="143,36,201,255"/>
              <prop k="horizontal_anchor_point" v="1"/>
              <prop k="joinstyle" v="bevel"/>
              <prop k="name" v="circle"/>
              <prop k="offset" v="0,0"/>
              <prop k="offset_map_unit_scale" v="3x:0,0,0,0,0,0"/>
              <prop k="offset_unit" v="MM"/>
              <prop k="outline_color" v="35,35,35,255"/>
              <prop k="outline_style" v="solid"/>
              <prop k="outline_width" v="0"/>
              <prop k="outline_width_map_unit_scale" v="3x:0,0,0,0,0,0"/>
              <prop k="outline_width_unit" v="MM"/>
              <prop k="scale_method" v="diameter"/>
              <prop k="size" v="2"/>
              <prop k="size_map_unit_scale" v="3x:0,0,0,0,0,0"/>
              <prop k="size_unit" v="MM"/>
              <prop k="vertical_anchor_point" v="1"/>
              <data_defined_properties>
                <Option type="Map">
                  <Option name="name" value="" type="QString"/>
                  <Option name="properties"/>
                  <Option name="type" value="collection" type="QString"/>
                </Option>
              </data_defined_properties>
            </layer>
          </symbol>
          <symbol alpha="1" force_rhr="0" clip_to_extent="1" name="57" type="marker">
            <data_defined_properties>
              <Option type="Map">
                <Option name="name" value="" type="QString"/>
                <Option name="properties"/>
                <Option name="type" value="collection" type="QString"/>
              </Option>
            </data_defined_properties>
            <layer enabled="1" locked="0" pass="0" class="SimpleMarker">
              <Option type="Map">
                <Option name="angle" value="0" type="QString"/>
                <Option name="cap_style" value="square" type="QString"/>
                <Option name="color" value="205,206,120,255" type="QString"/>
                <Option name="horizontal_anchor_point" value="1" type="QString"/>
                <Option name="joinstyle" value="bevel" type="QString"/>
                <Option name="name" value="circle" type="QString"/>
                <Option name="offset" value="0,0" type="QString"/>
                <Option name="offset_map_unit_scale" value="3x:0,0,0,0,0,0" type="QString"/>
                <Option name="offset_unit" value="MM" type="QString"/>
                <Option name="outline_color" value="35,35,35,255" type="QString"/>
                <Option name="outline_style" value="solid" type="QString"/>
                <Option name="outline_width" value="0" type="QString"/>
                <Option name="outline_width_map_unit_scale" value="3x:0,0,0,0,0,0" type="QString"/>
                <Option name="outline_width_unit" value="MM" type="QString"/>
                <Option name="scale_method" value="diameter" type="QString"/>
                <Option name="size" value="2" type="QString"/>
                <Option name="size_map_unit_scale" value="3x:0,0,0,0,0,0" type="QString"/>
                <Option name="size_unit" value="MM" type="QString"/>
                <Option name="vertical_anchor_point" value="1" type="QString"/>
              </Option>
              <prop k="angle" v="0"/>
              <prop k="cap_style" v="square"/>
              <prop k="color" v="205,206,120,255"/>
              <prop k="horizontal_anchor_point" v="1"/>
              <prop k="joinstyle" v="bevel"/>
              <prop k="name" v="circle"/>
              <prop k="offset" v="0,0"/>
              <prop k="offset_map_unit_scale" v="3x:0,0,0,0,0,0"/>
              <prop k="offset_unit" v="MM"/>
              <prop k="outline_color" v="35,35,35,255"/>
              <prop k="outline_style" v="solid"/>
              <prop k="outline_width" v="0"/>
              <prop k="outline_width_map_unit_scale" v="3x:0,0,0,0,0,0"/>
              <prop k="outline_width_unit" v="MM"/>
              <prop k="scale_method" v="diameter"/>
              <prop k="size" v="2"/>
              <prop k="size_map_unit_scale" v="3x:0,0,0,0,0,0"/>
              <prop k="size_unit" v="MM"/>
              <prop k="vertical_anchor_point" v="1"/>
              <data_defined_properties>
                <Option type="Map">
                  <Option name="name" value="" type="QString"/>
                  <Option name="properties"/>
                  <Option name="type" value="collection" type="QString"/>
                </Option>
              </data_defined_properties>
            </layer>
          </symbol>
          <symbol alpha="1" force_rhr="0" clip_to_extent="1" name="58" type="marker">
            <data_defined_properties>
              <Option type="Map">
                <Option name="name" value="" type="QString"/>
                <Option name="properties"/>
                <Option name="type" value="collection" type="QString"/>
              </Option>
            </data_defined_properties>
            <layer enabled="1" locked="0" pass="0" class="SimpleMarker">
              <Option type="Map">
                <Option name="angle" value="0" type="QString"/>
                <Option name="cap_style" value="square" type="QString"/>
                <Option name="color" value="51,216,144,255" type="QString"/>
                <Option name="horizontal_anchor_point" value="1" type="QString"/>
                <Option name="joinstyle" value="bevel" type="QString"/>
                <Option name="name" value="circle" type="QString"/>
                <Option name="offset" value="0,0" type="QString"/>
                <Option name="offset_map_unit_scale" value="3x:0,0,0,0,0,0" type="QString"/>
                <Option name="offset_unit" value="MM" type="QString"/>
                <Option name="outline_color" value="35,35,35,255" type="QString"/>
                <Option name="outline_style" value="solid" type="QString"/>
                <Option name="outline_width" value="0" type="QString"/>
                <Option name="outline_width_map_unit_scale" value="3x:0,0,0,0,0,0" type="QString"/>
                <Option name="outline_width_unit" value="MM" type="QString"/>
                <Option name="scale_method" value="diameter" type="QString"/>
                <Option name="size" value="2" type="QString"/>
                <Option name="size_map_unit_scale" value="3x:0,0,0,0,0,0" type="QString"/>
                <Option name="size_unit" value="MM" type="QString"/>
                <Option name="vertical_anchor_point" value="1" type="QString"/>
              </Option>
              <prop k="angle" v="0"/>
              <prop k="cap_style" v="square"/>
              <prop k="color" v="51,216,144,255"/>
              <prop k="horizontal_anchor_point" v="1"/>
              <prop k="joinstyle" v="bevel"/>
              <prop k="name" v="circle"/>
              <prop k="offset" v="0,0"/>
              <prop k="offset_map_unit_scale" v="3x:0,0,0,0,0,0"/>
              <prop k="offset_unit" v="MM"/>
              <prop k="outline_color" v="35,35,35,255"/>
              <prop k="outline_style" v="solid"/>
              <prop k="outline_width" v="0"/>
              <prop k="outline_width_map_unit_scale" v="3x:0,0,0,0,0,0"/>
              <prop k="outline_width_unit" v="MM"/>
              <prop k="scale_method" v="diameter"/>
              <prop k="size" v="2"/>
              <prop k="size_map_unit_scale" v="3x:0,0,0,0,0,0"/>
              <prop k="size_unit" v="MM"/>
              <prop k="vertical_anchor_point" v="1"/>
              <data_defined_properties>
                <Option type="Map">
                  <Option name="name" value="" type="QString"/>
                  <Option name="properties"/>
                  <Option name="type" value="collection" type="QString"/>
                </Option>
              </data_defined_properties>
            </layer>
          </symbol>
          <symbol alpha="1" force_rhr="0" clip_to_extent="1" name="59" type="marker">
            <data_defined_properties>
              <Option type="Map">
                <Option name="name" value="" type="QString"/>
                <Option name="properties"/>
                <Option name="type" value="collection" type="QString"/>
              </Option>
            </data_defined_properties>
            <layer enabled="1" locked="0" pass="0" class="SimpleMarker">
              <Option type="Map">
                <Option name="angle" value="0" type="QString"/>
                <Option name="cap_style" value="square" type="QString"/>
                <Option name="color" value="46,221,192,255" type="QString"/>
                <Option name="horizontal_anchor_point" value="1" type="QString"/>
                <Option name="joinstyle" value="bevel" type="QString"/>
                <Option name="name" value="circle" type="QString"/>
                <Option name="offset" value="0,0" type="QString"/>
                <Option name="offset_map_unit_scale" value="3x:0,0,0,0,0,0" type="QString"/>
                <Option name="offset_unit" value="MM" type="QString"/>
                <Option name="outline_color" value="35,35,35,255" type="QString"/>
                <Option name="outline_style" value="solid" type="QString"/>
                <Option name="outline_width" value="0" type="QString"/>
                <Option name="outline_width_map_unit_scale" value="3x:0,0,0,0,0,0" type="QString"/>
                <Option name="outline_width_unit" value="MM" type="QString"/>
                <Option name="scale_method" value="diameter" type="QString"/>
                <Option name="size" value="2" type="QString"/>
                <Option name="size_map_unit_scale" value="3x:0,0,0,0,0,0" type="QString"/>
                <Option name="size_unit" value="MM" type="QString"/>
                <Option name="vertical_anchor_point" value="1" type="QString"/>
              </Option>
              <prop k="angle" v="0"/>
              <prop k="cap_style" v="square"/>
              <prop k="color" v="46,221,192,255"/>
              <prop k="horizontal_anchor_point" v="1"/>
              <prop k="joinstyle" v="bevel"/>
              <prop k="name" v="circle"/>
              <prop k="offset" v="0,0"/>
              <prop k="offset_map_unit_scale" v="3x:0,0,0,0,0,0"/>
              <prop k="offset_unit" v="MM"/>
              <prop k="outline_color" v="35,35,35,255"/>
              <prop k="outline_style" v="solid"/>
              <prop k="outline_width" v="0"/>
              <prop k="outline_width_map_unit_scale" v="3x:0,0,0,0,0,0"/>
              <prop k="outline_width_unit" v="MM"/>
              <prop k="scale_method" v="diameter"/>
              <prop k="size" v="2"/>
              <prop k="size_map_unit_scale" v="3x:0,0,0,0,0,0"/>
              <prop k="size_unit" v="MM"/>
              <prop k="vertical_anchor_point" v="1"/>
              <data_defined_properties>
                <Option type="Map">
                  <Option name="name" value="" type="QString"/>
                  <Option name="properties"/>
                  <Option name="type" value="collection" type="QString"/>
                </Option>
              </data_defined_properties>
            </layer>
          </symbol>
          <symbol alpha="1" force_rhr="0" clip_to_extent="1" name="6" type="marker">
            <data_defined_properties>
              <Option type="Map">
                <Option name="name" value="" type="QString"/>
                <Option name="properties"/>
                <Option name="type" value="collection" type="QString"/>
              </Option>
            </data_defined_properties>
            <layer enabled="1" locked="0" pass="0" class="SimpleMarker">
              <Option type="Map">
                <Option name="angle" value="0" type="QString"/>
                <Option name="cap_style" value="square" type="QString"/>
                <Option name="color" value="221,123,238,255" type="QString"/>
                <Option name="horizontal_anchor_point" value="1" type="QString"/>
                <Option name="joinstyle" value="bevel" type="QString"/>
                <Option name="name" value="circle" type="QString"/>
                <Option name="offset" value="0,0" type="QString"/>
                <Option name="offset_map_unit_scale" value="3x:0,0,0,0,0,0" type="QString"/>
                <Option name="offset_unit" value="MM" type="QString"/>
                <Option name="outline_color" value="35,35,35,255" type="QString"/>
                <Option name="outline_style" value="solid" type="QString"/>
                <Option name="outline_width" value="0" type="QString"/>
                <Option name="outline_width_map_unit_scale" value="3x:0,0,0,0,0,0" type="QString"/>
                <Option name="outline_width_unit" value="MM" type="QString"/>
                <Option name="scale_method" value="diameter" type="QString"/>
                <Option name="size" value="2" type="QString"/>
                <Option name="size_map_unit_scale" value="3x:0,0,0,0,0,0" type="QString"/>
                <Option name="size_unit" value="MM" type="QString"/>
                <Option name="vertical_anchor_point" value="1" type="QString"/>
              </Option>
              <prop k="angle" v="0"/>
              <prop k="cap_style" v="square"/>
              <prop k="color" v="221,123,238,255"/>
              <prop k="horizontal_anchor_point" v="1"/>
              <prop k="joinstyle" v="bevel"/>
              <prop k="name" v="circle"/>
              <prop k="offset" v="0,0"/>
              <prop k="offset_map_unit_scale" v="3x:0,0,0,0,0,0"/>
              <prop k="offset_unit" v="MM"/>
              <prop k="outline_color" v="35,35,35,255"/>
              <prop k="outline_style" v="solid"/>
              <prop k="outline_width" v="0"/>
              <prop k="outline_width_map_unit_scale" v="3x:0,0,0,0,0,0"/>
              <prop k="outline_width_unit" v="MM"/>
              <prop k="scale_method" v="diameter"/>
              <prop k="size" v="2"/>
              <prop k="size_map_unit_scale" v="3x:0,0,0,0,0,0"/>
              <prop k="size_unit" v="MM"/>
              <prop k="vertical_anchor_point" v="1"/>
              <data_defined_properties>
                <Option type="Map">
                  <Option name="name" value="" type="QString"/>
                  <Option name="properties"/>
                  <Option name="type" value="collection" type="QString"/>
                </Option>
              </data_defined_properties>
            </layer>
          </symbol>
          <symbol alpha="1" force_rhr="0" clip_to_extent="1" name="60" type="marker">
            <data_defined_properties>
              <Option type="Map">
                <Option name="name" value="" type="QString"/>
                <Option name="properties"/>
                <Option name="type" value="collection" type="QString"/>
              </Option>
            </data_defined_properties>
            <layer enabled="1" locked="0" pass="0" class="SimpleMarker">
              <Option type="Map">
                <Option name="angle" value="0" type="QString"/>
                <Option name="cap_style" value="square" type="QString"/>
                <Option name="color" value="223,117,202,255" type="QString"/>
                <Option name="horizontal_anchor_point" value="1" type="QString"/>
                <Option name="joinstyle" value="bevel" type="QString"/>
                <Option name="name" value="circle" type="QString"/>
                <Option name="offset" value="0,0" type="QString"/>
                <Option name="offset_map_unit_scale" value="3x:0,0,0,0,0,0" type="QString"/>
                <Option name="offset_unit" value="MM" type="QString"/>
                <Option name="outline_color" value="35,35,35,255" type="QString"/>
                <Option name="outline_style" value="solid" type="QString"/>
                <Option name="outline_width" value="0" type="QString"/>
                <Option name="outline_width_map_unit_scale" value="3x:0,0,0,0,0,0" type="QString"/>
                <Option name="outline_width_unit" value="MM" type="QString"/>
                <Option name="scale_method" value="diameter" type="QString"/>
                <Option name="size" value="2" type="QString"/>
                <Option name="size_map_unit_scale" value="3x:0,0,0,0,0,0" type="QString"/>
                <Option name="size_unit" value="MM" type="QString"/>
                <Option name="vertical_anchor_point" value="1" type="QString"/>
              </Option>
              <prop k="angle" v="0"/>
              <prop k="cap_style" v="square"/>
              <prop k="color" v="223,117,202,255"/>
              <prop k="horizontal_anchor_point" v="1"/>
              <prop k="joinstyle" v="bevel"/>
              <prop k="name" v="circle"/>
              <prop k="offset" v="0,0"/>
              <prop k="offset_map_unit_scale" v="3x:0,0,0,0,0,0"/>
              <prop k="offset_unit" v="MM"/>
              <prop k="outline_color" v="35,35,35,255"/>
              <prop k="outline_style" v="solid"/>
              <prop k="outline_width" v="0"/>
              <prop k="outline_width_map_unit_scale" v="3x:0,0,0,0,0,0"/>
              <prop k="outline_width_unit" v="MM"/>
              <prop k="scale_method" v="diameter"/>
              <prop k="size" v="2"/>
              <prop k="size_map_unit_scale" v="3x:0,0,0,0,0,0"/>
              <prop k="size_unit" v="MM"/>
              <prop k="vertical_anchor_point" v="1"/>
              <data_defined_properties>
                <Option type="Map">
                  <Option name="name" value="" type="QString"/>
                  <Option name="properties"/>
                  <Option name="type" value="collection" type="QString"/>
                </Option>
              </data_defined_properties>
            </layer>
          </symbol>
          <symbol alpha="1" force_rhr="0" clip_to_extent="1" name="61" type="marker">
            <data_defined_properties>
              <Option type="Map">
                <Option name="name" value="" type="QString"/>
                <Option name="properties"/>
                <Option name="type" value="collection" type="QString"/>
              </Option>
            </data_defined_properties>
            <layer enabled="1" locked="0" pass="0" class="SimpleMarker">
              <Option type="Map">
                <Option name="angle" value="0" type="QString"/>
                <Option name="cap_style" value="square" type="QString"/>
                <Option name="color" value="20,236,110,255" type="QString"/>
                <Option name="horizontal_anchor_point" value="1" type="QString"/>
                <Option name="joinstyle" value="bevel" type="QString"/>
                <Option name="name" value="circle" type="QString"/>
                <Option name="offset" value="0,0" type="QString"/>
                <Option name="offset_map_unit_scale" value="3x:0,0,0,0,0,0" type="QString"/>
                <Option name="offset_unit" value="MM" type="QString"/>
                <Option name="outline_color" value="35,35,35,255" type="QString"/>
                <Option name="outline_style" value="solid" type="QString"/>
                <Option name="outline_width" value="0" type="QString"/>
                <Option name="outline_width_map_unit_scale" value="3x:0,0,0,0,0,0" type="QString"/>
                <Option name="outline_width_unit" value="MM" type="QString"/>
                <Option name="scale_method" value="diameter" type="QString"/>
                <Option name="size" value="2" type="QString"/>
                <Option name="size_map_unit_scale" value="3x:0,0,0,0,0,0" type="QString"/>
                <Option name="size_unit" value="MM" type="QString"/>
                <Option name="vertical_anchor_point" value="1" type="QString"/>
              </Option>
              <prop k="angle" v="0"/>
              <prop k="cap_style" v="square"/>
              <prop k="color" v="20,236,110,255"/>
              <prop k="horizontal_anchor_point" v="1"/>
              <prop k="joinstyle" v="bevel"/>
              <prop k="name" v="circle"/>
              <prop k="offset" v="0,0"/>
              <prop k="offset_map_unit_scale" v="3x:0,0,0,0,0,0"/>
              <prop k="offset_unit" v="MM"/>
              <prop k="outline_color" v="35,35,35,255"/>
              <prop k="outline_style" v="solid"/>
              <prop k="outline_width" v="0"/>
              <prop k="outline_width_map_unit_scale" v="3x:0,0,0,0,0,0"/>
              <prop k="outline_width_unit" v="MM"/>
              <prop k="scale_method" v="diameter"/>
              <prop k="size" v="2"/>
              <prop k="size_map_unit_scale" v="3x:0,0,0,0,0,0"/>
              <prop k="size_unit" v="MM"/>
              <prop k="vertical_anchor_point" v="1"/>
              <data_defined_properties>
                <Option type="Map">
                  <Option name="name" value="" type="QString"/>
                  <Option name="properties"/>
                  <Option name="type" value="collection" type="QString"/>
                </Option>
              </data_defined_properties>
            </layer>
          </symbol>
          <symbol alpha="1" force_rhr="0" clip_to_extent="1" name="62" type="marker">
            <data_defined_properties>
              <Option type="Map">
                <Option name="name" value="" type="QString"/>
                <Option name="properties"/>
                <Option name="type" value="collection" type="QString"/>
              </Option>
            </data_defined_properties>
            <layer enabled="1" locked="0" pass="0" class="SimpleMarker">
              <Option type="Map">
                <Option name="angle" value="0" type="QString"/>
                <Option name="cap_style" value="square" type="QString"/>
                <Option name="color" value="202,235,125,255" type="QString"/>
                <Option name="horizontal_anchor_point" value="1" type="QString"/>
                <Option name="joinstyle" value="bevel" type="QString"/>
                <Option name="name" value="circle" type="QString"/>
                <Option name="offset" value="0,0" type="QString"/>
                <Option name="offset_map_unit_scale" value="3x:0,0,0,0,0,0" type="QString"/>
                <Option name="offset_unit" value="MM" type="QString"/>
                <Option name="outline_color" value="35,35,35,255" type="QString"/>
                <Option name="outline_style" value="solid" type="QString"/>
                <Option name="outline_width" value="0" type="QString"/>
                <Option name="outline_width_map_unit_scale" value="3x:0,0,0,0,0,0" type="QString"/>
                <Option name="outline_width_unit" value="MM" type="QString"/>
                <Option name="scale_method" value="diameter" type="QString"/>
                <Option name="size" value="2" type="QString"/>
                <Option name="size_map_unit_scale" value="3x:0,0,0,0,0,0" type="QString"/>
                <Option name="size_unit" value="MM" type="QString"/>
                <Option name="vertical_anchor_point" value="1" type="QString"/>
              </Option>
              <prop k="angle" v="0"/>
              <prop k="cap_style" v="square"/>
              <prop k="color" v="202,235,125,255"/>
              <prop k="horizontal_anchor_point" v="1"/>
              <prop k="joinstyle" v="bevel"/>
              <prop k="name" v="circle"/>
              <prop k="offset" v="0,0"/>
              <prop k="offset_map_unit_scale" v="3x:0,0,0,0,0,0"/>
              <prop k="offset_unit" v="MM"/>
              <prop k="outline_color" v="35,35,35,255"/>
              <prop k="outline_style" v="solid"/>
              <prop k="outline_width" v="0"/>
              <prop k="outline_width_map_unit_scale" v="3x:0,0,0,0,0,0"/>
              <prop k="outline_width_unit" v="MM"/>
              <prop k="scale_method" v="diameter"/>
              <prop k="size" v="2"/>
              <prop k="size_map_unit_scale" v="3x:0,0,0,0,0,0"/>
              <prop k="size_unit" v="MM"/>
              <prop k="vertical_anchor_point" v="1"/>
              <data_defined_properties>
                <Option type="Map">
                  <Option name="name" value="" type="QString"/>
                  <Option name="properties"/>
                  <Option name="type" value="collection" type="QString"/>
                </Option>
              </data_defined_properties>
            </layer>
          </symbol>
          <symbol alpha="1" force_rhr="0" clip_to_extent="1" name="63" type="marker">
            <data_defined_properties>
              <Option type="Map">
                <Option name="name" value="" type="QString"/>
                <Option name="properties"/>
                <Option name="type" value="collection" type="QString"/>
              </Option>
            </data_defined_properties>
            <layer enabled="1" locked="0" pass="0" class="SimpleMarker">
              <Option type="Map">
                <Option name="angle" value="0" type="QString"/>
                <Option name="cap_style" value="square" type="QString"/>
                <Option name="color" value="57,219,92,255" type="QString"/>
                <Option name="horizontal_anchor_point" value="1" type="QString"/>
                <Option name="joinstyle" value="bevel" type="QString"/>
                <Option name="name" value="circle" type="QString"/>
                <Option name="offset" value="0,0" type="QString"/>
                <Option name="offset_map_unit_scale" value="3x:0,0,0,0,0,0" type="QString"/>
                <Option name="offset_unit" value="MM" type="QString"/>
                <Option name="outline_color" value="35,35,35,255" type="QString"/>
                <Option name="outline_style" value="solid" type="QString"/>
                <Option name="outline_width" value="0" type="QString"/>
                <Option name="outline_width_map_unit_scale" value="3x:0,0,0,0,0,0" type="QString"/>
                <Option name="outline_width_unit" value="MM" type="QString"/>
                <Option name="scale_method" value="diameter" type="QString"/>
                <Option name="size" value="2" type="QString"/>
                <Option name="size_map_unit_scale" value="3x:0,0,0,0,0,0" type="QString"/>
                <Option name="size_unit" value="MM" type="QString"/>
                <Option name="vertical_anchor_point" value="1" type="QString"/>
              </Option>
              <prop k="angle" v="0"/>
              <prop k="cap_style" v="square"/>
              <prop k="color" v="57,219,92,255"/>
              <prop k="horizontal_anchor_point" v="1"/>
              <prop k="joinstyle" v="bevel"/>
              <prop k="name" v="circle"/>
              <prop k="offset" v="0,0"/>
              <prop k="offset_map_unit_scale" v="3x:0,0,0,0,0,0"/>
              <prop k="offset_unit" v="MM"/>
              <prop k="outline_color" v="35,35,35,255"/>
              <prop k="outline_style" v="solid"/>
              <prop k="outline_width" v="0"/>
              <prop k="outline_width_map_unit_scale" v="3x:0,0,0,0,0,0"/>
              <prop k="outline_width_unit" v="MM"/>
              <prop k="scale_method" v="diameter"/>
              <prop k="size" v="2"/>
              <prop k="size_map_unit_scale" v="3x:0,0,0,0,0,0"/>
              <prop k="size_unit" v="MM"/>
              <prop k="vertical_anchor_point" v="1"/>
              <data_defined_properties>
                <Option type="Map">
                  <Option name="name" value="" type="QString"/>
                  <Option name="properties"/>
                  <Option name="type" value="collection" type="QString"/>
                </Option>
              </data_defined_properties>
            </layer>
          </symbol>
          <symbol alpha="1" force_rhr="0" clip_to_extent="1" name="64" type="marker">
            <data_defined_properties>
              <Option type="Map">
                <Option name="name" value="" type="QString"/>
                <Option name="properties"/>
                <Option name="type" value="collection" type="QString"/>
              </Option>
            </data_defined_properties>
            <layer enabled="1" locked="0" pass="0" class="SimpleMarker">
              <Option type="Map">
                <Option name="angle" value="0" type="QString"/>
                <Option name="cap_style" value="square" type="QString"/>
                <Option name="color" value="162,220,62,255" type="QString"/>
                <Option name="horizontal_anchor_point" value="1" type="QString"/>
                <Option name="joinstyle" value="bevel" type="QString"/>
                <Option name="name" value="circle" type="QString"/>
                <Option name="offset" value="0,0" type="QString"/>
                <Option name="offset_map_unit_scale" value="3x:0,0,0,0,0,0" type="QString"/>
                <Option name="offset_unit" value="MM" type="QString"/>
                <Option name="outline_color" value="35,35,35,255" type="QString"/>
                <Option name="outline_style" value="solid" type="QString"/>
                <Option name="outline_width" value="0" type="QString"/>
                <Option name="outline_width_map_unit_scale" value="3x:0,0,0,0,0,0" type="QString"/>
                <Option name="outline_width_unit" value="MM" type="QString"/>
                <Option name="scale_method" value="diameter" type="QString"/>
                <Option name="size" value="2" type="QString"/>
                <Option name="size_map_unit_scale" value="3x:0,0,0,0,0,0" type="QString"/>
                <Option name="size_unit" value="MM" type="QString"/>
                <Option name="vertical_anchor_point" value="1" type="QString"/>
              </Option>
              <prop k="angle" v="0"/>
              <prop k="cap_style" v="square"/>
              <prop k="color" v="162,220,62,255"/>
              <prop k="horizontal_anchor_point" v="1"/>
              <prop k="joinstyle" v="bevel"/>
              <prop k="name" v="circle"/>
              <prop k="offset" v="0,0"/>
              <prop k="offset_map_unit_scale" v="3x:0,0,0,0,0,0"/>
              <prop k="offset_unit" v="MM"/>
              <prop k="outline_color" v="35,35,35,255"/>
              <prop k="outline_style" v="solid"/>
              <prop k="outline_width" v="0"/>
              <prop k="outline_width_map_unit_scale" v="3x:0,0,0,0,0,0"/>
              <prop k="outline_width_unit" v="MM"/>
              <prop k="scale_method" v="diameter"/>
              <prop k="size" v="2"/>
              <prop k="size_map_unit_scale" v="3x:0,0,0,0,0,0"/>
              <prop k="size_unit" v="MM"/>
              <prop k="vertical_anchor_point" v="1"/>
              <data_defined_properties>
                <Option type="Map">
                  <Option name="name" value="" type="QString"/>
                  <Option name="properties"/>
                  <Option name="type" value="collection" type="QString"/>
                </Option>
              </data_defined_properties>
            </layer>
          </symbol>
          <symbol alpha="1" force_rhr="0" clip_to_extent="1" name="65" type="marker">
            <data_defined_properties>
              <Option type="Map">
                <Option name="name" value="" type="QString"/>
                <Option name="properties"/>
                <Option name="type" value="collection" type="QString"/>
              </Option>
            </data_defined_properties>
            <layer enabled="1" locked="0" pass="0" class="SimpleMarker">
              <Option type="Map">
                <Option name="angle" value="0" type="QString"/>
                <Option name="cap_style" value="square" type="QString"/>
                <Option name="color" value="148,87,228,255" type="QString"/>
                <Option name="horizontal_anchor_point" value="1" type="QString"/>
                <Option name="joinstyle" value="bevel" type="QString"/>
                <Option name="name" value="circle" type="QString"/>
                <Option name="offset" value="0,0" type="QString"/>
                <Option name="offset_map_unit_scale" value="3x:0,0,0,0,0,0" type="QString"/>
                <Option name="offset_unit" value="MM" type="QString"/>
                <Option name="outline_color" value="35,35,35,255" type="QString"/>
                <Option name="outline_style" value="solid" type="QString"/>
                <Option name="outline_width" value="0" type="QString"/>
                <Option name="outline_width_map_unit_scale" value="3x:0,0,0,0,0,0" type="QString"/>
                <Option name="outline_width_unit" value="MM" type="QString"/>
                <Option name="scale_method" value="diameter" type="QString"/>
                <Option name="size" value="2" type="QString"/>
                <Option name="size_map_unit_scale" value="3x:0,0,0,0,0,0" type="QString"/>
                <Option name="size_unit" value="MM" type="QString"/>
                <Option name="vertical_anchor_point" value="1" type="QString"/>
              </Option>
              <prop k="angle" v="0"/>
              <prop k="cap_style" v="square"/>
              <prop k="color" v="148,87,228,255"/>
              <prop k="horizontal_anchor_point" v="1"/>
              <prop k="joinstyle" v="bevel"/>
              <prop k="name" v="circle"/>
              <prop k="offset" v="0,0"/>
              <prop k="offset_map_unit_scale" v="3x:0,0,0,0,0,0"/>
              <prop k="offset_unit" v="MM"/>
              <prop k="outline_color" v="35,35,35,255"/>
              <prop k="outline_style" v="solid"/>
              <prop k="outline_width" v="0"/>
              <prop k="outline_width_map_unit_scale" v="3x:0,0,0,0,0,0"/>
              <prop k="outline_width_unit" v="MM"/>
              <prop k="scale_method" v="diameter"/>
              <prop k="size" v="2"/>
              <prop k="size_map_unit_scale" v="3x:0,0,0,0,0,0"/>
              <prop k="size_unit" v="MM"/>
              <prop k="vertical_anchor_point" v="1"/>
              <data_defined_properties>
                <Option type="Map">
                  <Option name="name" value="" type="QString"/>
                  <Option name="properties"/>
                  <Option name="type" value="collection" type="QString"/>
                </Option>
              </data_defined_properties>
            </layer>
          </symbol>
          <symbol alpha="1" force_rhr="0" clip_to_extent="1" name="66" type="marker">
            <data_defined_properties>
              <Option type="Map">
                <Option name="name" value="" type="QString"/>
                <Option name="properties"/>
                <Option name="type" value="collection" type="QString"/>
              </Option>
            </data_defined_properties>
            <layer enabled="1" locked="0" pass="0" class="SimpleMarker">
              <Option type="Map">
                <Option name="angle" value="0" type="QString"/>
                <Option name="cap_style" value="square" type="QString"/>
                <Option name="color" value="112,210,231,255" type="QString"/>
                <Option name="horizontal_anchor_point" value="1" type="QString"/>
                <Option name="joinstyle" value="bevel" type="QString"/>
                <Option name="name" value="circle" type="QString"/>
                <Option name="offset" value="0,0" type="QString"/>
                <Option name="offset_map_unit_scale" value="3x:0,0,0,0,0,0" type="QString"/>
                <Option name="offset_unit" value="MM" type="QString"/>
                <Option name="outline_color" value="35,35,35,255" type="QString"/>
                <Option name="outline_style" value="solid" type="QString"/>
                <Option name="outline_width" value="0" type="QString"/>
                <Option name="outline_width_map_unit_scale" value="3x:0,0,0,0,0,0" type="QString"/>
                <Option name="outline_width_unit" value="MM" type="QString"/>
                <Option name="scale_method" value="diameter" type="QString"/>
                <Option name="size" value="2" type="QString"/>
                <Option name="size_map_unit_scale" value="3x:0,0,0,0,0,0" type="QString"/>
                <Option name="size_unit" value="MM" type="QString"/>
                <Option name="vertical_anchor_point" value="1" type="QString"/>
              </Option>
              <prop k="angle" v="0"/>
              <prop k="cap_style" v="square"/>
              <prop k="color" v="112,210,231,255"/>
              <prop k="horizontal_anchor_point" v="1"/>
              <prop k="joinstyle" v="bevel"/>
              <prop k="name" v="circle"/>
              <prop k="offset" v="0,0"/>
              <prop k="offset_map_unit_scale" v="3x:0,0,0,0,0,0"/>
              <prop k="offset_unit" v="MM"/>
              <prop k="outline_color" v="35,35,35,255"/>
              <prop k="outline_style" v="solid"/>
              <prop k="outline_width" v="0"/>
              <prop k="outline_width_map_unit_scale" v="3x:0,0,0,0,0,0"/>
              <prop k="outline_width_unit" v="MM"/>
              <prop k="scale_method" v="diameter"/>
              <prop k="size" v="2"/>
              <prop k="size_map_unit_scale" v="3x:0,0,0,0,0,0"/>
              <prop k="size_unit" v="MM"/>
              <prop k="vertical_anchor_point" v="1"/>
              <data_defined_properties>
                <Option type="Map">
                  <Option name="name" value="" type="QString"/>
                  <Option name="properties"/>
                  <Option name="type" value="collection" type="QString"/>
                </Option>
              </data_defined_properties>
            </layer>
          </symbol>
          <symbol alpha="1" force_rhr="0" clip_to_extent="1" name="67" type="marker">
            <data_defined_properties>
              <Option type="Map">
                <Option name="name" value="" type="QString"/>
                <Option name="properties"/>
                <Option name="type" value="collection" type="QString"/>
              </Option>
            </data_defined_properties>
            <layer enabled="1" locked="0" pass="0" class="SimpleMarker">
              <Option type="Map">
                <Option name="angle" value="0" type="QString"/>
                <Option name="cap_style" value="square" type="QString"/>
                <Option name="color" value="231,109,137,255" type="QString"/>
                <Option name="horizontal_anchor_point" value="1" type="QString"/>
                <Option name="joinstyle" value="bevel" type="QString"/>
                <Option name="name" value="circle" type="QString"/>
                <Option name="offset" value="0,0" type="QString"/>
                <Option name="offset_map_unit_scale" value="3x:0,0,0,0,0,0" type="QString"/>
                <Option name="offset_unit" value="MM" type="QString"/>
                <Option name="outline_color" value="35,35,35,255" type="QString"/>
                <Option name="outline_style" value="solid" type="QString"/>
                <Option name="outline_width" value="0" type="QString"/>
                <Option name="outline_width_map_unit_scale" value="3x:0,0,0,0,0,0" type="QString"/>
                <Option name="outline_width_unit" value="MM" type="QString"/>
                <Option name="scale_method" value="diameter" type="QString"/>
                <Option name="size" value="2" type="QString"/>
                <Option name="size_map_unit_scale" value="3x:0,0,0,0,0,0" type="QString"/>
                <Option name="size_unit" value="MM" type="QString"/>
                <Option name="vertical_anchor_point" value="1" type="QString"/>
              </Option>
              <prop k="angle" v="0"/>
              <prop k="cap_style" v="square"/>
              <prop k="color" v="231,109,137,255"/>
              <prop k="horizontal_anchor_point" v="1"/>
              <prop k="joinstyle" v="bevel"/>
              <prop k="name" v="circle"/>
              <prop k="offset" v="0,0"/>
              <prop k="offset_map_unit_scale" v="3x:0,0,0,0,0,0"/>
              <prop k="offset_unit" v="MM"/>
              <prop k="outline_color" v="35,35,35,255"/>
              <prop k="outline_style" v="solid"/>
              <prop k="outline_width" v="0"/>
              <prop k="outline_width_map_unit_scale" v="3x:0,0,0,0,0,0"/>
              <prop k="outline_width_unit" v="MM"/>
              <prop k="scale_method" v="diameter"/>
              <prop k="size" v="2"/>
              <prop k="size_map_unit_scale" v="3x:0,0,0,0,0,0"/>
              <prop k="size_unit" v="MM"/>
              <prop k="vertical_anchor_point" v="1"/>
              <data_defined_properties>
                <Option type="Map">
                  <Option name="name" value="" type="QString"/>
                  <Option name="properties"/>
                  <Option name="type" value="collection" type="QString"/>
                </Option>
              </data_defined_properties>
            </layer>
          </symbol>
          <symbol alpha="1" force_rhr="0" clip_to_extent="1" name="68" type="marker">
            <data_defined_properties>
              <Option type="Map">
                <Option name="name" value="" type="QString"/>
                <Option name="properties"/>
                <Option name="type" value="collection" type="QString"/>
              </Option>
            </data_defined_properties>
            <layer enabled="1" locked="0" pass="0" class="SimpleMarker">
              <Option type="Map">
                <Option name="angle" value="0" type="QString"/>
                <Option name="cap_style" value="square" type="QString"/>
                <Option name="color" value="67,74,210,255" type="QString"/>
                <Option name="horizontal_anchor_point" value="1" type="QString"/>
                <Option name="joinstyle" value="bevel" type="QString"/>
                <Option name="name" value="circle" type="QString"/>
                <Option name="offset" value="0,0" type="QString"/>
                <Option name="offset_map_unit_scale" value="3x:0,0,0,0,0,0" type="QString"/>
                <Option name="offset_unit" value="MM" type="QString"/>
                <Option name="outline_color" value="35,35,35,255" type="QString"/>
                <Option name="outline_style" value="solid" type="QString"/>
                <Option name="outline_width" value="0" type="QString"/>
                <Option name="outline_width_map_unit_scale" value="3x:0,0,0,0,0,0" type="QString"/>
                <Option name="outline_width_unit" value="MM" type="QString"/>
                <Option name="scale_method" value="diameter" type="QString"/>
                <Option name="size" value="2" type="QString"/>
                <Option name="size_map_unit_scale" value="3x:0,0,0,0,0,0" type="QString"/>
                <Option name="size_unit" value="MM" type="QString"/>
                <Option name="vertical_anchor_point" value="1" type="QString"/>
              </Option>
              <prop k="angle" v="0"/>
              <prop k="cap_style" v="square"/>
              <prop k="color" v="67,74,210,255"/>
              <prop k="horizontal_anchor_point" v="1"/>
              <prop k="joinstyle" v="bevel"/>
              <prop k="name" v="circle"/>
              <prop k="offset" v="0,0"/>
              <prop k="offset_map_unit_scale" v="3x:0,0,0,0,0,0"/>
              <prop k="offset_unit" v="MM"/>
              <prop k="outline_color" v="35,35,35,255"/>
              <prop k="outline_style" v="solid"/>
              <prop k="outline_width" v="0"/>
              <prop k="outline_width_map_unit_scale" v="3x:0,0,0,0,0,0"/>
              <prop k="outline_width_unit" v="MM"/>
              <prop k="scale_method" v="diameter"/>
              <prop k="size" v="2"/>
              <prop k="size_map_unit_scale" v="3x:0,0,0,0,0,0"/>
              <prop k="size_unit" v="MM"/>
              <prop k="vertical_anchor_point" v="1"/>
              <data_defined_properties>
                <Option type="Map">
                  <Option name="name" value="" type="QString"/>
                  <Option name="properties"/>
                  <Option name="type" value="collection" type="QString"/>
                </Option>
              </data_defined_properties>
            </layer>
          </symbol>
          <symbol alpha="1" force_rhr="0" clip_to_extent="1" name="69" type="marker">
            <data_defined_properties>
              <Option type="Map">
                <Option name="name" value="" type="QString"/>
                <Option name="properties"/>
                <Option name="type" value="collection" type="QString"/>
              </Option>
            </data_defined_properties>
            <layer enabled="1" locked="0" pass="0" class="SimpleMarker">
              <Option type="Map">
                <Option name="angle" value="0" type="QString"/>
                <Option name="cap_style" value="square" type="QString"/>
                <Option name="color" value="218,46,207,255" type="QString"/>
                <Option name="horizontal_anchor_point" value="1" type="QString"/>
                <Option name="joinstyle" value="bevel" type="QString"/>
                <Option name="name" value="circle" type="QString"/>
                <Option name="offset" value="0,0" type="QString"/>
                <Option name="offset_map_unit_scale" value="3x:0,0,0,0,0,0" type="QString"/>
                <Option name="offset_unit" value="MM" type="QString"/>
                <Option name="outline_color" value="35,35,35,255" type="QString"/>
                <Option name="outline_style" value="solid" type="QString"/>
                <Option name="outline_width" value="0" type="QString"/>
                <Option name="outline_width_map_unit_scale" value="3x:0,0,0,0,0,0" type="QString"/>
                <Option name="outline_width_unit" value="MM" type="QString"/>
                <Option name="scale_method" value="diameter" type="QString"/>
                <Option name="size" value="2" type="QString"/>
                <Option name="size_map_unit_scale" value="3x:0,0,0,0,0,0" type="QString"/>
                <Option name="size_unit" value="MM" type="QString"/>
                <Option name="vertical_anchor_point" value="1" type="QString"/>
              </Option>
              <prop k="angle" v="0"/>
              <prop k="cap_style" v="square"/>
              <prop k="color" v="218,46,207,255"/>
              <prop k="horizontal_anchor_point" v="1"/>
              <prop k="joinstyle" v="bevel"/>
              <prop k="name" v="circle"/>
              <prop k="offset" v="0,0"/>
              <prop k="offset_map_unit_scale" v="3x:0,0,0,0,0,0"/>
              <prop k="offset_unit" v="MM"/>
              <prop k="outline_color" v="35,35,35,255"/>
              <prop k="outline_style" v="solid"/>
              <prop k="outline_width" v="0"/>
              <prop k="outline_width_map_unit_scale" v="3x:0,0,0,0,0,0"/>
              <prop k="outline_width_unit" v="MM"/>
              <prop k="scale_method" v="diameter"/>
              <prop k="size" v="2"/>
              <prop k="size_map_unit_scale" v="3x:0,0,0,0,0,0"/>
              <prop k="size_unit" v="MM"/>
              <prop k="vertical_anchor_point" v="1"/>
              <data_defined_properties>
                <Option type="Map">
                  <Option name="name" value="" type="QString"/>
                  <Option name="properties"/>
                  <Option name="type" value="collection" type="QString"/>
                </Option>
              </data_defined_properties>
            </layer>
          </symbol>
          <symbol alpha="1" force_rhr="0" clip_to_extent="1" name="7" type="marker">
            <data_defined_properties>
              <Option type="Map">
                <Option name="name" value="" type="QString"/>
                <Option name="properties"/>
                <Option name="type" value="collection" type="QString"/>
              </Option>
            </data_defined_properties>
            <layer enabled="1" locked="0" pass="0" class="SimpleMarker">
              <Option type="Map">
                <Option name="angle" value="0" type="QString"/>
                <Option name="cap_style" value="square" type="QString"/>
                <Option name="color" value="207,144,72,255" type="QString"/>
                <Option name="horizontal_anchor_point" value="1" type="QString"/>
                <Option name="joinstyle" value="bevel" type="QString"/>
                <Option name="name" value="circle" type="QString"/>
                <Option name="offset" value="0,0" type="QString"/>
                <Option name="offset_map_unit_scale" value="3x:0,0,0,0,0,0" type="QString"/>
                <Option name="offset_unit" value="MM" type="QString"/>
                <Option name="outline_color" value="35,35,35,255" type="QString"/>
                <Option name="outline_style" value="solid" type="QString"/>
                <Option name="outline_width" value="0" type="QString"/>
                <Option name="outline_width_map_unit_scale" value="3x:0,0,0,0,0,0" type="QString"/>
                <Option name="outline_width_unit" value="MM" type="QString"/>
                <Option name="scale_method" value="diameter" type="QString"/>
                <Option name="size" value="2" type="QString"/>
                <Option name="size_map_unit_scale" value="3x:0,0,0,0,0,0" type="QString"/>
                <Option name="size_unit" value="MM" type="QString"/>
                <Option name="vertical_anchor_point" value="1" type="QString"/>
              </Option>
              <prop k="angle" v="0"/>
              <prop k="cap_style" v="square"/>
              <prop k="color" v="207,144,72,255"/>
              <prop k="horizontal_anchor_point" v="1"/>
              <prop k="joinstyle" v="bevel"/>
              <prop k="name" v="circle"/>
              <prop k="offset" v="0,0"/>
              <prop k="offset_map_unit_scale" v="3x:0,0,0,0,0,0"/>
              <prop k="offset_unit" v="MM"/>
              <prop k="outline_color" v="35,35,35,255"/>
              <prop k="outline_style" v="solid"/>
              <prop k="outline_width" v="0"/>
              <prop k="outline_width_map_unit_scale" v="3x:0,0,0,0,0,0"/>
              <prop k="outline_width_unit" v="MM"/>
              <prop k="scale_method" v="diameter"/>
              <prop k="size" v="2"/>
              <prop k="size_map_unit_scale" v="3x:0,0,0,0,0,0"/>
              <prop k="size_unit" v="MM"/>
              <prop k="vertical_anchor_point" v="1"/>
              <data_defined_properties>
                <Option type="Map">
                  <Option name="name" value="" type="QString"/>
                  <Option name="properties"/>
                  <Option name="type" value="collection" type="QString"/>
                </Option>
              </data_defined_properties>
            </layer>
          </symbol>
          <symbol alpha="1" force_rhr="0" clip_to_extent="1" name="70" type="marker">
            <data_defined_properties>
              <Option type="Map">
                <Option name="name" value="" type="QString"/>
                <Option name="properties"/>
                <Option name="type" value="collection" type="QString"/>
              </Option>
            </data_defined_properties>
            <layer enabled="1" locked="0" pass="0" class="SimpleMarker">
              <Option type="Map">
                <Option name="angle" value="0" type="QString"/>
                <Option name="cap_style" value="square" type="QString"/>
                <Option name="color" value="209,76,46,255" type="QString"/>
                <Option name="horizontal_anchor_point" value="1" type="QString"/>
                <Option name="joinstyle" value="bevel" type="QString"/>
                <Option name="name" value="circle" type="QString"/>
                <Option name="offset" value="0,0" type="QString"/>
                <Option name="offset_map_unit_scale" value="3x:0,0,0,0,0,0" type="QString"/>
                <Option name="offset_unit" value="MM" type="QString"/>
                <Option name="outline_color" value="35,35,35,255" type="QString"/>
                <Option name="outline_style" value="solid" type="QString"/>
                <Option name="outline_width" value="0" type="QString"/>
                <Option name="outline_width_map_unit_scale" value="3x:0,0,0,0,0,0" type="QString"/>
                <Option name="outline_width_unit" value="MM" type="QString"/>
                <Option name="scale_method" value="diameter" type="QString"/>
                <Option name="size" value="2" type="QString"/>
                <Option name="size_map_unit_scale" value="3x:0,0,0,0,0,0" type="QString"/>
                <Option name="size_unit" value="MM" type="QString"/>
                <Option name="vertical_anchor_point" value="1" type="QString"/>
              </Option>
              <prop k="angle" v="0"/>
              <prop k="cap_style" v="square"/>
              <prop k="color" v="209,76,46,255"/>
              <prop k="horizontal_anchor_point" v="1"/>
              <prop k="joinstyle" v="bevel"/>
              <prop k="name" v="circle"/>
              <prop k="offset" v="0,0"/>
              <prop k="offset_map_unit_scale" v="3x:0,0,0,0,0,0"/>
              <prop k="offset_unit" v="MM"/>
              <prop k="outline_color" v="35,35,35,255"/>
              <prop k="outline_style" v="solid"/>
              <prop k="outline_width" v="0"/>
              <prop k="outline_width_map_unit_scale" v="3x:0,0,0,0,0,0"/>
              <prop k="outline_width_unit" v="MM"/>
              <prop k="scale_method" v="diameter"/>
              <prop k="size" v="2"/>
              <prop k="size_map_unit_scale" v="3x:0,0,0,0,0,0"/>
              <prop k="size_unit" v="MM"/>
              <prop k="vertical_anchor_point" v="1"/>
              <data_defined_properties>
                <Option type="Map">
                  <Option name="name" value="" type="QString"/>
                  <Option name="properties"/>
                  <Option name="type" value="collection" type="QString"/>
                </Option>
              </data_defined_properties>
            </layer>
          </symbol>
          <symbol alpha="1" force_rhr="0" clip_to_extent="1" name="71" type="marker">
            <data_defined_properties>
              <Option type="Map">
                <Option name="name" value="" type="QString"/>
                <Option name="properties"/>
                <Option name="type" value="collection" type="QString"/>
              </Option>
            </data_defined_properties>
            <layer enabled="1" locked="0" pass="0" class="SimpleMarker">
              <Option type="Map">
                <Option name="angle" value="0" type="QString"/>
                <Option name="cap_style" value="square" type="QString"/>
                <Option name="color" value="212,123,126,255" type="QString"/>
                <Option name="horizontal_anchor_point" value="1" type="QString"/>
                <Option name="joinstyle" value="bevel" type="QString"/>
                <Option name="name" value="circle" type="QString"/>
                <Option name="offset" value="0,0" type="QString"/>
                <Option name="offset_map_unit_scale" value="3x:0,0,0,0,0,0" type="QString"/>
                <Option name="offset_unit" value="MM" type="QString"/>
                <Option name="outline_color" value="35,35,35,255" type="QString"/>
                <Option name="outline_style" value="solid" type="QString"/>
                <Option name="outline_width" value="0" type="QString"/>
                <Option name="outline_width_map_unit_scale" value="3x:0,0,0,0,0,0" type="QString"/>
                <Option name="outline_width_unit" value="MM" type="QString"/>
                <Option name="scale_method" value="diameter" type="QString"/>
                <Option name="size" value="2" type="QString"/>
                <Option name="size_map_unit_scale" value="3x:0,0,0,0,0,0" type="QString"/>
                <Option name="size_unit" value="MM" type="QString"/>
                <Option name="vertical_anchor_point" value="1" type="QString"/>
              </Option>
              <prop k="angle" v="0"/>
              <prop k="cap_style" v="square"/>
              <prop k="color" v="212,123,126,255"/>
              <prop k="horizontal_anchor_point" v="1"/>
              <prop k="joinstyle" v="bevel"/>
              <prop k="name" v="circle"/>
              <prop k="offset" v="0,0"/>
              <prop k="offset_map_unit_scale" v="3x:0,0,0,0,0,0"/>
              <prop k="offset_unit" v="MM"/>
              <prop k="outline_color" v="35,35,35,255"/>
              <prop k="outline_style" v="solid"/>
              <prop k="outline_width" v="0"/>
              <prop k="outline_width_map_unit_scale" v="3x:0,0,0,0,0,0"/>
              <prop k="outline_width_unit" v="MM"/>
              <prop k="scale_method" v="diameter"/>
              <prop k="size" v="2"/>
              <prop k="size_map_unit_scale" v="3x:0,0,0,0,0,0"/>
              <prop k="size_unit" v="MM"/>
              <prop k="vertical_anchor_point" v="1"/>
              <data_defined_properties>
                <Option type="Map">
                  <Option name="name" value="" type="QString"/>
                  <Option name="properties"/>
                  <Option name="type" value="collection" type="QString"/>
                </Option>
              </data_defined_properties>
            </layer>
          </symbol>
          <symbol alpha="1" force_rhr="0" clip_to_extent="1" name="72" type="marker">
            <data_defined_properties>
              <Option type="Map">
                <Option name="name" value="" type="QString"/>
                <Option name="properties"/>
                <Option name="type" value="collection" type="QString"/>
              </Option>
            </data_defined_properties>
            <layer enabled="1" locked="0" pass="0" class="SimpleMarker">
              <Option type="Map">
                <Option name="angle" value="0" type="QString"/>
                <Option name="cap_style" value="square" type="QString"/>
                <Option name="color" value="124,213,118,255" type="QString"/>
                <Option name="horizontal_anchor_point" value="1" type="QString"/>
                <Option name="joinstyle" value="bevel" type="QString"/>
                <Option name="name" value="circle" type="QString"/>
                <Option name="offset" value="0,0" type="QString"/>
                <Option name="offset_map_unit_scale" value="3x:0,0,0,0,0,0" type="QString"/>
                <Option name="offset_unit" value="MM" type="QString"/>
                <Option name="outline_color" value="35,35,35,255" type="QString"/>
                <Option name="outline_style" value="solid" type="QString"/>
                <Option name="outline_width" value="0" type="QString"/>
                <Option name="outline_width_map_unit_scale" value="3x:0,0,0,0,0,0" type="QString"/>
                <Option name="outline_width_unit" value="MM" type="QString"/>
                <Option name="scale_method" value="diameter" type="QString"/>
                <Option name="size" value="2" type="QString"/>
                <Option name="size_map_unit_scale" value="3x:0,0,0,0,0,0" type="QString"/>
                <Option name="size_unit" value="MM" type="QString"/>
                <Option name="vertical_anchor_point" value="1" type="QString"/>
              </Option>
              <prop k="angle" v="0"/>
              <prop k="cap_style" v="square"/>
              <prop k="color" v="124,213,118,255"/>
              <prop k="horizontal_anchor_point" v="1"/>
              <prop k="joinstyle" v="bevel"/>
              <prop k="name" v="circle"/>
              <prop k="offset" v="0,0"/>
              <prop k="offset_map_unit_scale" v="3x:0,0,0,0,0,0"/>
              <prop k="offset_unit" v="MM"/>
              <prop k="outline_color" v="35,35,35,255"/>
              <prop k="outline_style" v="solid"/>
              <prop k="outline_width" v="0"/>
              <prop k="outline_width_map_unit_scale" v="3x:0,0,0,0,0,0"/>
              <prop k="outline_width_unit" v="MM"/>
              <prop k="scale_method" v="diameter"/>
              <prop k="size" v="2"/>
              <prop k="size_map_unit_scale" v="3x:0,0,0,0,0,0"/>
              <prop k="size_unit" v="MM"/>
              <prop k="vertical_anchor_point" v="1"/>
              <data_defined_properties>
                <Option type="Map">
                  <Option name="name" value="" type="QString"/>
                  <Option name="properties"/>
                  <Option name="type" value="collection" type="QString"/>
                </Option>
              </data_defined_properties>
            </layer>
          </symbol>
          <symbol alpha="1" force_rhr="0" clip_to_extent="1" name="73" type="marker">
            <data_defined_properties>
              <Option type="Map">
                <Option name="name" value="" type="QString"/>
                <Option name="properties"/>
                <Option name="type" value="collection" type="QString"/>
              </Option>
            </data_defined_properties>
            <layer enabled="1" locked="0" pass="0" class="SimpleMarker">
              <Option type="Map">
                <Option name="angle" value="0" type="QString"/>
                <Option name="cap_style" value="square" type="QString"/>
                <Option name="color" value="90,167,234,255" type="QString"/>
                <Option name="horizontal_anchor_point" value="1" type="QString"/>
                <Option name="joinstyle" value="bevel" type="QString"/>
                <Option name="name" value="circle" type="QString"/>
                <Option name="offset" value="0,0" type="QString"/>
                <Option name="offset_map_unit_scale" value="3x:0,0,0,0,0,0" type="QString"/>
                <Option name="offset_unit" value="MM" type="QString"/>
                <Option name="outline_color" value="35,35,35,255" type="QString"/>
                <Option name="outline_style" value="solid" type="QString"/>
                <Option name="outline_width" value="0" type="QString"/>
                <Option name="outline_width_map_unit_scale" value="3x:0,0,0,0,0,0" type="QString"/>
                <Option name="outline_width_unit" value="MM" type="QString"/>
                <Option name="scale_method" value="diameter" type="QString"/>
                <Option name="size" value="2" type="QString"/>
                <Option name="size_map_unit_scale" value="3x:0,0,0,0,0,0" type="QString"/>
                <Option name="size_unit" value="MM" type="QString"/>
                <Option name="vertical_anchor_point" value="1" type="QString"/>
              </Option>
              <prop k="angle" v="0"/>
              <prop k="cap_style" v="square"/>
              <prop k="color" v="90,167,234,255"/>
              <prop k="horizontal_anchor_point" v="1"/>
              <prop k="joinstyle" v="bevel"/>
              <prop k="name" v="circle"/>
              <prop k="offset" v="0,0"/>
              <prop k="offset_map_unit_scale" v="3x:0,0,0,0,0,0"/>
              <prop k="offset_unit" v="MM"/>
              <prop k="outline_color" v="35,35,35,255"/>
              <prop k="outline_style" v="solid"/>
              <prop k="outline_width" v="0"/>
              <prop k="outline_width_map_unit_scale" v="3x:0,0,0,0,0,0"/>
              <prop k="outline_width_unit" v="MM"/>
              <prop k="scale_method" v="diameter"/>
              <prop k="size" v="2"/>
              <prop k="size_map_unit_scale" v="3x:0,0,0,0,0,0"/>
              <prop k="size_unit" v="MM"/>
              <prop k="vertical_anchor_point" v="1"/>
              <data_defined_properties>
                <Option type="Map">
                  <Option name="name" value="" type="QString"/>
                  <Option name="properties"/>
                  <Option name="type" value="collection" type="QString"/>
                </Option>
              </data_defined_properties>
            </layer>
          </symbol>
          <symbol alpha="1" force_rhr="0" clip_to_extent="1" name="74" type="marker">
            <data_defined_properties>
              <Option type="Map">
                <Option name="name" value="" type="QString"/>
                <Option name="properties"/>
                <Option name="type" value="collection" type="QString"/>
              </Option>
            </data_defined_properties>
            <layer enabled="1" locked="0" pass="0" class="SimpleMarker">
              <Option type="Map">
                <Option name="angle" value="0" type="QString"/>
                <Option name="cap_style" value="square" type="QString"/>
                <Option name="color" value="163,211,100,255" type="QString"/>
                <Option name="horizontal_anchor_point" value="1" type="QString"/>
                <Option name="joinstyle" value="bevel" type="QString"/>
                <Option name="name" value="circle" type="QString"/>
                <Option name="offset" value="0,0" type="QString"/>
                <Option name="offset_map_unit_scale" value="3x:0,0,0,0,0,0" type="QString"/>
                <Option name="offset_unit" value="MM" type="QString"/>
                <Option name="outline_color" value="35,35,35,255" type="QString"/>
                <Option name="outline_style" value="solid" type="QString"/>
                <Option name="outline_width" value="0" type="QString"/>
                <Option name="outline_width_map_unit_scale" value="3x:0,0,0,0,0,0" type="QString"/>
                <Option name="outline_width_unit" value="MM" type="QString"/>
                <Option name="scale_method" value="diameter" type="QString"/>
                <Option name="size" value="2" type="QString"/>
                <Option name="size_map_unit_scale" value="3x:0,0,0,0,0,0" type="QString"/>
                <Option name="size_unit" value="MM" type="QString"/>
                <Option name="vertical_anchor_point" value="1" type="QString"/>
              </Option>
              <prop k="angle" v="0"/>
              <prop k="cap_style" v="square"/>
              <prop k="color" v="163,211,100,255"/>
              <prop k="horizontal_anchor_point" v="1"/>
              <prop k="joinstyle" v="bevel"/>
              <prop k="name" v="circle"/>
              <prop k="offset" v="0,0"/>
              <prop k="offset_map_unit_scale" v="3x:0,0,0,0,0,0"/>
              <prop k="offset_unit" v="MM"/>
              <prop k="outline_color" v="35,35,35,255"/>
              <prop k="outline_style" v="solid"/>
              <prop k="outline_width" v="0"/>
              <prop k="outline_width_map_unit_scale" v="3x:0,0,0,0,0,0"/>
              <prop k="outline_width_unit" v="MM"/>
              <prop k="scale_method" v="diameter"/>
              <prop k="size" v="2"/>
              <prop k="size_map_unit_scale" v="3x:0,0,0,0,0,0"/>
              <prop k="size_unit" v="MM"/>
              <prop k="vertical_anchor_point" v="1"/>
              <data_defined_properties>
                <Option type="Map">
                  <Option name="name" value="" type="QString"/>
                  <Option name="properties"/>
                  <Option name="type" value="collection" type="QString"/>
                </Option>
              </data_defined_properties>
            </layer>
          </symbol>
          <symbol alpha="1" force_rhr="0" clip_to_extent="1" name="75" type="marker">
            <data_defined_properties>
              <Option type="Map">
                <Option name="name" value="" type="QString"/>
                <Option name="properties"/>
                <Option name="type" value="collection" type="QString"/>
              </Option>
            </data_defined_properties>
            <layer enabled="1" locked="0" pass="0" class="SimpleMarker">
              <Option type="Map">
                <Option name="angle" value="0" type="QString"/>
                <Option name="cap_style" value="square" type="QString"/>
                <Option name="color" value="229,73,21,255" type="QString"/>
                <Option name="horizontal_anchor_point" value="1" type="QString"/>
                <Option name="joinstyle" value="bevel" type="QString"/>
                <Option name="name" value="circle" type="QString"/>
                <Option name="offset" value="0,0" type="QString"/>
                <Option name="offset_map_unit_scale" value="3x:0,0,0,0,0,0" type="QString"/>
                <Option name="offset_unit" value="MM" type="QString"/>
                <Option name="outline_color" value="35,35,35,255" type="QString"/>
                <Option name="outline_style" value="solid" type="QString"/>
                <Option name="outline_width" value="0" type="QString"/>
                <Option name="outline_width_map_unit_scale" value="3x:0,0,0,0,0,0" type="QString"/>
                <Option name="outline_width_unit" value="MM" type="QString"/>
                <Option name="scale_method" value="diameter" type="QString"/>
                <Option name="size" value="2" type="QString"/>
                <Option name="size_map_unit_scale" value="3x:0,0,0,0,0,0" type="QString"/>
                <Option name="size_unit" value="MM" type="QString"/>
                <Option name="vertical_anchor_point" value="1" type="QString"/>
              </Option>
              <prop k="angle" v="0"/>
              <prop k="cap_style" v="square"/>
              <prop k="color" v="229,73,21,255"/>
              <prop k="horizontal_anchor_point" v="1"/>
              <prop k="joinstyle" v="bevel"/>
              <prop k="name" v="circle"/>
              <prop k="offset" v="0,0"/>
              <prop k="offset_map_unit_scale" v="3x:0,0,0,0,0,0"/>
              <prop k="offset_unit" v="MM"/>
              <prop k="outline_color" v="35,35,35,255"/>
              <prop k="outline_style" v="solid"/>
              <prop k="outline_width" v="0"/>
              <prop k="outline_width_map_unit_scale" v="3x:0,0,0,0,0,0"/>
              <prop k="outline_width_unit" v="MM"/>
              <prop k="scale_method" v="diameter"/>
              <prop k="size" v="2"/>
              <prop k="size_map_unit_scale" v="3x:0,0,0,0,0,0"/>
              <prop k="size_unit" v="MM"/>
              <prop k="vertical_anchor_point" v="1"/>
              <data_defined_properties>
                <Option type="Map">
                  <Option name="name" value="" type="QString"/>
                  <Option name="properties"/>
                  <Option name="type" value="collection" type="QString"/>
                </Option>
              </data_defined_properties>
            </layer>
          </symbol>
          <symbol alpha="1" force_rhr="0" clip_to_extent="1" name="76" type="marker">
            <data_defined_properties>
              <Option type="Map">
                <Option name="name" value="" type="QString"/>
                <Option name="properties"/>
                <Option name="type" value="collection" type="QString"/>
              </Option>
            </data_defined_properties>
            <layer enabled="1" locked="0" pass="0" class="SimpleMarker">
              <Option type="Map">
                <Option name="angle" value="0" type="QString"/>
                <Option name="cap_style" value="square" type="QString"/>
                <Option name="color" value="215,124,240,255" type="QString"/>
                <Option name="horizontal_anchor_point" value="1" type="QString"/>
                <Option name="joinstyle" value="bevel" type="QString"/>
                <Option name="name" value="circle" type="QString"/>
                <Option name="offset" value="0,0" type="QString"/>
                <Option name="offset_map_unit_scale" value="3x:0,0,0,0,0,0" type="QString"/>
                <Option name="offset_unit" value="MM" type="QString"/>
                <Option name="outline_color" value="35,35,35,255" type="QString"/>
                <Option name="outline_style" value="solid" type="QString"/>
                <Option name="outline_width" value="0" type="QString"/>
                <Option name="outline_width_map_unit_scale" value="3x:0,0,0,0,0,0" type="QString"/>
                <Option name="outline_width_unit" value="MM" type="QString"/>
                <Option name="scale_method" value="diameter" type="QString"/>
                <Option name="size" value="2" type="QString"/>
                <Option name="size_map_unit_scale" value="3x:0,0,0,0,0,0" type="QString"/>
                <Option name="size_unit" value="MM" type="QString"/>
                <Option name="vertical_anchor_point" value="1" type="QString"/>
              </Option>
              <prop k="angle" v="0"/>
              <prop k="cap_style" v="square"/>
              <prop k="color" v="215,124,240,255"/>
              <prop k="horizontal_anchor_point" v="1"/>
              <prop k="joinstyle" v="bevel"/>
              <prop k="name" v="circle"/>
              <prop k="offset" v="0,0"/>
              <prop k="offset_map_unit_scale" v="3x:0,0,0,0,0,0"/>
              <prop k="offset_unit" v="MM"/>
              <prop k="outline_color" v="35,35,35,255"/>
              <prop k="outline_style" v="solid"/>
              <prop k="outline_width" v="0"/>
              <prop k="outline_width_map_unit_scale" v="3x:0,0,0,0,0,0"/>
              <prop k="outline_width_unit" v="MM"/>
              <prop k="scale_method" v="diameter"/>
              <prop k="size" v="2"/>
              <prop k="size_map_unit_scale" v="3x:0,0,0,0,0,0"/>
              <prop k="size_unit" v="MM"/>
              <prop k="vertical_anchor_point" v="1"/>
              <data_defined_properties>
                <Option type="Map">
                  <Option name="name" value="" type="QString"/>
                  <Option name="properties"/>
                  <Option name="type" value="collection" type="QString"/>
                </Option>
              </data_defined_properties>
            </layer>
          </symbol>
          <symbol alpha="1" force_rhr="0" clip_to_extent="1" name="77" type="marker">
            <data_defined_properties>
              <Option type="Map">
                <Option name="name" value="" type="QString"/>
                <Option name="properties"/>
                <Option name="type" value="collection" type="QString"/>
              </Option>
            </data_defined_properties>
            <layer enabled="1" locked="0" pass="0" class="SimpleMarker">
              <Option type="Map">
                <Option name="angle" value="0" type="QString"/>
                <Option name="cap_style" value="square" type="QString"/>
                <Option name="color" value="238,172,141,255" type="QString"/>
                <Option name="horizontal_anchor_point" value="1" type="QString"/>
                <Option name="joinstyle" value="bevel" type="QString"/>
                <Option name="name" value="circle" type="QString"/>
                <Option name="offset" value="0,0" type="QString"/>
                <Option name="offset_map_unit_scale" value="3x:0,0,0,0,0,0" type="QString"/>
                <Option name="offset_unit" value="MM" type="QString"/>
                <Option name="outline_color" value="35,35,35,255" type="QString"/>
                <Option name="outline_style" value="solid" type="QString"/>
                <Option name="outline_width" value="0" type="QString"/>
                <Option name="outline_width_map_unit_scale" value="3x:0,0,0,0,0,0" type="QString"/>
                <Option name="outline_width_unit" value="MM" type="QString"/>
                <Option name="scale_method" value="diameter" type="QString"/>
                <Option name="size" value="2" type="QString"/>
                <Option name="size_map_unit_scale" value="3x:0,0,0,0,0,0" type="QString"/>
                <Option name="size_unit" value="MM" type="QString"/>
                <Option name="vertical_anchor_point" value="1" type="QString"/>
              </Option>
              <prop k="angle" v="0"/>
              <prop k="cap_style" v="square"/>
              <prop k="color" v="238,172,141,255"/>
              <prop k="horizontal_anchor_point" v="1"/>
              <prop k="joinstyle" v="bevel"/>
              <prop k="name" v="circle"/>
              <prop k="offset" v="0,0"/>
              <prop k="offset_map_unit_scale" v="3x:0,0,0,0,0,0"/>
              <prop k="offset_unit" v="MM"/>
              <prop k="outline_color" v="35,35,35,255"/>
              <prop k="outline_style" v="solid"/>
              <prop k="outline_width" v="0"/>
              <prop k="outline_width_map_unit_scale" v="3x:0,0,0,0,0,0"/>
              <prop k="outline_width_unit" v="MM"/>
              <prop k="scale_method" v="diameter"/>
              <prop k="size" v="2"/>
              <prop k="size_map_unit_scale" v="3x:0,0,0,0,0,0"/>
              <prop k="size_unit" v="MM"/>
              <prop k="vertical_anchor_point" v="1"/>
              <data_defined_properties>
                <Option type="Map">
                  <Option name="name" value="" type="QString"/>
                  <Option name="properties"/>
                  <Option name="type" value="collection" type="QString"/>
                </Option>
              </data_defined_properties>
            </layer>
          </symbol>
          <symbol alpha="1" force_rhr="0" clip_to_extent="1" name="78" type="marker">
            <data_defined_properties>
              <Option type="Map">
                <Option name="name" value="" type="QString"/>
                <Option name="properties"/>
                <Option name="type" value="collection" type="QString"/>
              </Option>
            </data_defined_properties>
            <layer enabled="1" locked="0" pass="0" class="SimpleMarker">
              <Option type="Map">
                <Option name="angle" value="0" type="QString"/>
                <Option name="cap_style" value="square" type="QString"/>
                <Option name="color" value="143,238,237,255" type="QString"/>
                <Option name="horizontal_anchor_point" value="1" type="QString"/>
                <Option name="joinstyle" value="bevel" type="QString"/>
                <Option name="name" value="circle" type="QString"/>
                <Option name="offset" value="0,0" type="QString"/>
                <Option name="offset_map_unit_scale" value="3x:0,0,0,0,0,0" type="QString"/>
                <Option name="offset_unit" value="MM" type="QString"/>
                <Option name="outline_color" value="35,35,35,255" type="QString"/>
                <Option name="outline_style" value="solid" type="QString"/>
                <Option name="outline_width" value="0" type="QString"/>
                <Option name="outline_width_map_unit_scale" value="3x:0,0,0,0,0,0" type="QString"/>
                <Option name="outline_width_unit" value="MM" type="QString"/>
                <Option name="scale_method" value="diameter" type="QString"/>
                <Option name="size" value="2" type="QString"/>
                <Option name="size_map_unit_scale" value="3x:0,0,0,0,0,0" type="QString"/>
                <Option name="size_unit" value="MM" type="QString"/>
                <Option name="vertical_anchor_point" value="1" type="QString"/>
              </Option>
              <prop k="angle" v="0"/>
              <prop k="cap_style" v="square"/>
              <prop k="color" v="143,238,237,255"/>
              <prop k="horizontal_anchor_point" v="1"/>
              <prop k="joinstyle" v="bevel"/>
              <prop k="name" v="circle"/>
              <prop k="offset" v="0,0"/>
              <prop k="offset_map_unit_scale" v="3x:0,0,0,0,0,0"/>
              <prop k="offset_unit" v="MM"/>
              <prop k="outline_color" v="35,35,35,255"/>
              <prop k="outline_style" v="solid"/>
              <prop k="outline_width" v="0"/>
              <prop k="outline_width_map_unit_scale" v="3x:0,0,0,0,0,0"/>
              <prop k="outline_width_unit" v="MM"/>
              <prop k="scale_method" v="diameter"/>
              <prop k="size" v="2"/>
              <prop k="size_map_unit_scale" v="3x:0,0,0,0,0,0"/>
              <prop k="size_unit" v="MM"/>
              <prop k="vertical_anchor_point" v="1"/>
              <data_defined_properties>
                <Option type="Map">
                  <Option name="name" value="" type="QString"/>
                  <Option name="properties"/>
                  <Option name="type" value="collection" type="QString"/>
                </Option>
              </data_defined_properties>
            </layer>
          </symbol>
          <symbol alpha="1" force_rhr="0" clip_to_extent="1" name="79" type="marker">
            <data_defined_properties>
              <Option type="Map">
                <Option name="name" value="" type="QString"/>
                <Option name="properties"/>
                <Option name="type" value="collection" type="QString"/>
              </Option>
            </data_defined_properties>
            <layer enabled="1" locked="0" pass="0" class="SimpleMarker">
              <Option type="Map">
                <Option name="angle" value="0" type="QString"/>
                <Option name="cap_style" value="square" type="QString"/>
                <Option name="color" value="220,38,220,255" type="QString"/>
                <Option name="horizontal_anchor_point" value="1" type="QString"/>
                <Option name="joinstyle" value="bevel" type="QString"/>
                <Option name="name" value="circle" type="QString"/>
                <Option name="offset" value="0,0" type="QString"/>
                <Option name="offset_map_unit_scale" value="3x:0,0,0,0,0,0" type="QString"/>
                <Option name="offset_unit" value="MM" type="QString"/>
                <Option name="outline_color" value="35,35,35,255" type="QString"/>
                <Option name="outline_style" value="solid" type="QString"/>
                <Option name="outline_width" value="0" type="QString"/>
                <Option name="outline_width_map_unit_scale" value="3x:0,0,0,0,0,0" type="QString"/>
                <Option name="outline_width_unit" value="MM" type="QString"/>
                <Option name="scale_method" value="diameter" type="QString"/>
                <Option name="size" value="2" type="QString"/>
                <Option name="size_map_unit_scale" value="3x:0,0,0,0,0,0" type="QString"/>
                <Option name="size_unit" value="MM" type="QString"/>
                <Option name="vertical_anchor_point" value="1" type="QString"/>
              </Option>
              <prop k="angle" v="0"/>
              <prop k="cap_style" v="square"/>
              <prop k="color" v="220,38,220,255"/>
              <prop k="horizontal_anchor_point" v="1"/>
              <prop k="joinstyle" v="bevel"/>
              <prop k="name" v="circle"/>
              <prop k="offset" v="0,0"/>
              <prop k="offset_map_unit_scale" v="3x:0,0,0,0,0,0"/>
              <prop k="offset_unit" v="MM"/>
              <prop k="outline_color" v="35,35,35,255"/>
              <prop k="outline_style" v="solid"/>
              <prop k="outline_width" v="0"/>
              <prop k="outline_width_map_unit_scale" v="3x:0,0,0,0,0,0"/>
              <prop k="outline_width_unit" v="MM"/>
              <prop k="scale_method" v="diameter"/>
              <prop k="size" v="2"/>
              <prop k="size_map_unit_scale" v="3x:0,0,0,0,0,0"/>
              <prop k="size_unit" v="MM"/>
              <prop k="vertical_anchor_point" v="1"/>
              <data_defined_properties>
                <Option type="Map">
                  <Option name="name" value="" type="QString"/>
                  <Option name="properties"/>
                  <Option name="type" value="collection" type="QString"/>
                </Option>
              </data_defined_properties>
            </layer>
          </symbol>
          <symbol alpha="1" force_rhr="0" clip_to_extent="1" name="8" type="marker">
            <data_defined_properties>
              <Option type="Map">
                <Option name="name" value="" type="QString"/>
                <Option name="properties"/>
                <Option name="type" value="collection" type="QString"/>
              </Option>
            </data_defined_properties>
            <layer enabled="1" locked="0" pass="0" class="SimpleMarker">
              <Option type="Map">
                <Option name="angle" value="0" type="QString"/>
                <Option name="cap_style" value="square" type="QString"/>
                <Option name="color" value="211,204,58,255" type="QString"/>
                <Option name="horizontal_anchor_point" value="1" type="QString"/>
                <Option name="joinstyle" value="bevel" type="QString"/>
                <Option name="name" value="circle" type="QString"/>
                <Option name="offset" value="0,0" type="QString"/>
                <Option name="offset_map_unit_scale" value="3x:0,0,0,0,0,0" type="QString"/>
                <Option name="offset_unit" value="MM" type="QString"/>
                <Option name="outline_color" value="35,35,35,255" type="QString"/>
                <Option name="outline_style" value="solid" type="QString"/>
                <Option name="outline_width" value="0" type="QString"/>
                <Option name="outline_width_map_unit_scale" value="3x:0,0,0,0,0,0" type="QString"/>
                <Option name="outline_width_unit" value="MM" type="QString"/>
                <Option name="scale_method" value="diameter" type="QString"/>
                <Option name="size" value="2" type="QString"/>
                <Option name="size_map_unit_scale" value="3x:0,0,0,0,0,0" type="QString"/>
                <Option name="size_unit" value="MM" type="QString"/>
                <Option name="vertical_anchor_point" value="1" type="QString"/>
              </Option>
              <prop k="angle" v="0"/>
              <prop k="cap_style" v="square"/>
              <prop k="color" v="211,204,58,255"/>
              <prop k="horizontal_anchor_point" v="1"/>
              <prop k="joinstyle" v="bevel"/>
              <prop k="name" v="circle"/>
              <prop k="offset" v="0,0"/>
              <prop k="offset_map_unit_scale" v="3x:0,0,0,0,0,0"/>
              <prop k="offset_unit" v="MM"/>
              <prop k="outline_color" v="35,35,35,255"/>
              <prop k="outline_style" v="solid"/>
              <prop k="outline_width" v="0"/>
              <prop k="outline_width_map_unit_scale" v="3x:0,0,0,0,0,0"/>
              <prop k="outline_width_unit" v="MM"/>
              <prop k="scale_method" v="diameter"/>
              <prop k="size" v="2"/>
              <prop k="size_map_unit_scale" v="3x:0,0,0,0,0,0"/>
              <prop k="size_unit" v="MM"/>
              <prop k="vertical_anchor_point" v="1"/>
              <data_defined_properties>
                <Option type="Map">
                  <Option name="name" value="" type="QString"/>
                  <Option name="properties"/>
                  <Option name="type" value="collection" type="QString"/>
                </Option>
              </data_defined_properties>
            </layer>
          </symbol>
          <symbol alpha="1" force_rhr="0" clip_to_extent="1" name="80" type="marker">
            <data_defined_properties>
              <Option type="Map">
                <Option name="name" value="" type="QString"/>
                <Option name="properties"/>
                <Option name="type" value="collection" type="QString"/>
              </Option>
            </data_defined_properties>
            <layer enabled="1" locked="0" pass="0" class="SimpleMarker">
              <Option type="Map">
                <Option name="angle" value="0" type="QString"/>
                <Option name="cap_style" value="square" type="QString"/>
                <Option name="color" value="144,218,70,255" type="QString"/>
                <Option name="horizontal_anchor_point" value="1" type="QString"/>
                <Option name="joinstyle" value="bevel" type="QString"/>
                <Option name="name" value="circle" type="QString"/>
                <Option name="offset" value="0,0" type="QString"/>
                <Option name="offset_map_unit_scale" value="3x:0,0,0,0,0,0" type="QString"/>
                <Option name="offset_unit" value="MM" type="QString"/>
                <Option name="outline_color" value="35,35,35,255" type="QString"/>
                <Option name="outline_style" value="solid" type="QString"/>
                <Option name="outline_width" value="0" type="QString"/>
                <Option name="outline_width_map_unit_scale" value="3x:0,0,0,0,0,0" type="QString"/>
                <Option name="outline_width_unit" value="MM" type="QString"/>
                <Option name="scale_method" value="diameter" type="QString"/>
                <Option name="size" value="2" type="QString"/>
                <Option name="size_map_unit_scale" value="3x:0,0,0,0,0,0" type="QString"/>
                <Option name="size_unit" value="MM" type="QString"/>
                <Option name="vertical_anchor_point" value="1" type="QString"/>
              </Option>
              <prop k="angle" v="0"/>
              <prop k="cap_style" v="square"/>
              <prop k="color" v="144,218,70,255"/>
              <prop k="horizontal_anchor_point" v="1"/>
              <prop k="joinstyle" v="bevel"/>
              <prop k="name" v="circle"/>
              <prop k="offset" v="0,0"/>
              <prop k="offset_map_unit_scale" v="3x:0,0,0,0,0,0"/>
              <prop k="offset_unit" v="MM"/>
              <prop k="outline_color" v="35,35,35,255"/>
              <prop k="outline_style" v="solid"/>
              <prop k="outline_width" v="0"/>
              <prop k="outline_width_map_unit_scale" v="3x:0,0,0,0,0,0"/>
              <prop k="outline_width_unit" v="MM"/>
              <prop k="scale_method" v="diameter"/>
              <prop k="size" v="2"/>
              <prop k="size_map_unit_scale" v="3x:0,0,0,0,0,0"/>
              <prop k="size_unit" v="MM"/>
              <prop k="vertical_anchor_point" v="1"/>
              <data_defined_properties>
                <Option type="Map">
                  <Option name="name" value="" type="QString"/>
                  <Option name="properties"/>
                  <Option name="type" value="collection" type="QString"/>
                </Option>
              </data_defined_properties>
            </layer>
          </symbol>
          <symbol alpha="1" force_rhr="0" clip_to_extent="1" name="81" type="marker">
            <data_defined_properties>
              <Option type="Map">
                <Option name="name" value="" type="QString"/>
                <Option name="properties"/>
                <Option name="type" value="collection" type="QString"/>
              </Option>
            </data_defined_properties>
            <layer enabled="1" locked="0" pass="0" class="SimpleMarker">
              <Option type="Map">
                <Option name="angle" value="0" type="QString"/>
                <Option name="cap_style" value="square" type="QString"/>
                <Option name="color" value="126,170,219,255" type="QString"/>
                <Option name="horizontal_anchor_point" value="1" type="QString"/>
                <Option name="joinstyle" value="bevel" type="QString"/>
                <Option name="name" value="circle" type="QString"/>
                <Option name="offset" value="0,0" type="QString"/>
                <Option name="offset_map_unit_scale" value="3x:0,0,0,0,0,0" type="QString"/>
                <Option name="offset_unit" value="MM" type="QString"/>
                <Option name="outline_color" value="35,35,35,255" type="QString"/>
                <Option name="outline_style" value="solid" type="QString"/>
                <Option name="outline_width" value="0" type="QString"/>
                <Option name="outline_width_map_unit_scale" value="3x:0,0,0,0,0,0" type="QString"/>
                <Option name="outline_width_unit" value="MM" type="QString"/>
                <Option name="scale_method" value="diameter" type="QString"/>
                <Option name="size" value="2" type="QString"/>
                <Option name="size_map_unit_scale" value="3x:0,0,0,0,0,0" type="QString"/>
                <Option name="size_unit" value="MM" type="QString"/>
                <Option name="vertical_anchor_point" value="1" type="QString"/>
              </Option>
              <prop k="angle" v="0"/>
              <prop k="cap_style" v="square"/>
              <prop k="color" v="126,170,219,255"/>
              <prop k="horizontal_anchor_point" v="1"/>
              <prop k="joinstyle" v="bevel"/>
              <prop k="name" v="circle"/>
              <prop k="offset" v="0,0"/>
              <prop k="offset_map_unit_scale" v="3x:0,0,0,0,0,0"/>
              <prop k="offset_unit" v="MM"/>
              <prop k="outline_color" v="35,35,35,255"/>
              <prop k="outline_style" v="solid"/>
              <prop k="outline_width" v="0"/>
              <prop k="outline_width_map_unit_scale" v="3x:0,0,0,0,0,0"/>
              <prop k="outline_width_unit" v="MM"/>
              <prop k="scale_method" v="diameter"/>
              <prop k="size" v="2"/>
              <prop k="size_map_unit_scale" v="3x:0,0,0,0,0,0"/>
              <prop k="size_unit" v="MM"/>
              <prop k="vertical_anchor_point" v="1"/>
              <data_defined_properties>
                <Option type="Map">
                  <Option name="name" value="" type="QString"/>
                  <Option name="properties"/>
                  <Option name="type" value="collection" type="QString"/>
                </Option>
              </data_defined_properties>
            </layer>
          </symbol>
          <symbol alpha="1" force_rhr="0" clip_to_extent="1" name="82" type="marker">
            <data_defined_properties>
              <Option type="Map">
                <Option name="name" value="" type="QString"/>
                <Option name="properties"/>
                <Option name="type" value="collection" type="QString"/>
              </Option>
            </data_defined_properties>
            <layer enabled="1" locked="0" pass="0" class="SimpleMarker">
              <Option type="Map">
                <Option name="angle" value="0" type="QString"/>
                <Option name="cap_style" value="square" type="QString"/>
                <Option name="color" value="178,232,137,255" type="QString"/>
                <Option name="horizontal_anchor_point" value="1" type="QString"/>
                <Option name="joinstyle" value="bevel" type="QString"/>
                <Option name="name" value="circle" type="QString"/>
                <Option name="offset" value="0,0" type="QString"/>
                <Option name="offset_map_unit_scale" value="3x:0,0,0,0,0,0" type="QString"/>
                <Option name="offset_unit" value="MM" type="QString"/>
                <Option name="outline_color" value="35,35,35,255" type="QString"/>
                <Option name="outline_style" value="solid" type="QString"/>
                <Option name="outline_width" value="0" type="QString"/>
                <Option name="outline_width_map_unit_scale" value="3x:0,0,0,0,0,0" type="QString"/>
                <Option name="outline_width_unit" value="MM" type="QString"/>
                <Option name="scale_method" value="diameter" type="QString"/>
                <Option name="size" value="2" type="QString"/>
                <Option name="size_map_unit_scale" value="3x:0,0,0,0,0,0" type="QString"/>
                <Option name="size_unit" value="MM" type="QString"/>
                <Option name="vertical_anchor_point" value="1" type="QString"/>
              </Option>
              <prop k="angle" v="0"/>
              <prop k="cap_style" v="square"/>
              <prop k="color" v="178,232,137,255"/>
              <prop k="horizontal_anchor_point" v="1"/>
              <prop k="joinstyle" v="bevel"/>
              <prop k="name" v="circle"/>
              <prop k="offset" v="0,0"/>
              <prop k="offset_map_unit_scale" v="3x:0,0,0,0,0,0"/>
              <prop k="offset_unit" v="MM"/>
              <prop k="outline_color" v="35,35,35,255"/>
              <prop k="outline_style" v="solid"/>
              <prop k="outline_width" v="0"/>
              <prop k="outline_width_map_unit_scale" v="3x:0,0,0,0,0,0"/>
              <prop k="outline_width_unit" v="MM"/>
              <prop k="scale_method" v="diameter"/>
              <prop k="size" v="2"/>
              <prop k="size_map_unit_scale" v="3x:0,0,0,0,0,0"/>
              <prop k="size_unit" v="MM"/>
              <prop k="vertical_anchor_point" v="1"/>
              <data_defined_properties>
                <Option type="Map">
                  <Option name="name" value="" type="QString"/>
                  <Option name="properties"/>
                  <Option name="type" value="collection" type="QString"/>
                </Option>
              </data_defined_properties>
            </layer>
          </symbol>
          <symbol alpha="1" force_rhr="0" clip_to_extent="1" name="83" type="marker">
            <data_defined_properties>
              <Option type="Map">
                <Option name="name" value="" type="QString"/>
                <Option name="properties"/>
                <Option name="type" value="collection" type="QString"/>
              </Option>
            </data_defined_properties>
            <layer enabled="1" locked="0" pass="0" class="SimpleMarker">
              <Option type="Map">
                <Option name="angle" value="0" type="QString"/>
                <Option name="cap_style" value="square" type="QString"/>
                <Option name="color" value="200,114,129,255" type="QString"/>
                <Option name="horizontal_anchor_point" value="1" type="QString"/>
                <Option name="joinstyle" value="bevel" type="QString"/>
                <Option name="name" value="circle" type="QString"/>
                <Option name="offset" value="0,0" type="QString"/>
                <Option name="offset_map_unit_scale" value="3x:0,0,0,0,0,0" type="QString"/>
                <Option name="offset_unit" value="MM" type="QString"/>
                <Option name="outline_color" value="35,35,35,255" type="QString"/>
                <Option name="outline_style" value="solid" type="QString"/>
                <Option name="outline_width" value="0" type="QString"/>
                <Option name="outline_width_map_unit_scale" value="3x:0,0,0,0,0,0" type="QString"/>
                <Option name="outline_width_unit" value="MM" type="QString"/>
                <Option name="scale_method" value="diameter" type="QString"/>
                <Option name="size" value="2" type="QString"/>
                <Option name="size_map_unit_scale" value="3x:0,0,0,0,0,0" type="QString"/>
                <Option name="size_unit" value="MM" type="QString"/>
                <Option name="vertical_anchor_point" value="1" type="QString"/>
              </Option>
              <prop k="angle" v="0"/>
              <prop k="cap_style" v="square"/>
              <prop k="color" v="200,114,129,255"/>
              <prop k="horizontal_anchor_point" v="1"/>
              <prop k="joinstyle" v="bevel"/>
              <prop k="name" v="circle"/>
              <prop k="offset" v="0,0"/>
              <prop k="offset_map_unit_scale" v="3x:0,0,0,0,0,0"/>
              <prop k="offset_unit" v="MM"/>
              <prop k="outline_color" v="35,35,35,255"/>
              <prop k="outline_style" v="solid"/>
              <prop k="outline_width" v="0"/>
              <prop k="outline_width_map_unit_scale" v="3x:0,0,0,0,0,0"/>
              <prop k="outline_width_unit" v="MM"/>
              <prop k="scale_method" v="diameter"/>
              <prop k="size" v="2"/>
              <prop k="size_map_unit_scale" v="3x:0,0,0,0,0,0"/>
              <prop k="size_unit" v="MM"/>
              <prop k="vertical_anchor_point" v="1"/>
              <data_defined_properties>
                <Option type="Map">
                  <Option name="name" value="" type="QString"/>
                  <Option name="properties"/>
                  <Option name="type" value="collection" type="QString"/>
                </Option>
              </data_defined_properties>
            </layer>
          </symbol>
          <symbol alpha="1" force_rhr="0" clip_to_extent="1" name="84" type="marker">
            <data_defined_properties>
              <Option type="Map">
                <Option name="name" value="" type="QString"/>
                <Option name="properties"/>
                <Option name="type" value="collection" type="QString"/>
              </Option>
            </data_defined_properties>
            <layer enabled="1" locked="0" pass="0" class="SimpleMarker">
              <Option type="Map">
                <Option name="angle" value="0" type="QString"/>
                <Option name="cap_style" value="square" type="QString"/>
                <Option name="color" value="69,87,228,255" type="QString"/>
                <Option name="horizontal_anchor_point" value="1" type="QString"/>
                <Option name="joinstyle" value="bevel" type="QString"/>
                <Option name="name" value="circle" type="QString"/>
                <Option name="offset" value="0,0" type="QString"/>
                <Option name="offset_map_unit_scale" value="3x:0,0,0,0,0,0" type="QString"/>
                <Option name="offset_unit" value="MM" type="QString"/>
                <Option name="outline_color" value="35,35,35,255" type="QString"/>
                <Option name="outline_style" value="solid" type="QString"/>
                <Option name="outline_width" value="0" type="QString"/>
[truncated: 65,534 more chars]
