# Supplementary material for: Reply to: Towards solving the missing ice problem and the importance of rigorous model data comparisons
Source: Nat Commun. 2022 Oct 24;13:6264. doi: 10.1038/s41467-022-33954-x (PMC9592598; doi:10.1038/s41467-022-33954-x)
Supplement: Supplementary file 1 — source data [file 41467_2022_33954_MOESM1_ESM.zip › paleo_sea_level-1.3/GIS/test_sl.txt]

100 13.05
100 13.75
100 14
100 14.03333
100.05 13.05
100.05 13.91667
100.05 14
100.05 14.41667
10.01 57.58
100.16667 7.75
10.02 54.78
100.25 3.16667
100.25 13.75
100.28355 13.77984
10.03 54.79
-100.47 64.52
10.05 54.53
10.05 54.54
10.05 56.31
100.587 13.57
100.6 4.18333
100.65 13.558
10.07 54.5
100.75 14
100.77255 14.02371
10.0779 63.7946
100.80929 13.86841
10.09 54.56
10.09 57.04
100.91667 14.725
100.95968 14.33826
101 14
101 14.03333
101.05 13.05
101.05 13.91667
10.11 57.56
101.4583 3.15
101.4633 3.1539
101.46667 2.65
101.495 2.9856
101.4967 2.9856
101.4997 2.9872
10.15 54.36
101.5 2.56667
101.5 2.58333
101.5092 2.9886
101.51667 2.6
101.58333 13.91667
10.16 54.7
10.16 57.45
10.17 54.38
10.17 54.68
101.73333 2.33333
101.76667 2.51667
10.18 57.59
10.19 57.53
101.93333 2.41667
101.96667 2.41667
10.2 57.53
102 2.36667
102.08333 2.31667
102.15 1.85
102.28333 1.98333
10.23 56
102.3 2.2
102.6 2.16667
102.64635 5.71347
102.66667 1.98333
102.78333 2.01667
102.89448 5.49383
-102.941 -73.823
-102.98 -73.874
-102.981 -73.874
-102.984 -73.875
-102.985 -73.874
-102.995 -73.878
-102.995 -73.877
-102.996 -73.877
10.3 57.63
-103.011 -73.866
-103.012 -73.866
-103.013 -73.866
-103.014 -73.865
-103.016 -73.602
103.01667 1.76667
-103.017 -73.602
-103.039 -73.607
-103.04 -73.606
-103.041 -73.606
-103.042 -73.606
-103.043 -73.606
103.11667 1.5
103.18333 1.26667
10.32 54.99
103.2 1.21667
-103.221 -73.639
-103.222 -73.639
-103.223 -73.639
-103.224 -73.641
-103.227 -73.641
103.23333 1.23333
103.25 1.8
103.26009 5.21851
103.2742 3.7228
10.33 54.67
103.3 -0.73333
103.3 0.733
103.3 1.71667
103.33333 -0.71667
103.38333 1.48333
103.41667 1.61667
103.46667 1.53333
10.35 56.12
103.65891 1.35672
10.37 57.28
10.37 57.64
103.70931 1.44674
103.73436 1.44523
103.75 1.33333
103.77026 1.20798
103.85041 1.2953
103.86109 1.2909
103.87758 1.30376
103.88674 1.3401
103.89177 1.31371
103.97697 1.39236
-104.135 -73.969
104.154 2.8775
104.155 2.88833
104.16667 2.71667
104.1742 2.719
104.1871 2.7209
104.1959 2.833
104.1991 2.7204
10.42 56.25
104.2094 2.7807
104.28028 1.37806
10.43 54.9
10.43 56.12
10.43 57.48
10.43 57.68
10.44 57.54
10.45 56.1
10.49 57.49
10.5 57.46
10.5 57.5
105.06022 10.9593
10.51 57.46
105.12012 11.48048
10.52 57.45
105.2773 11.19245
10.54 57.45
10.55 56.31
10.56 55.77
105.711 10.75167
105.74083 10.91383
105.86083 10.67017
105.896 10.67317
10.59 55.93
10.6 55.89
10.6 55.93
106.01383 10.75283
106.194 9.684
106.2155 10.66217
106.26417 10.638
10.63 55.89
10.63 55.93
106.32067 10.52617
106.3365 10.407
106.3515 10.23967
106.38383 10.52983
10.65 54.32
10.65 56.52
10.67 54.44
10.68 54.53
10.69 54.52
10.6975 63.5684
107.045 2.203
10.71 56.16
10.71 56.53
10.7291 63.5878
10.74 55.66
10.75 55.47
10.7533 63.5999
10.76 54.66
10.76 55.69
107.61622 -2.69785
107.61704 -2.69446
107.61789 -2.69605
107.61795 -2.69603
107.62744 -2.68197
107.63 2.31
10.766 63.5926
10.77 55.48
107.75 9.39
107.939 2.792
107.99 9.25
108.08151 -3.23278
108.107 7.088
10.82 56.5
108.53 3.63
108.54 3.54
108.58 4.16
10.86 54.65
108.65 4.36
10.866 63.6309
108.69 3.47
10.87 54.07
10.87 55.48
108.71 4.566
108.715 4.313
10.8755 63.6471
108.79 3.3
108.83 4.53
108.83333 11.31667
108.83333 11.33333
108.86667 11.31667
10.8958 63.637
10.9 55.48
109 11.4
109.08 4.29
10.91 55.37
109.115 4.114
10.92 54.4
10.93 54.42
10.93 55.4
10.94 54.4
10.94 54.41
10.94 55.32
109.44 4.77
10.95 55.38
109.523 4.77
10.9528 63.6602
10.96 55.41
10.9629 63.6869
10.9643 63.6765
109.75 4.75
10.98 54.4
10.98 55.33
109.809 4.697
109.966 4.982
11 55.33
11 55.34
11 57.23
11.01 55.35
11.01 57.26
110.4 -66.4
110.401 5.424
110.42 -66.41
110.52 -66.28
110.63 -66.28
110.64 -6.64
11.07 54.57
11.07 55.41
11.08 55.21
11.09 55.41
11.11 54.58
11.11 55.35
11.16 55.44
11.17 55.4
11.17 55.46
11.18 54.54
11.18 55.4
11.18 56.3
11.2 55.39
11.23 55.68
11.25 55.39
11.27 54.25
11.28 55.19
11.37 53.99
11.39 53.97
11.43 56.58
11.4367 78.9569
11.45 54.05
11.46 54.05
11.46 54.48
11.47 54.05
11.48 56.47
11.49 53.95
11.49 56.46
11.51 54.04
11.54 54.39
115.61 75.2
11.58 56.52
11.61 56.39
11.63 54.14
11.65 54.14
11.65 54.16
11.66 54.15
11.66 56.46
11.67 54.15
11.67 56.46
117.11 73.58
117.12 73.59
11.81 56.6
11.83 54.36
11.83 56.6
11.88 54.35
11.89 54.49
118.928 38.152
11.9 54.51
119.2346 -4.8119
119.27746 -5.03615
119.28881 -5.1055
119.33 -5.04
119.34338 -5.12537
119.36 -4.95
11.94 54.35
11.94 58.25
119.45858 -5.60599
119.46815 -5.07198
119.48236 -5.00284
119.48718 -5.58606
11.95 57.68
119.56053 -4.9494
119.56667 -4.83333
119.59116 -4.57482
11.98 54.33
11.98 54.42
11.99 54.49
11.99 58.26
12.01 54.4
12.04 54.43
12.05 55.99
12.06 54.48
120.88 72.85
12.1 55.72
12.11 54.37
12.14 56.23
121.45 34.662
12.17 54.33
122.488 35.52
122.99 72.83
123.13 72.92
123.15 72.82
123.16 72.85
123.2 72.78
123.21 72.82
123.31 72.9
12.34 55.05
123.49 72.71
12.35 54.8
12.36 54.27
123.61 72.73
123.61 72.81
123.65 72.75
12.37 54.27
123.93 73.39
124.11 72.76
12.42 55.08
12.45 55.07
12.47 54.25
124.87 72.62
12.5 54.58
125.0586111111111 24.73611111111111
12.51 57.39
12.52 54.82
12.52 57.4
125.2 72.56
125.26 72.52
12.55 55.85
12.58 55.67
125.83 72.84
125.88 72.9
125.92 72.95
125.93 72.88
125.94 72.61
12.61 55.94
12.61 55.96
12.62 55.94
126.27 -11.22
126.28 -11.16
126.34 72.36
126.34 72.85
126.36 72.69
126.41 72.93
126.5 72.37
126.5 72.38
126.6 73.39
126.62 72.21
12.68 54.46
126.81 72.05
12.69 54.37
126.97 73.09
127.06 73.52
127.18 72.57
12.72 55.82
127.21 73.13
127.26 72.53
127.28 72.62
127.34 73.39
12.74 54.44
12.74 55.77
12.74 55.78
127.51 72.57
127.51 72.64
12.76 54.42
12.78 54.38
127.95 72.77
127.97 -12.16
128 -12.17
128.03 -12.18
128.04 -12.2
12.81 54.39
128.1 -12.1
128.15 -11.93
128.17 -12.28
128.17 -12.08
128.2 -11.99
128.25 -12.37
128.28 -12.09
12.83 56.57
128.41 -12.26
128.53 72.51
12.86 55.68
128.6 72.07
128.61 -12.64
12.87 54.42
128.78 -12.67
128.87 -12.76
128.93 72.45
129.01 72.46
12.91 54.65
129.18 34.78
129.22 72.56
129.27 -13.17
129.45 35.03
12.95 54.65
12.96 54.73
12.97 54.89
13.07 54.5
13.07 54.56
13.1 54.58
13.11 54.54
13.12 54.53
13.13 54.53
13.14 54.57
13.207 79.52
13.21 54.55
13.28 54.55
13.29 54.55
13.34 54.58
13.372 79.424
13.376 79.438
13.39 54.14
13.39 54.16
13.39 54.17
13.395 79.472
13.406 79.47
13.426 79.483
13.43 79.477
13.49 54.48
13.53 54.48
13.57 54.47
135.84 74.1
136.06 74.52
13.61 54.4
13.67 54.93
13.68 54.17
13.7 54.31
13.701 79.432
13.71 54.29
13.71 54.31
13.72 54.31
13.72 54.32
13.72 54.33
13.734 79.43
137.82 75
13.86 54
13.87 54.06
-138.883 -21.833
140.24 74.24
14.05 53.99
14.06 53.98
14.06 53.99
140.78 72.83
14.1 53.99
14.1 54
141.7 75.4
14.179 77.776
14.19 55.72
14.2 55.73
14.206 77.783
14.21 55.73
14.2108 77.7868
14.22 55.73
14.23 55.73
14.254 77.763
14.256 77.758
14.257 77.759
14.269 77.767
14.279 77.808
14.28 77.78
14.284 77.769
14.5 54.81
14.55 54.79
14.62 56.03
146.56 -17.11
146.57 -17.1
146.58 -17.1
147.05 -6
147.6 -6.1
147.617 -6.1
147.65 -6.15
147.667 -6.25
147.8 -6.3
147.85 -6.6
14.88 56.16
14.89 56.15
-149.38333333333333 -17.5
-149.51666666666668 -17.533333333333335
-149.53333333333333 -17.75
-149.56666666666666 -17.516666666666666
-149.58333333333334 -17.533333333333335
14.98 56.12
14.99 56.12
15.02 56.17
150.23 -19.69
150.24 -19.68
150.24 -19.67
15.08 56.17
15.12 56.15
15.2 56.17
152.77 76.15
152.82 76.18
15.5286 76.8667
15.5928 76.8644
15.6931 76.9162
15.77 56.06
15.82 56.12
15.8226 76.802
15.83 56.17
15.8354 76.8003
15.85 56.08
15.89 58.8
15.9061 76.9433
15.9197 76.776
15.92 56.2
15.9445 76.793
15.95 58.73
15.9531 76.7969
15.9776 76.7523
16 58.75
16.0272 76.7507
16.05 58.8
16.0662 76.7475
16.11 58.82
16.19 59.2
16.22 58.76
16.24 59.18
16.29 60.48
16.3 59.16
16.32 59.16
16.33 59.36
16.33 60.45
163.333 -77.083
16.35 59.16
163.5 -77.333
163.5 -77.25
163.667 -77.333
163.73 -74.9
163.75 -77.417
163.75 -74.88
16.38 59.33
16.38 59.37
163.9 -74.88
16.4 60.44
16.4 60.46
16.43 60.5
16.44 59.34
16.47 60.48
16.47 60.61
16.51 60.56
16.6 60.56
166.9 -15.617
167.02 -15.61
167.024 -15.61
16.71 63.02
167.19 -15.99
16.72 60.46
16.73 60.45
16.83 54.68
17.02 60.71
17.2 60.63
17.23 60.65
17.43 63.02
17.58 62.83
17.64 60.44
17.7 62.83
17.75 62.77
17.84 62.62
17.86 62.59
17.86 62.6
17.9 60.44
17.9 62.95
17.96 62.58
17.99 62.61
18 62.62
18.3 62.95
18.4 54.72
18.41 54.72
18.558 78.055
18.59 78.074
18.72 54.46
18.759 78.037
19.22 54.34
19.34 54.35
19.4 54.4
19.51 54.32
19.52 54.32
19.71 54.4
19.72 54.39
19.72 54.4
19.86 60.39
20.06 60.35
20.22 60.27
20.46 55.08
20.57 65.6
20.65 65.56
20.72 55.45
20.75 55.38
20.76 65.61
20.76 65.63
20.77 55.4
20.95 55.47
20.96 55.52
21 55.3
21 55.67
21.04 55.52
21.05 55.85
21.07 55.72
21.07 56.05
21.07 56.06
21.09 55.76
21.1 55.72
21.11 55.67
21.13 55.67
21.2 55.35
21.26 55.43
21.27 55.43
21.46 57.11
21.51 66.1
21.51421 77.95655
21.52 66.08
21.52196 77.9585
21.5261 77.96848
21.55 57.14
21.57007 77.96664
21.6 57.45
21.6 66.12
21.60567 77.99342
21.60758 77.99885
21.60877 77.99618
21.63651 77.98231
21.6404 77.98329
21.64611 78.01938
21.65159 78.01679
21.65392 78.02133
21.68 66
21.69999 77.98532
21.71 66
21.72 65.99
21.72648 77.98402
21.73 66.01
21.73505 77.98418
21.75182 77.9836
21.78 61.03
21.78846 77.99058
21.8 66
21.85 60.8
21.95 61.98
21.96 78.55
21.9746 79.4133
22.0164 79.4061
22.0178 79.4091
22.0205 79.4104
22.0292 79.4048
22.0337 79.415
22.0352 79.4052
22.0364 79.4018
22.0378 79.4173
22.04 60.98
22.0423 79.3987
22.05 60.99
22.05 61.08
22.074 79.3904
22.0778 79.3782
22.0778 79.3867
22.0807 79.3766
22.0825 79.3966
22.09 58.26
22.0932 79.3753
22.0959 79.3828
22.0994 79.3725
22.11 58.38
22.1166 79.3859
22.1186 79.376
22.12 61.05
22.18 61.02
22.2 58.9
22.2 58.91
22.2 60.96
22.2 61.16
22.21 58.9
22.22 58.89
22.22 58.9
22.22 58.91
22.23 58.9
22.24 60.97
22.26 60.82
22.27 60.5
22.27 60.82
22.32 60.64
22.39 60.45
22.39 61.17
22.43 60.07
22.54 58.86
22.62 57.57
22.62 58.73
22.62 58.9
22.62 60.18
22.64 58.9
22.65 58.31
22.66089 77.3095
22.67 58.89
22.72 60.41
22.77 60.09
22.96951 78.19231
22.97208 78.22377
22.97238 78.22288
22.97329 78.2202
22.97464 78.20316
22.97524 78.20137
22.97554 78.20047
22.97646 78.22384
22.97706 78.22205
22.98 60.19
22.98054 78.22479
22.98204 78.22032
22.98491 78.22485
22.98548 78.19702
22.98822 78.21502
22.98959 78.22402
22.99122 78.20608
22.99691 78.1891
23.00355 78.19548
23.00385 78.19458
23.00505 78.19101
23.00662 78.21258
23.0104 78.21443
23.0118 78.1839
23.02064 78.21009
23.04 60.09
23.06 57.15
23.15 60.02
23.22 60.13
23.24 60.09
23.24 60.13
23.259 77.446
23.26 77.452
23.262 77.448
23.262 77.452
23.28 60.19
23.32 59.96
23.32 60.28
23.33 60.2
23.44 60.11
23.49 60.07
23.52 62.88
23.55 56.96
23.61 60.1
23.63 60.21
23.69 60.49
23.81 66.24
23.85 59.2
23.91 56.97
23.923 70.997
23.942 70.997
24.02 66.78
24.09 58.28
24.21 66.19
24.23 59.31
24.24 57.03
24.27 57.06
24.27 57.12
24.31 58.45
24.32 58.42
24.33 57.13
24.35 57.18
24.43 59.38
24.51 58.13
24.52 58.14
24.53 58.34
24.57 58.13
24.57 58.36
24.57 58.44
24.58 60.22
24.59 58.36
24.59 58.37
24.6 58.37
24.61 58.38
24.61 58.45
24.62 58.38
24.62 58.43
24.62 59.42
24.63 58.38
24.64 60.23
24.65 58.43
24.67 58.3
24.68 58.42
24.69 58.27
24.73 60.22
24.73 60.23
24.74 58.4
24.74 59.43
24.76 60.24
24.8 60.26
24.98 59.47
25 59.44
25.14 59.46
25.2 60.3
25.31 60.27
25.33 60.33
25.58 59.57
25.61 66.6
25.63 60.44
25.69 59.55
25.76 60.36
25.79 60.35
25.81 62.26
25.87 60.35
25.88 60.45
25.89 59.59
26.18 60.49
26.34 60.51
26.42 60.49
26.44 60.51
26.45 64.65
26.5 64.93
2.656 51.067
2.693 51.07
2.704 51.092
2.725 51.044
27.2983 70.9433
27.3067 70.9383
2.731 51.061
27.4267 70.9233
27.43 60.57
27.4367 70.925
27.51 60.55
2.757 51.078
27.59 60.53
27.61 60.6
2.764 51.031
2.78 51.165
2.785 50.975
2.792 51.056
2.8 51.074
2.803 51.02
28.07 59.45
28.08 59.42
28.11 59.42
28.12 59.42
28.12 59.43
28.13 59.41
28.14 59.45
28.14 59.59
28.16 59.4
28.17 59.4
28.2 59.6
28.21 59.37
28.23 59.49
2.825 50.961
28.27 59.44
28.32 59.4
28.42 59.64
28.48 59.61
28.5 59.61
2.854 51.131
28.54 59.59
28.6 59.61
28.63 59.65
2.87 51.144
2.889 51.185
2.92 52.5
29.241 78.8877
30.1 60
30.12 69.67
30.16 69.48
30.17 69.65
30.18 69.66
30.19 69.5
30.22 69.59
30.23 69.62
31.15 69.51
31.16 69.53
31.17 69.53
31.18 69.52
31.19 69.54
31.44 66.68
31.5 66.7
31.72 67.13
32.11 69.73
3.212 51.317
32.16 68.7
32.22 67.12
32.41 66.88
32.42 67.16
32.44 69.64
3.25 52.5
32.54 66.81
32.54 69.13
32.57 69.13
32.58 66.27
32.62 69.77
32.64 66.27
32.66 66.77
32.69 66.27
32.69 66.72
32.71 66.73
32.73 66.34
32.73 66.73
32.74 66.33
32.77 66.29
32.77 66.72
32.78 66.3
32.8 66.72
32.81 66.76
33.04 66.55
33.05 66.55
33.08 66.54
33.08 66.55
33.09 66.55
33.09 66.57
33.1 66.54
33.1 66.55
33.11 66.55
33.14 66.3
33.14 66.54
33.14 66.55
33.16 66.3
33.2 69.25
33.23 69.26
33.25 66.61
33.3 66.61
33.32 69.24
33.33 69.25
33.37 69.2
33.38 66.49
33.39 69.17
33.4 69.17
33.41 69.18
33.42 69.18
33.47 69.22
33.55 66.44
33.83 66.34
33.97 65.8
34.13 64.43
34.13 64.44
34.17 64.6
34.19 64.41
34.22 65.8
34.23 65.75
34.23 66.17
34.24 66.78
34.25 64.41
34.25 66.73
34.27 66.78
34.27 69.32
34.28 69.33
34.3 65.78
34.31 66.67
34.32 66.69
34.33 66.7
34.35 66.71
34.35 69.32
34.36 69.32
34.37 69.31
34.37 69.32
34.42 65.78
34.58 64.47
34.61 65.86
3.462 54.768
34.65 65.85
34.69 64.5
34.7 65.86
34.72 64.52
34.74 66.61
3.5 52.5
35.93 69.13
36.03 69.07
36.06 69.06
36.08 69.12
36.23 69.08
3.627 51.454
37.05 64.48
37.75 66.11
3.8 52.5
3.82 51.93
3.83 51.97
38.3 64.24
3.84 51.68
3.84 51.94
38.44 64.78
38.45 64.78
38.46 64.79
38.47 64.78
39.51 66.2
39.516 -69.03
39.53 64.54
39.536 -69.026
39.54 66.19
39.558 -69.023
39.564 -69.022
39.567 -69.024
39.568 -69.015
39.574 -69.011
39.59 64.48
39.63 -69.177
39.63 64.51
39.63 64.54
39.64 64.51
39.64 64.52
39.65 64.47
39.65 64.5
39.65 64.53
39.659 -69.223
39.66 64.53
39.66 64.54
39.68 -69.179
39.68 -69.178
3.97 51.66
3.973 51.351
39.736 -69.241
39.74 -69.246
39.75 64.5
39.77 64.48
39.79 64.44
39.87 64.64
39.88 64.64
39.89 64.5
39.89 64.63
3.99 52
39.9 64.49
39.91 64.51
39.92 64.63
39.97 64.51
39.98 64.66
4 51.96
40.04 64.76
40.07 64.52
40.07 64.65
40.1 64.64
40.11 64.75
40.12 64.74
40.13 64.62
40.14 64.74
4.02 51.58
4.02 51.98
40.21 64.75
40.22 64.55
40.22 64.75
40.22 64.96
40.22 64.97
40.23 64.72
40.23 64.96
40.24 64.76
40.24 64.9
40.24 64.92
40.24 64.94
40.25 64.9
40.25 64.93
40.25 64.94
40.26 64.7
40.28 64.69
40.29 64.68
40.29 64.88
4.03 51.97
4.03 51.98
40.31 64.88
40.32 64.64
40.33 64.64
40.33 64.65
40.34 64.64
40.34 64.99
40.35 64.71
40.37 64.68
4.04 51.97
40.43 64.95
40.44 64.78
4.05 51.97
40.53 64.54
40.54 64.54
40.57 66.52
40.61 66.52
4.1 51.97
4.119 51.637
4.12 51.64
41.69 63.76
42.533 13.733
4.26 51.77
4.267 51.35
4.3 51.92
4.304 51.117
43.31 64.43
4.36 51.91
4.37 51.78
4.37 51.95
4.38 51.92
4.386 51.243
4.39 52.12
4.46 51.93
4.47 51.92
4.49 51.96
4.5 53.74
4.55 51.87
4.57 51.89
4.631 52.302
4.656 52.444
4.7 54
47.29 80.8
4.746 52.812
4.75 52.07
4.756 51.845
4.761 52.912
47.68 80.79
47.7 80.79
47.71 80.79
47.72 80.78
47.72 80.79
47.76 80.79
4.79 53.25
48.84 80.15
49.22 80.46
49.23 80
4.961 53.272
4.9733 60.2617
4.975 60.3883
4.9783 60.2633
4.98 60.4233
4.9833 60.3783
4.9883 60.3533
4.9883 60.4067
4.99 53.286
4.9943 60.35
4.995 60.3867
4.9983 60.4433
5.0083 60.385
5.023 53.282
5.03 60.2483
5.0328 60.2428
5.0333 60.24
5.0367 60.2483
5.0483 60.3767
5.0533 60.1817
5.0583 60.1967
5.068 53.308
5.068 53.309
5.0683 60.2017
5.0767 60.295
5.083 52.687
5.0855 60.2067
5.0867 60.2933
51.03 80.09
51.42 69.75
51.6 71.63
5.1667 60.24
5.17 60.2417
5.18 60.2367
52.04 72.09
5.22 52.35
52.33 80.22
5.234 53.368
52.41 80.07
52.41 80.21
52.45 80.3
5.252 53.395
5.259 53.393
5.262 53.376
-52.7 47.57
5.28 52.32
-53.28 46.9
5.361 53.404
53.61 80.58
5.362 53.403
-53.7 49.34
-53.71 49.34
-53.73 48.65
-53.88 47.3
-53.9 49.43
-53.9 49.44
-53.96 47.23
-54.16 47.86
-54.26 49.71
54.27 80.22
-54.72 48.95
55.19 80.25
-55.53 50.77
-55.53 51.6
-55.54 51.59
-55.54 51.6
-55.62 51.37
-55.65 49.53
-55.66 49.52
-55.72 51.31
-55.75 51.55
55.76 81.19
-55.81 49.64
-55.84 49.49
-55.84 49.54
-55.89 51.61
-55.92 51.59
-55.93 49.6
55.93 80.63
-55.97 51.54
-55.98 51.13
5.6 58.99
-56.04 51.18
5.604 58.99
-56.09 51.07
-56.1 49.42
-56.1 49.52
-56.15 51.18
-56.17 51.52
-56.18 49.48
-56.18 49.62
-56.2 49.57
5.625 58.983
56.27 80.64
-56.4 53.8
5.65 52.55
5.654 58.949
56.65 70.52
-56.71 51.06
-56.71 51.08
-56.71 53.73
-56.78 51.23
5.68 58.971
-56.93 47.55
57 69.37
57.05 81.53
57.06 80.55
5.708 54.957
-57.13 50.75
-57.18 50.46
-57.21 51.43
5.722 53.427
-57.23 53.95
-57.25 50.4
-57.29 50.65
-57.31 51.5
57.31 80.45
-57.32 47.65
-57.32 50.7
5.733 58.968
-57.35 50.7
-57.36 50.71
-57.37 50.72
-57.39 50.72
-57.4 50.72
-57.41 50.45
-57.43 50.31
-57.43 53.63
-57.43 54.45
57.45 68.9
-57.46 50.29
57.46 68.91
-57.461 -63.913
-57.478 -63.962
-57.49 51.47
5.75 54.943
-57.507 -63.927
57.54 80.56
-57.55 -63.97
-57.59 50.09
-57.63 47.61
-57.7 50.07
-57.7 53.7
5.77 53.257
-57.71 50.06
-57.73 50
-57.79 49.91
-57.79 49.99
57.79 75.34
-57.8 54.35
-57.8 54.36
-57.8 54.67
5.78 52.62
-57.81 49.86
-57.82 49.76
-57.82 49.86
5.785 53.308
57.85 80.16
-57.94 49.71
-58.04 54.3
-58.13 49.47
58.24 75.56
58.27 80.76
5.828 55.077
-58.37 49.05
5.838 53.449
-58.4 47.66
-58.41 49.12
-58.43 48.52
-58.43 48.54
-58.48 48.43
-58.51 48.45
-58.54 47.68
58.57 70.33
-58.58 48.54
-58.6 48.42
5.86 53.29
-58.62 48.54
-58.63 48.54
58.64 79.77
-58.65 48.64
-58.66 48.65
-58.67 48.55
58.67 79.93
-58.71 48.31
-58.73 54.04
-58.74 48.63
-58.78 48.52
-58.8 48.25
-58.8 48.26
-58.83 48.24
-58.86 48.68
58.86 79.89
58.87 79.89
58.88 79.89
-58.89 48.59
5.889 53.308
58.89 79.89
-58.92 48.52
-58.94 48.6
-58.95 -62.167
-58.95 48.6
-58.97 48.62
-59.05 48.51
-59.09 48.62
59.13 80.13
-59.21 47.62
-59.26 47.63
-59.5408 13.0401
-59.5475 13.0366
-59.5476 13.0367
-59.55 13.04
-59.5517 13.0472
-59.5531 13.0483
-59.5556 13.0433
5.966 53.382
-59.88 44.01
-59.89 43.99
59.99 67.82
-60 43.93
-60.12 53.72
-60.15 53.52
-60.17 53.5
-60.17 53.52
-60.17 53.55
6.018 53.324
-60.3 53.47
60.3 80.36
-60.33 43.85
-60.33 55.65
-60.35 55.7
6.035 53.378
-60.38 46.04
-60.53 46.22
-60.58 53.33
-60.73 54.57
-60.73 54.82
-60.78 54.55
-60.89 46.07
-61.03 56.63
6.1194 60.2652
6.1313 60.2632
-61.36 56.71
6.139 53.478
6.1483 60.3033
6.14833 60.24945
6.14833 60.25
-61.5 47.56
6.153 53.487
-61.55 47.54
6.1566 60.2733
6.15833 60.3083
6.16 60.2983
6.161 53.327
-61.7 47.53
-61.7 57
-61.71 57.44
-61.74 45.87
-61.74 47.47
-61.75 46.21
-61.75 57.55
-61.81 45.93
-61.84 47.21
-61.86 47.37
-61.87 47.41
-61.89 47.23
6.192 54.697
-62.1 46.38
-62.28 45.7
-62.28 56.8
6.2367 62.4298
-62.37 45.9
6.237 62.465
6.2394 62.4291
6.247 62.435
6.249 62.429
-62.5 45.7
62.59 76.19
-62.61 46
-62.61 58.21
62.69 76.21
-62.78 58.55
6.27802 62.433
-62.84 46.15
-62.87 45.98
-62.87 46.43
-62.95 44.65
-62.98 49.73
6.301 62.4677
-63.12 44.68
-63.13 44.66
-63.13 49.77
-63.17 57.99
-63.2 57.99
-63.26 44.73
-63.26 44.74
-63.31 45.37
-63.34 44.64
-63.35 45.93
-63.35 58.86
-63.43 45.42
-63.53 45.38
-63.53 59.03
-63.54 46.23
-63.55 44.64
-63.55 45.55
-63.55 45.83
-63.56 49.84
-63.63 44.69
-63.64 45.89
-63.66 45.95
-63.71 45.95
-63.73 59.32
-63.76 46
-63.77 59.02
-63.8 46.04
-63.85 49.64
-63.87 49.87
-63.89 49.74
6.389 53.254
-63.91 49.67
-63.92 49.67
-64.03 49.76
-64.04 49.74
-64.07 46.64
-64.07 49.92
-64.09 49.7
-64.12 59.38
-64.21 44.32
-64.21 59.71
-64.23 46.86
-64.25 45.77
-64.25 45.82
-64.26 49.83
-64.27 45.79
-64.27 45.81
-64.28 49.84
-64.29 45.86
-64.29 45.87
-64.29 49.83
-64.3 45.85
-64.32 45.87
-64.35 49.82
-64.36 49.82
-64.37 49.93
-64.38 45.12
-64.39 45.14
-64.4 49.87
-64.42 49.83
-64.44 44.19
-64.5 60.08
-64.57 60.08
-64.66 45.66
-64.68 45.73
6.469 53.299
-64.7 45.35
-64.76 47.68
-64.76 47.69
-64.78 47.73
-64.81 47.63
-64.82 60.42
6.506 53.218
6.508 53.3
6.515 53.218
6.517 55.323
6.528 53.31
-65.57 47.67
-65.61 43.42
-65.62 43.41
-65.79 43.67
65.96 76.72
-66.02 47.92
66.02 76.52
-66.03 47.93
-66.07 45.3
-66.07 45.32
-66.11 45.23
-66.12 43.84
-66.13 43.84
-66.13 47.92
-66.13 47.95
6.627 53.244
-66.33 49.17
-66.36 45.12
-66.39 47.99
-66.41 47.99
6.653 53.226
6.656 53.275
-66.6 45.12
6.661 53.23
-66.66 48
-66.71 44.62
-66.75 45.1
66.78 68.87
6.68 53.6
-66.82 44.65
-66.94 44.84
-66.95 45.18
67.04 68.84
-67.05 45.1
-67.13 45.14
-67.167 -67.833
6.717 53.446
-67.2 45.21
6.724 53.227
67.27 76.93
-67.35 -67.6
6.736 53.234
-67.382 44.629
-67.406 44.683
6.745 53.446
-67.5 -67.667
-67.54 48.85
-67.583 -67.75
-67.68 48.75
-67.71 48.78
-67.72 48.73
-67.753 44.608
-67.8 58.13
6.784 53.372
-67.85 60.5
-67.89 48.7
6.8 53.62
-68.01 44.43
-68.011 44.429
-68.02 44.43
-68.12 48.59
6.812 53.845
-68.16 49.29
-68.16 49.32
-68.24 58.36
-68.25 49.25
68.28 76.26
-68.38 58.36
6.841 53.329
-68.43 48.39
-68.52 48.42
-68.54 48.38
68.54 76.96
68.6 76.41
-68.71 47.54
-68.76 48.36
6.877 54.903
-68.8 48.35
-68.825 44.176
-68.85 48.32
-68.857 44.414
-68.86 48.32
-68.869 44.119
-68.88 48.82
6.889 53.209
6.9 53.68
-69.13 48.13
-69.13 48.57
6.92 54.11
-69.27 48.07
-69.31 48.67
-69.34 48.01
6.941 53.319
6.944 53.947
6.945 53.19
-69.49 47.93
-69.49 57.65
-69.5 47.91
6.951 54.913
-69.53 48.23
-69.54 47.85
-69.57 48.23
-69.571 43.964
-69.61 59.29
-69.66 59.93
-69.68 48.13
-69.7 48.1
-69.71 48.09
-69.71 48.1
-69.72 48.11
-69.72 48.19
-69.74 48.07
6.975 53.303
-69.76 59.3
-69.767 43.7
-69.78 59.3
-69.794 43.707
-69.8 59.29
-69.8 59.99
-69.822 43.752
-69.824 43.701
6.983 54.17
-69.832 43.742
-69.84 59.05
-69.85 43.8
-69.85 59.3
-69.88 58.9
-69.917 43.683
-69.97 41.84
-69.99 58.65
-70 58.75
-70.08 59.25
-70.085 41.817
-70.167 43.717
-70.217 43.533
-70.23 59.2
-70.25 59.2
-70.3 41.73
-70.317 41.7
-70.32 41.73
-70.33 47.42
-70.333 41.633
-70.36 41.7
-70.37 41.71
-70.37 60.03
-70.38 41.73
-70.383 41.583
-70.39 47.49
-70.4 41.583
7.04 53.39
-70.41 47.37
-70.41 47.4
-70.415 42.655
-70.45 42.64
-70.467 41.55
-70.541 43.34
-70.56 46.96
-70.573 43.292
-70.58 43.32
-70.633 41.55
7.07 53.45
-70.722 41.443
70.73 68.84
-70.739 41.408
-70.76 46.91
-70.8 42.75
-70.8199 42.719
-70.8229 42.729
-70.8232 42.745
-70.8262 42.744
-70.8313 42.745
-70.8392 42.739
-70.8393 42.729
-70.8397 42.743
-70.8401 42.732
-70.85 46.87
-70.8561 42.725
-70.86 41.482
-70.867 41.368
-70.922 41.317
-70.927 41.243
7.093 53.178
-70.937 41.45
-70.989 42.428
-70.992 41.302
-70.992 41.303
-70.992 41.317
-71 41.3
-71.05 42.27
-71.075 42.351
-71.08 42.346
-71.1 42.4
-71.1 42.5
-71.27 46.88
-71.28 46.77
-71.29 46.8
7.13 53.683
-71.34 46.9
7.134 53.674
-71.37 46.69
-71.38 46.7
-71.5 46.58
-71.57 46.64
7.157 53.684
7.158 53.671
7.16 53.41
71.6 66.95
71.65 66.94
-71.69 46.58
71.69 66.94
-71.7 46.75
71.73 66.93
7.174 53.688
7.178 53.687
-71.864 41.332
7.19 53.42
7.192 53.685
-71.94 46.65
-71.95 41.37
-71.96 46.75
-71.99 46.82
-72.01 46.76
-72.08 46.7
7.213 54.118
-72.192 41.192
-72.26 61.55
-72.3 61.55
-72.31 41.16
-72.314 41.046
-72.35 41.26
-72.447 40.748
-72.47 46.64
-72.48 41.28
-72.508 41.265
-72.515 41.266
72.52 70.19
72.57 69.41
-72.58 61.78
-72.6 62.02
-72.60299999999998 41.023
-72.617 40.9
-72.641 41.277
-72.65 41.278
-72.66 41.27
-72.66 61.86
-72.681 41.269
-72.74 46.55
-72.75 41.3
-72.78 62.1
-72.81 41.25
-72.839 41.256
-72.849 41.261
-72.85599999999998 41.251
-72.86 41.25
-72.88 41.34
-72.89 46.45
-72.94 46.38
-72.95 62.12
-72.98 62.17
-73 41.2
-73 62
7.3 53.33
7.3 53.37
-73.031 40.949
-73.09 62.06
7.31 53.68
73.12 74.01
-73.18 62.07
-73.383 40.617
-73.395 40.949
7.34 53.33
-73.481 40.942
7.35 53.31
-73.517 40.65
-73.71 62.47
-73.79 40.87
-73.793 40.868
-73.8 40.8
-73.831 40.796
-73.8858 41.093
-73.8941 41.136
-73.896 41.047
-73.8961 41.056
-73.9 41.025
7.39 53.27
7.39 53.29
-73.931 41.229
-73.942 41.406
-73.947 41.299
-73.94722 41.292
-73.94722 41.299
-73.948 41.406
-73.948 41.411
-73.966 41.611
-73.967 41.225
-73.968 41.244
-74 40.717
7.4 53.25
-74.011 40.725
-74.011 40.726
-74.011 40.741
-74.012 40.726
-74.013 40.761
-74.016 40.723
-74.016 40.724
-74.016 40.725
-74.016 40.726
-74.094 39.803
-74.099 39.664
-74.123 39.412
-74.161 40.446
-74.18 40.46
-74.256 39.417
-74.27 62.12
-74.27 62.13
-74.27 62.27
-74.273 40.439
-74.28 62.1
-74.281 40.435
-74.3 40.4
-74.31 62.65
-74.32 39.51
-74.324 39.522
-74.33 62.62
-74.342 39.549
-74.349 39.561
-74.354 39.42
-74.38 62.12
-74.39 39.426
-74.405 39.454
-74.41 62.1
-74.4183 39.495
-74.419 39.479
-74.424 39.483
-74.426 39.485
-74.5 62.1
-74.55 62.1
-74.57 62.1
-74.585 39.305
-74.588 39.304
-74.6 62.1
-74.63 62.12
-74.64 62.12
-74.65 62.12
-74.671 39.184
-74.6713 39.184
-74.68 62.13
-74.7 39.2
-74.73 39.18
-74.75 62.15
7.4983 53.7361
-75.021 38.649
-75.05 38.663
-75.058 38.663
-75.068 38.669
-75.069 38.637
-75.07 38.669
-75.072 38.645
-75.078 38.783
75.08 72.35
-75.082 38.756
-75.094 38.785
-75.096 38.761
-75.097 38.764
-75.098 38.764
-75.099 38.765
-75.1 38.76
-75.106 38.768
-75.11556 38.754
-75.116 38.754
-75.116 38.755
-75.11611 38.755
-75.117 38.756
-75.119 38.753
-75.11917 38.753
-75.12027999999998 38.754
-75.13 38.67
-75.134 38.672
-75.159 38.789
-75.171 38.785
-75.171 38.786
-75.172 38.786
-75.174 38.778
-75.174 38.781
-75.204 38.802
-75.228 39.087
7.525 53.7453
-75.265 38.886
-75.296 38.905
-75.31 35.16
-75.313 38.922
-75.319 38.929
-75.32 35.75
-75.321 39.125
-75.322 38.926
-75.33 36.15
75.35 72
-75.388 39.049
-75.39 39.052
-75.3939 39.051
-75.394 39.056
-75.403 39.136
-75.403 39.18
-75.408 39.177
-75.411 39.246
-75.423 39.073
-75.431 39.071
-75.436 39.235
-75.442 39.243
-75.445 39.082
-75.44500000000001 39.082
-75.457 39.429
-75.458 39.09
-75.46 35.65
-75.46 39.253
-75.469 39.247
-75.469 39.248
-75.469 39.249
-75.469 39.251
-75.47 39.246
-75.48 35.52
7.548 53.681
7.5482 53.6799
-75.483 39.32
-75.486 35.439
-75.49 35.45
-75.52 35.26
-75.52 37.81
-75.53 35.47
-75.56 37.75
-75.57 35.46
-75.584 39.243
-75.598 39.302
-75.62 35.85
-75.63 35.86
-75.63 62.22
-75.64 35.87
7.5644 53.6751
-75.65 35.95
-75.65 37.58
-75.65 62.22
-75.66 35.22
-75.66 35.97
-75.67 62.33
-75.678 37.622
-75.68 35.23
-75.68 35.88
-75.69 36.05
-75.7 36.05
-75.7 62.23
7.57 53.6804
-75.71 35.88
-75.71 36.05
-75.718 35.939
-75.72 35.89
-75.72 36.02
-75.73 35.9
-75.73 62.08
-75.74 35.92
-75.75 35.92
-75.75 62.08
-75.75 62.25
7.5752 53.6866
-75.76 37.43
-75.77 62.21
7.5778 53.6861
-75.78 62.15
-75.81 37.35
-75.83 56.19
-75.867 37.396
7.5894 53.7536
-75.9 37.15
-75.907 36.335
-75.911 36.27
-75.917 37.287
-75.946 37.145
-75.952 35.857
-75.98 37.162
-76.001 35.509
-76.005 37.195
7.6021 53.7007
-76.037 36.577
7.6055 53.697
76.055 -69.407
-76.064 36.343
-76.07 36.11
-76.1 38.4
-76.1 39
-76.12 56.61
76.143 -69.371
-76.165 35.93
-76.172 36.975
-76.177 36.532
-76.18 56.53
-76.188 36.742
-76.196 36.788
-76.2 34.98
-76.2 62.3
-76.215 38.031
-76.22 38.028
-76.221 38.053
7.6226 53.6763
-76.25 57.6
-76.26 34.9
7.6314 53.6822
7.6319 53.6858
-76.34 56.79
-76.357 35.62
-76.359 36.699
76.36 72
-76.378 38.331
-76.38 34.97
-76.38 57.12
76.382 -69.376
-76.39 62.4
-76.392 38.887
-76.4 56.62
-76.427 38.544
-76.43 38.538
-76.44 38.879
-76.441 38.878
-76.446 38.878
-76.47 56.24
-76.48 56.56
-76.49 34.8
-76.5 56.27
-76.5 56.28
-76.51 56.9
-76.515 36.895
-76.529 36.717
-76.534 35.737
7.6571 53.7097
7.6576 53.7049
-76.68 57.47
-76.75 55.98
-76.82 57.58
-76.861 34.729
-76.898 35.022
-77.08 57.95
-77.1 34.7
-77.1 61.87
-77.13 55.63
-77.2 60.03
-77.217 35.609
-77.23 58.05
-77.3 55.58
-77.3 61.6
-77.4 62.52
-77.4 62.55
-77.5 55.47
-77.5 61.49
-77.52 52.77
-77.54 52.17
-77.61 55.33
-77.62 51.49
-77.62 52.41
-77.62 55.33
-77.62 55.36
-77.64 55.41
77.64 67.72
77.65 67.71
-77.73 53.68
-77.74 53.01
-77.74 55.28
-77.75 55.27
-77.75 58.25
77.773 -68.825
-77.78 55.28
-77.8 61.73
-77.8 62.45
77.868 -68.811
-77.88 33.59
77.89 -68.801
-77.9 62.14
-77.9 62.42
77.927 -68.833
77.94 -68.65
-77.97 52.79
-77.97 53.66
-77.99 52.74
-78 34.1
-78 61.84
-78 62.01
-78 62.25
-78 62.57
78.05 -68.56
-78.1 62.18
-78.1 62.58
-78.15 53.54
78.17 -68.55
78.18 -68.61
78.19 -68.47
78.19 -68.46
78.22 -68.6
78.22 -68.53
78.22 -68.46
-78.29 53.69
78.3 -68.59
-78.36 53.01
-78.38 51.98
78.44 70.88
-78.5 53
-78.5 58.25
-78.58 52.97
7.86 53.58
-78.63 53.69
7.87 53.8
-78.82 53.72
-78.84 53.88
-78.94 53.76
78.97 72.98
-79 33.58
79 72.99
79.05 73.02
7.91 53.67
7.91 53.87
-79.2 33.4
7.93 53.66
-79.4 33.2
7.96 56.85
79.83 73.55
-79.9 32.9
7.99 53.59
-80 59.83
-80 62
8.02 53.51
8.02 53.61
8.02 53.62
8.05 53.48
8.05 53.56
8.05 53.59
8.05 53.67
-80.7 32.7
8.07 53.53
8.07 54.283
-80.9 32.6
8.09 53.53
-81 32.1
8.2 56.65
8.23 55.57
-82.32 51.75
8.24 56.72
-82.74 54.92
-82.74 54.93
-82.75 54.92
8.28 53.56
8.28 55.6
8.3 53.46
8.31 53.62
8.33 53.61
-83.48 51.45
8.41 53.95
-84.18 52.71
8.44 53.4
-84.56 54.31
8.46 53.95
-84.67 54.57
8.48 53.94
8.52 53.69
-85.3 53.13
8.53 53.51
8.53 53.54
8.53 53.65
8.54 53.67
-85.42 53.12
8.55 53.79
-86.05 53.53
8.61 57.11
8.63 54.51
8.68 54.3
8.71 53.87
-88.48 64.32
8.85 56.93
8.85 57.07
8.86 53.82
8.92 54.3
8.94 54.35
8.96 54.15
89.77666666666667 20.688333333333333
89.783 20.667
89.79333333333334 20.605
8.98 53.94
89.805 20.656666666666666
8.99 54.23
9.01 54.05
9.16 57.03
9.17 53.93
-92 64.82
-92.15 62.88
9.26 56.99
9.31 56.97
-93.35 58.75
93.58 80.94
-93.66 58.61
-93.81 58.62
-93.84 58.7
-93.84 58.75
-93.85 58.22
-93.95 58.76
-93.98 58.76
9.4 53.74
-94.05 61.09
-94.07 63.56
-94.08 58.74
-94.13 61.25
94.19 79.52
-94.2 57.38
9.42 53.72
-94.21 57.8
-94.25 58.75
-94.28 58.71
9.43 53.88
-94.45 61.31
-94.7 58.1
-94.8 62.82
-94.97 58.89
-95.05 58.18
95.35 79.17
-95.38 59.3
95.42 80.55
95.44 79.17
-95.5 62.27
95.56 79.18
-95.67 63.77
-95.68 62.17
-95.77 64.3
-95.83 58.55
9.5838 63.6017
-96.05 64.52
-96.47 61.93
-96.55 61.67
-96.88 64.04
-96.97 64.05
-96.98 64.05
9.75 57.42
9.76 55.21
9.78 55.21
9.78 57.46
9.78 57.47
9.81 55.38
9.82 55.39
98.23776 7.92364
9.8268 63.7628
98.28666 9.15234
9.83 55.39
9.8375 63.7746
9.84 55.22
98.41667 7.75
9.8438 63.7693
9.8489 63.7316
98.49018 8.19188
98.49304 8.1995
98.50398 8.23769
9.8513 63.8075
9.853 63.8204
9.8589 63.8026
9.8631 63.7887
9.8663 63.7878
9.8847 63.8343
9.8875 63.8102
9.8897 63.8085
9.8965 63.8733
9.9388 63.8503
9.97 57.26
99.81667 6.28333
9.9955 63.7806
