# Supplementary material for: Reply to: Towards solving the missing ice problem and the importance of rigorous model data comparisons
Source: Nat Commun. 2022 Oct 24;13:6264. doi: 10.1038/s41467-022-33954-x (PMC9592598; doi:10.1038/s41467-022-33954-x)
Supplement: Supplementary file 1 — source data [file 41467_2022_33954_MOESM1_ESM.zip › paleo_sea_level-1.3/calibrate/run_all.sh]

#!/bin/bash

# do a run of all the files

for region in $(cat ../regions/region_list.txt)
do

	awk --field-separator '\t' '{print $1}' ../regions/${region}/location_list.txt > location_temp.txt

	for location in $(cat location_temp.txt)
	do
		if [ -d ../regions/${region}/${location} ]
		then
			bash calibrate.sh ${region} ${location}
		fi

	done

rm location_temp.txt

done
