# Supplementary material for: Reply to: Towards solving the missing ice problem and the importance of rigorous model data comparisons
Source: Nat Commun. 2022 Oct 24;13:6264. doi: 10.1038/s41467-022-33954-x (PMC9592598; doi:10.1038/s41467-022-33954-x)
Supplement: Supplementary file 1 — source data [file 41467_2022_33954_MOESM1_ESM.zip › paleo_sea_level-1.3/calibrate/test/test.ods]

## Sheet: Sheet1
Region	Dating_Method	LAB_ID	Latitude	Longitude	age	error	Material	Curve	Reservoir_age	Reservoir_error	type	RSL	RSL_2sigma_upper	RSL_2sigma_lower	Reference
test_region	radiocarbon	test_001	44.80	−62.50	10000	100	northern hemisphere marine	marine	250	50	0	0	1	1	GowanEtal2021b
test_region	radiocarbon	test_002	44.80	−62.50	10000	100	northern hemisphere terrestrial	terrestrial	0	0	0	0	1	1	GowanEtal2021b
test_region	radiocarbon	test_003	44.80	−62.50	10000	100	northern hemisphere mixed	mixed,terrestrial,50	250	50	0	0	1	1	GowanEtal2021b
test_region	radiocarbon	test_004	44.80	−62.50	10000	100	northern hemisphere mixed	mixed,terrestrial,70,10	250	50	0	0	1	1	GowanEtal2021b
test_region	radiocarbon	test_005	−40.50	−62.10	10000	100	southern hemisphere terrestrial	terrestrial_sh	0	0	0	0	1	1	GowanEtal2021b
test_region	radiocarbon	test_006	−40.50	−62.10	10000	100	southern hemisphere mixed	mixed,terrestrial_sh,50	250	50	0	0	1	1	GowanEtal2021b
test_region	radiocarbon	test_007	−40.50	−62.10	10000	100	southern hemisphere mixed	mixed,terrestrial_sh,70,10	250	50	0	0	1	1	GowanEtal2021b
test_region	radiocarbon	test_008	−40.50	−62.10	10000	100	southern hemisphere mixed	mixed,terrestrial_sh,10,10	250	50	0	0	1	1	GowanEtal2021b
test_region	radiocarbon	test_009	−40.50	−62.10	10000	100	southern hemisphere mixed	mixed,terrestrial_sh,1	250	50	0	0	1	1	GowanEtal2021b
test_region	radiocarbon	test_010	−40.50	−62.10	10000	100	southern hemisphere mixed	mixed,terrestrial_sh,99	250	50	0	0	1	1	GowanEtal2021b
test_region	radiocarbon	test_011	−40.50	−62.10	10000	100	southern hemisphere mixed	mixed,terrestrial_sh,100	250	50	0	0	1	1	GowanEtal2021b
test_region	radiocarbon	test_012	−40.50	−62.10	10000	100	southern hemisphere mixed	mixed,terrestrial_sh,0	250	50	0	0	1	1	GowanEtal2021b
test_region	radiocarbon	test_013	44.80	−62.50	10000	100	northern hemisphere marine	marine	0	0	0	0	1	1	GowanEtal2021b
test_region	radiocarbon	test_014	44.80	−62.50	10000	100	northern hemisphere terrestrial with correction	corr_terrestrial	250	50	0	0	1	1	GowanEtal2021b
test_region	radiocarbon	test_015	−40.50	−62.10	10000	100	southern hemisphere terrestrial with correction	corr_terrestrial_sh	250	50	0	0	1	1	GowanEtal2021b
