# Supplementary material for: Reply to: Towards solving the missing ice problem and the importance of rigorous model data comparisons
Source: Nat Commun. 2022 Oct 24;13:6264. doi: 10.1038/s41467-022-33954-x (PMC9592598; doi:10.1038/s41467-022-33954-x)
Supplement: Supplementary file 1 — source data [file 41467_2022_33954_MOESM1_ESM.zip › paleo_sea_level-1.3/latex/calculated_sea_level/readme]

In this folder, you should place your calculated sea level files. The files should be placed
into folders that are named after the ice sheet reconstruction you are using. The name of the
files should be "earth_model.dat", where "earth_model" is the name of the earth model
you are using.

The file "create_plots.sh" in the folder above creates the input files that are used to
access the files placed here. So it is important to have things in the format:

ice_sheet_model/earth_model.dat

Ultimately, the files are read into the FORTRAN program "extract_calc_sea_level", so it is
important to have the format of the file names correct.


The dat files themselves are text files that have a format like this (no header):

AGE (ka)    LONGITUDE    LATITUDE   SEA_LEVEL
----------------------------------------------

    0.0000   100.0000    13.0500     0.0000
    2.5000   100.0000    13.0500     1.3357
    5.0000   100.0000    13.0500    -1.4904
    7.5000   100.0000    13.0500    -1.8864
   10.0000   100.0000    13.0500   -19.5369
   12.5000   100.0000    13.0500   -43.2456
   15.0000   100.0000    13.0500   -67.7084
   17.5000   100.0000    13.0500   -95.4426
   20.0000   100.0000    13.0500  -105.4232
   22.5000   100.0000    13.0500  -103.3801
   25.0000   100.0000    13.0500   -92.5684
   27.5000   100.0000    13.0500   -76.7721
   30.0000   100.0000    13.0500   -58.7215
   32.5000   100.0000    13.0500   -49.6899
   35.0000   100.0000    13.0500   -42.4962
   37.5000   100.0000    13.0500   -38.4343
   40.0000   100.0000    13.0500   -27.2874
   42.5000   100.0000    13.0500   -22.0884
   45.0000   100.0000    13.0500   -34.9222
   47.5000   100.0000    13.0500   -38.6654
   50.0000   100.0000    13.0500   -32.6621
   52.5000   100.0000    13.0500   -40.8881
   55.0000   100.0000    13.0500   -50.7220
   57.5000   100.0000    13.0500   -59.8645
   60.0000   100.0000    13.0500   -75.6252
   62.5000   100.0000    13.0500   -69.8842
   65.0000   100.0000    13.0500   -50.7430
   67.5000   100.0000    13.0500   -38.3520
   70.0000   100.0000    13.0500   -27.4070
   72.5000   100.0000    13.0500   -20.2409
   75.0000   100.0000    13.0500   -13.9131
   77.5000   100.0000    13.0500    -9.1378
   80.0000   100.0000    13.0500   -10.4626


----------------------------------------------


The times must be in sequential order per location!
