# Supplementary material for: Reply to: Towards solving the missing ice problem and the importance of rigorous model data comparisons
Source: Nat Commun. 2022 Oct 24;13:6264. doi: 10.1038/s41467-022-33954-x (PMC9592598; doi:10.1038/s41467-022-33954-x)
Supplement: Supplementary file 1 — source data [file 41467_2022_33954_MOESM1_ESM.zip › paleo_sea_level-1.3/latex/create_report.sh]

#! /bin/bash

file_name="report"

bash figure_tex.sh

rm *.aux *.bbl *.blg *.dvi *.log

# xelatex defaults to PDF version 1.5, so you have to manually set it to 1.7 to be compatible with psconvert PDF files
xelatex --output-driver="xdvipdfmx -v -V 7" ${file_name}
bibtex ${file_name}
xelatex --output-driver="xdvipdfmx -v -V 7" ${file_name}
xelatex --output-driver="xdvipdfmx -v -V 7" ${file_name}


texcount -inc  ${file_name}.tex

# clean temporary files

rm *.aux *.bbl *.blg *.dvi *.log
