# Supplementary material for: Reply to: Towards solving the missing ice problem and the importance of rigorous model data comparisons
Source: Nat Commun. 2022 Oct 24;13:6264. doi: 10.1038/s41467-022-33954-x (PMC9592598; doi:10.1038/s41467-022-33954-x)
Supplement: Supplementary file 1 — source data [file 41467_2022_33954_MOESM1_ESM.zip › paleo_sea_level-1.3/latex/earth_models/efhl]

efhl - 100 km thick lithopshere, 5$\times$10$^{20}$ Pa~s upper mantle, 1.26$\times$10$^{22}$ Pa~s lower mantle -- best fitting model by \citet{LambeckEtal2017} for North America
