# Supplementary material for: Reply to: Towards solving the missing ice problem and the importance of rigorous model data comparisons
Source: Nat Commun. 2022 Oct 24;13:6264. doi: 10.1038/s41467-022-33954-x (PMC9592598; doi:10.1038/s41467-022-33954-x)
Supplement: Supplementary file 1 — source data [file 41467_2022_33954_MOESM1_ESM.zip › paleo_sea_level-1.3/latex/ice_models/72_73_74_75]

72\_73\_74\_75 - PaleoMIST 1.0 - reduced MIS 3 Laurentide Ice Sheet scenario, with Hudson Bay fully deglaciated
