# Supplementary material for: Reply to: Towards solving the missing ice problem and the importance of rigorous model data comparisons
Source: Nat Commun. 2022 Oct 24;13:6264. doi: 10.1038/s41467-022-33954-x (PMC9592598; doi:10.1038/s41467-022-33954-x)
Supplement: Supplementary file 1 — source data [file 41467_2022_33954_MOESM1_ESM.zip › paleo_sea_level-1.3/latex/references.bib]

% Encoding: UTF-8


@Article{AllardSeguin1985,
  Title                    = {{La d{\'e}glaciation d’une partie du versant Hudsonien Qu{\'e}b{\'e}cois: bassins des rivi{\`e}res Nastapoca, Sheldrake et {\`a} l’Eau Claire}},
  Author                   = {Allard, Michel and Seguin, Maurice},
  Journal                  = {G{\'e}ographie physique et Quaternaire},
  Year                     = {1985},
  Number                   = {1},
  Pages                    = {13--24},
  Volume                   = {39},

  Doi                      = {10.7202/032581ar},
  Publisher                = {Les Presses de l'Universit{\'e} de Montr{\'e}al}
}

@Article{AllardTremblay1983a,
  Title                    = {{La dynamique littorale des {\^\i}les Manitounuk durant l'Holoc{\`e}ne in coastal and inland periglacial processes. Canadian Arctic}},
  Author                   = {Allard, M and Tremblay, G},
  Journal                  = {Zeitschrift f{\"u}r Geomorphologie. Supplementband},
  Year                     = {1983},
  Pages                    = {61--95},
  Volume                   = {47}
}

@Article{AllardTremblay1983b,
  Title                    = {{Les processus d'{\'e}rosion littorale p{\'e}riglaciaire de la r{\'e}gion de Port-de-la-Baleine et des {\^\i}les Manitounuk sur la c{\^o}te est de la mer d'Hudson, Canada}},
  Author                   = {Allard, M and Tremblay, G},
  Journal                  = {Zeitschrift f{\"u}r Geomorphologie. Supplementband},
  Year                     = {1983},
  Pages                    = {27--60},
  Volume                   = {47}
}

@Article{AmosMiller1990,
  Title                    = {{The Quaternary stratigraphy of southwest Sable Island Bank, eastern Canada}},
  Author                   = {Amos, Carl L and Miller, Ann AL},
  Journal                  = {Geological Society of America Bulletin},
  Year                     = {1990},
  Number                   = {7},
  Pages                    = {915--934},
  Volume                   = {102},

  Doi                      = {10.1130/0016-7606(1990)102\%3C0915:TQSOSS\%3E2.3.CO;2},
  Publisher                = {Geological Society of America}
}

@Article{AndersonHodgets2007,
  Title                    = {{Pre-Dorset} Technological Organization and Land Use in Southwestern {Hudson Bay}},
  Author                   = {Anderson, Jacob M and Hodgetts, Lisa M},
  Journal                  = {Canadian Journal of Archaeology/Journal Canadien d'Arch{\'e}ologie},
  Year                     = {2007},
  Pages                    = {224--249},
  Volume                   = {31},

  Publisher                = {JSTOR}
}

@Article{AndreevEtal2004,
  Title                    = {{Holocene paleoenvironmental records from Nikolay Lake, Lena River Delta, Arctic Russia}},
  Author                   = {Andreev, Andrei and Tarasov, Pavel and Schwamborn, Georg and Ilyashuk, Boris and Ilyashuk, Elena and Bobrov, Anatoly and Klimanov, Vladimir and Rachold, Volker and Hubberten, Hans-Wolfgang},
  Journal                  = {Palaeogeography, Palaeoclimatology, Palaeoecology},
  Year                     = {2004},
  Number                   = {1-4},
  Pages                    = {197--217},
  Volume                   = {209},

  Doi                      = {10.1016/j.palaeo.2004.02.010},
  Publisher                = {Elsevier}
}

@Article{AndrewsFalconer1969,
  Title                    = {{Late glacial and post-glacial history and emergence of the Ottawa Islands, Hudson Bay, Northwest Territories: Evidence on the deglaciation of Hudson Bay}},
  Author                   = {Andrews, John T and Falconer, George},
  Journal                  = {Canadian Journal of Earth Sciences},
  Year                     = {1969},
  Number                   = {5},
  Pages                    = {1263--1276},
  Volume                   = {6},

  Doi                      = {10.1139/e69-126},
  Publisher                = {NRC Research Press}
}

@TechReport{AndrewsShort1983,
  Title                    = {{Radiocarbon Date List V: Baffin Island N.W.T., Canada, and Radiocarbon Date List II: Labrador and Northern Quebec, Canada}},
  Author                   = {J. T. Andrews and S. K. Short},
  Institution              = {Institute of Arctic and Alpine Research, University of Colorado},
  Year                     = {1983},

  Address                  = {Boulder, Colorado, USA},
  Number                   = {40},
  Type                     = {Occasional Paper},

  Publisher                = {University of Colorado, Institute of Arctic and Alpine Research}
}

@Article{AnisimovEtal2009,
  Title                    = {{Lagoon deposits of the Zhokhov Island, their age, formation conditions and significance for the paleogeographic reconstructions of the New Siberian Islands region (East Siberian sector of Eurasian Arctic shelf)}},
  Author                   = {Anisimov, M A and Ivanova, V V and Pushina, Z V and Pitulko, V V},
  Journal                  = {Proceedings of the Russian Academy of Sciences (Geography Series)},
  Year                     = {2009},
  Note                     = {(in Russian)},
  Pages                    = {107--119},
  Volume                   = {5}
}

@InProceedings{AnisimovEtal2009a,
  Title                    = {{Holocene of the New Siberian Islands. Fundamental problems of the Quaternary: results of investigations and future perspectives}},
  Author                   = {Anisimov, M A and Pavlova, E Yu and Pitulko, V V},
  Booktitle                = {Proceedings of the VI All-Russian Quaternary Workshop},
  Year                     = {2009},

  Address                  = {Novosibirsk, Russia},
  Note                     = {(In Russian)},
  Pages                    = {38--40}
}

@InCollection{ArslanovEtal1974,
  Title                    = {{Абсолютная хронология осадков поздне-и послеледниковых морских бассейнов на Кольском п-ове (Absolute chronology of sediments of late- and postglacial marine basins, Kola Peninsula)}},
  Author                   = {Arslanov, X. A. and Koshechkin, B. I. and Chernov, B. S.},
  Booktitle                = {Вестник Ленинградского ун-та (Bulletin of the Leningrad University)},
  Publisher                = {Leningrad University},
  Year                     = {1974},
  Pages                    = {132--138},
  Volume                   = {12},

  Institution              = {Leningrad University},
  Journal                  = {Вестник Ленинградского ун-та (Bulletin of the Leningrad University)}
}

@Article{AstakhovEtal2007,
  Title                    = {{Трансуральская корреляция верхнего плейстоцена Севера (Transural Upper Pleistocene correlation of the North)}},
  Author                   = {Astakhov, V. I. and Mangerud, J. and Svensen, J. I.},
  Journal                  = {Региональная геология и металлогения (Regional geology and metallogeny)},
  Year                     = {2007},
  Pages                    = {190--206},
  Volume                   = {30-31},

  Publisher                = {Федеральное государственное бюджетное учреждение" Всероссийский научно~…}
}

@Article{AstakhovNazarov2010,
  Title                    = {{The stratigraphy of the upper Neopleistocene of western Siberia and its geochronometric justification}},
  Author                   = {Astakhov, V. I. and Nazarov, D. V.},
  Journal                  = {Regional'naja geologija i metallogenija},
  Year                     = {2010},
  Note                     = {(in Russian)},
  Pages                    = {36--47},
  Volume                   = {43}
}

@Article{AwadallahBatterson1990,
  Title                    = {{Comment on “Late Deglaciation of the Central Labrador Coast and Its Implications for the Age of Glacial Lakes Naskaupi and McLean and for Prehistory,” by PU Clark and WW Fitzhugh}},
  Author                   = {Awadallah, Sherif A and Batterson, Martin J},
  Journal                  = {Quaternary Research},
  Year                     = {1990},
  Number                   = {3},
  Pages                    = {372--373},
  Volume                   = {34},

  Doi                      = {10.1016/0033-5894(90)90048-P},
  Publisher                = {Cambridge University Press}
}

@TechReport{AylsworthEtal1981,
  Title                    = {{Surficial Geology, Macquoid Lake, District of Keewatin}},
  Author                   = {Aylsworth, J M and Boydell, A N and Cunningham, C M and Shilts, W W},
  Institution              = {Geological Survey of Canada},
  Year                     = {1981},
  Note                     = {scale 1:125\,000},
  Number                   = {11-1980},
  Type                     = {Preliminary Map},

  Doi                      = {10.4095/109694}
}

@Article{AzmyEtal2010,
  Title                    = {{Sea level and paleotemperature records from a mid-Holocene reef on the North coast of Java, Indonesia}},
  Author                   = {Azmy, Karem and Edinger, Evan and Lundberg, Joyce and Diegor, Wilfredo},
  Journal                  = {International Journal of Earth Sciences},
  Year                     = {2010},
  Number                   = {1},
  Pages                    = {231--244},
  Volume                   = {99},

  Doi                      = {10.1007/s00531-008-0383-3},
  Owner                    = {egowan-local},
  Timestamp                = {2020.08.06}
}

@InProceedings{BaranskayaRomanenko2015,
  Title                    = {{Дифференцированные вертикальные движения и блоковая тектоника побережий Кандалакшского залива Белого моря (Differential vertical crustal movements and block tectonics of the coasts of Kandalaksha Gulf, White Sea)}},
  Author                   = {Baranskaya, A.V. and Romanenko, F.A.},
  Booktitle                = {Материалы IV Международной научно-практической конференции молодых ученых и специалистов памяти академика А.П. Карпинского (Proceedings of the IV International Scientific and Practical Conference of Young Scientists and Specialists in Memory of Academician A.P. Karpinsky)},
  Year                     = {2015},

  Address                  = {St. Petersburg, Russia},
  Month                    = {February 16–20},
  Organization             = {VSEGEI. - VSEGEI St. Petersburg},
  Pages                    = {3--6},

  Owner                    = {egowan-local},
  Timestamp                = {2020.07.20}
}

@PhdThesis{Baranskaya2015,
  Title                    = {{The Role of the Latest Tectonic Movements in the Formation of the Relief of the Coasts of the Russian Arctic}},
  Author                   = {Baranskaya, A. V.},
  School                   = {Saint Petersburg State University},
  Year                     = {2015},

  Address                  = {Saint-Petersburg, Russia},
  Note                     = {Summary of the Thesis for a Degree of Doctor of Philosophy (Geographical Science), Speciality 25.00.25 - Geomorphology and Evolutional Geography},

  Pages                    = {26}
}

@Article{BaranskayaEtal2018,
  Title                    = {{A postglacial relative sea-level database for the Russian Arctic coast}},
  Author                   = {Baranskaya, Alisa V and Khan, Nicole S and Romanenko, Fedor A and Roy, Keven and Peltier, W R and Horton, Benjamin P},
  Journal                  = {Quaternary Science Reviews},
  Year                     = {2018},
  Pages                    = {188--205},
  Volume                   = {199},

  Doi                      = {10.1016/j.quascirev.2018.07.033},
  Publisher                = {Elsevier}
}

@Article{BaranskayaEtal2018a,
  Title                    = {{Верхнечетвертичные отложения Гыдана и арктических островов: реконструкция относительного уровня Карского моря в связи с вертикальными движениями земной коры за последние 50 тысяч лет (Upper Quaternary sediments of Gydan Peninsula and Arctic islands: reconstruction of the relative Kara Sea level and vertical movements of the Earth's crust in the lask 50 ka)}},
  Author                   = {Baranskaya, A. V. and Romanenko, F. A. and Arslanov, H. A. and Petrov, A. Yu. and Maksimov, F. E. and Tikhonov, A. N. and Demidov, N. E.},
  Journal                  = {Вестник Московского Университета. Серия 5. География (Vestnik of the Moscow University, series Geography)},
  Year                     = {2018},
  Pages                    = {56--71},
  Volume                   = {6},

  Owner                    = {egowan-local},
  Timestamp                = {2020.07.20}
}

@Article{BardEtal1996,
  Title                    = {{Deglacial sea-level record from Tahiti corals and the timing of global meltwater discharge}},
  Author                   = {Bard, Edouard and Hamelin, Bruno and Arnold, Maurice and Montaggioni, Lucien and Cabioch, Guy and Faure, Gerard and Rougerie, Francis},
  Journal                  = {Nature},
  Year                     = {1996},
  Number                   = {6588},
  Pages                    = {241--244},
  Volume                   = {382},

  Doi                      = {10.1038/382241a0},
  Owner                    = {egowan-local},
  Timestamp                = {2020.07.28}
}

@Article{BardEtal2010,
  Title                    = {{Deglacial Meltwater Pulse 1B and Younger Dryas Sea Levels Revisited with Boreholes at Tahiti}},
  Author                   = {Bard, Edouard and Hamelin, Bruno and Delanghe-Sabatier, Doriane},
  Journal                  = {Science},
  Year                     = {2010},
  Number                   = {5970},
  Pages                    = {1235--1237},
  Volume                   = {327},

  Abstract                 = {Reconstructing sea-level changes during the last deglaciation provides a way of understanding the ice dynamics that can perturb large continental ice sheets. The resolution of the few sea-level records covering the critical time interval between 14,000 and 9,000 calendar years before the present is still insufficient to draw conclusions about sea-level changes associated with the Younger Dryas cold event and the meltwater pulse 1B (MWP-1B). We used the uranium-thorium method to date shallow-living corals from three new cores drilled onshore in the Tahiti barrier reef. No significant discontinuity can be detected in the sea-level rise during the MWP-1B period. The new Tahiti sea-level record shows that the sea-level rise slowed down during the Younger Dryas before accelerating again during the Holocene.},
  Doi                      = {10.1126/science.1180557},
  Eprint                   = {https://science.sciencemag.org/content/327/5970/1235.full.pdf},
  ISSN                     = {0036-8075},
  Owner                    = {egowan-local},
  Publisher                = {American Association for the Advancement of Science},
  Timestamp                = {2020.07.28}
}

@Article{BarnettEtal2017,
  Title                    = {Reconstructing late Holocene relative sea-level changes at the Magdalen Islands (Gulf of St. Lawrence, Canada) using multi-proxy analyses},
  Author                   = {Barnett, Robert L and Bernatchez, Pascal and Garneau, Michelle and Juneau, Marie-No{\"e}lle},
  Journal                  = {Journal of Quaternary Science},
  Year                     = {2017},
  Number                   = {3},
  Pages                    = {380--395},
  Volume                   = {32},

  Doi                      = {10.1002/jqs.2931},
  Publisher                = {Wiley Online Library}
}

@Article{BarnhardtEtal1995,
  Title                    = {{Late Quaternary relative sea-level change in the western Gulf of Maine: Evidence for a migrating glacial forebulge}},
  Author                   = {Barnhardt, Walter A and Roland Gehrels, W and Kelley, Joseph T},
  Journal                  = {Geology},
  Year                     = {1995},
  Number                   = {4},
  Pages                    = {317--320},
  Volume                   = {23},

  Doi                      = {10.1130/0091-7613(1995)023<0317:LQRSLC>2.3.CO;2},
  Publisher                = {Geological Society of America}
}

@Article{BartleyMatthews1969,
  Title                    = {{A palaeobotanical investigation of postglacial deposits in the Sugluk area of northern Ungava (Quebec, Canada)}},
  Author                   = {Bartley, David D and Matthews, Barry},
  Journal                  = {Review of Palaeobotany and Palynology},
  Year                     = {1969},
  Number                   = {1-2},
  Pages                    = {45--61},
  Volume                   = {9},

  Doi                      = {10.1016/0034-6667(69)90012-8},
  Publisher                = {Elsevier}
}

@TechReport{Batterson1996,
  Title                    = {{Quaternary geology of parts of the central and southern Hopedale Block, Labrador}},
  Author                   = {Batterson, M},
  Institution              = {Newfoundland Department of Mines and Energy, Geological Survey},
  Year                     = {1996},
  Number                   = {Report 96-1},
  Type                     = {Current Research},

  Pages                    = {1--10}
}

@Article{BauchEtal1999,
  Title                    = {{Depositional environment of the Laptev Sea (Arctic Siberia) during the Holocene}},
  Author                   = {Bauch, Henning A and Kassens, Heidemarie and Erlenkeuser, Helmut and Grootes, Pieter M and Thiede, J{\"o}rn},
  Journal                  = {Boreas},
  Year                     = {1999},
  Number                   = {1},
  Pages                    = {194--204},
  Volume                   = {28},

  Doi                      = {10.1111/j.1502-3885.1999.tb00214.x},
  Publisher                = {Wiley Online Library}
}

@Article{BeaulieuAudyEtal2009,
  Title                    = {{Holocene palaeoecological reconstruction of three boreal peatlands in the La Grande Rivi{\`e}re region, Qu{\'e}bec, Canada}},
  Author                   = {Beaulieu-Audy, V{\'e}ronique and Garneau, Michelle and Richard, Pierre JH and Asnong, Hans},
  Journal                  = {The Holocene},
  Year                     = {2009},
  Number                   = {3},
  Pages                    = {459--476},
  Volume                   = {19},

  Doi                      = {10.1177/0959683608101395},
  Publisher                = {Sage Publications Sage UK: London, England}
}

@PhdThesis{Belknap1975,
  Title                    = {{Dating of late Pleistocene and Holocene relative sea levels in coastal Delaware}},
  Author                   = {Belknap, Daniel Forrest},
  School                   = {University of Delaware},
  Year                     = {1975},

  Address                  = {Newark, Delaware, United States},

  Owner                    = {egowan-local},
  Timestamp                = {2020.07.22}
}

@TechReport{BelknapEtal1989,
  Title                    = {{Holocene sea-level change in coastal Maine}},
  Author                   = {Belknap, Daniel F and Shipp, R Craig and Stuckenrath, Robert and Kelley, Joseph T and {Borns Jr}, Harold W},
  Institution              = {Maine Geological Survey},
  Year                     = {1989},
  Note                     = {Neotectonics of Maine: studies in seismicity, crustal warping, and sea level change},
  Number                   = {40},
  Type                     = {Bulletin},

  Editor                   = {Anderson, Walter A. and {Borns Jr}, Harold W},
  Pages                    = {85--105}
}

@Article{BellEtal2003,
  Title                    = {{A new late-glacial sea-level record for St. George’s Bay, Newfoundland}},
  Author                   = {Bell, Trevor and Batterson, Martin J and Liverman, David G E and Shaw, John},
  Journal                  = {Canadian Journal of Earth Sciences},
  Year                     = {2003},
  Number                   = {8},
  Pages                    = {1053--1070},
  Volume                   = {40},

  Doi                      = {10.1139/e03-024},
  Publisher                = {NRC Research Press Ottawa, Canada}
}

@Article{BellEtal2005,
  Title                    = {{Late Quaternary relative sea-level change on the west coast of Newfoundland}},
  Author                   = {Bell, Trevor and Daly, Julia and Batterson, Martin and Liverman, David and Shaw, John and Smith, I},
  Journal                  = {Geographie physique et Quaternaire},
  Year                     = {2005},
  Number                   = {2-3},
  Pages                    = {129--140},
  Volume                   = {59},

  Doi                      = {10.7202/014751ar},
  Publisher                = {Les Presses de l'Universit{\'e} de Montr{\'e}al}
}

@PhdThesis{Belova2012,
  Title                    = {{Пластовые льды юго-западного побережья Карского моря (Massive ice beds of the southwestern Kara Sea coast)}},
  Author                   = {Belova, N. G.},
  School                   = {Moscow},
  Year                     = {2012},

  Address                  = {Moscow, Russia},
  Type                     = {Summary of thesis for the degree of PhD in geography, specialty 25.00.31 - glaciology and cryology of the Earth},

  Owner                    = {egowan-local},
  Timestamp                = {2020.07.20}
}

@Article{BerendsenEtal2007,
  Title                    = {{New groundwater-level rise data from the Rhine-Meuse delta--implications for the reconstruction of Holocene relative mean sea-level rise and differential land-level movements}},
  Author                   = {Berendsen, H J A and Makaske, B and {van de Plassche}, O and {Van Ree}, M H M and Das, S and {van Dongen}, M and Ploumen, S and Schoenmakers, W},
  Journal                  = {Netherlands Journal of Geosciences/Geologie en Mijnbouw},
  Year                     = {2007},
  Number                   = {4},
  Pages                    = {333--354},
  Volume                   = {86},

  Publisher                = {Igitur}
}

@MastersThesis{Best2010,
  Title                    = {{Quaternary geologic evolution of the Croatan beach ridge complex, Bogue Sound, and Bogue Banks, Carteret County, NC}},
  Author                   = {Best, K. M.},
  School                   = {Department of Geological Sciences, East Carolina University},
  Year                     = {2010},

  Address                  = {Greenville, NC, United States},

  Owner                    = {egowan-local},
  Timestamp                = {2020.07.27}
}

@Article{BhiryEtal2000,
  Title                    = {{Macrofossil record of a middle Holocene drop in relative sea level at the St. Lawrence estuary, Qu{\'e}bec}},
  Author                   = {Bhiry, Najat and Garneau, Michelle and Filion, Louise},
  Journal                  = {Quaternary Research},
  Year                     = {2000},
  Number                   = {2},
  Pages                    = {228--237},
  Volume                   = {54},

  Doi                      = {10.1006/qres.2000.2160},
  Publisher                = {Cambridge University Press}
}

@Article{BirdEtal2010,
  Title                    = {{Punctuated eustatic sea-level rise in the early mid-Holocene}},
  Author                   = {Bird, Michael I. and Austin, William E.N. and Wurster, Christopher M. and Fifield, L. Keith and Mojtahid, Meryem and Sargeant, Chris},
  Journal                  = {Geology},
  Year                     = {2010},

  Month                    = {09},
  Number                   = {9},
  Pages                    = {803--806},
  Volume                   = {38},

  Doi                      = {10.1130/G31066.1},
  Owner                    = {egowan-local},
  Timestamp                = {2020.07.30}
}

@Article{BirdEtal2007,
  Title                    = {{An inflection in the rate of early mid-Holocene eustatic sea-level rise: A new sea-level curve from Singapore}},
  Author                   = {M. I. Bird and L. K. Fifield and T. S. Teh and C. H. Chang and N. Shirlaw and K. Lambeck},
  Journal                  = {Estuarine, Coastal and Shelf Science},
  Year                     = {2007},
  Number                   = {3},
  Pages                    = {523--536},
  Volume                   = {71},

  Doi                      = {10.1016/j.ecss.2006.07.004},
  ISSN                     = {0272-7714},
  Owner                    = {egowan-local},
  Timestamp                = {2020.07.30}
}

@TechReport{Blake1988,
  Title                    = {{Geological Survey of Canada radiocarbon dates XXVII}},
  Author                   = {Blake, W.},
  Institution              = {Geological Survey of Canada},
  Year                     = {1988},
  Number                   = {87-7},
  Type                     = {Paper},

  Doi                      = {10.4095/126099},
  Pages                    = {100}
}

@TechReport{Blake1986,
  Title                    = {{Geological Survey of Canada radiocarbon dates XXV}},
  Author                   = {Blake, W.},
  Institution              = {Geological Survey of Canada},
  Year                     = {1986},
  Number                   = {85-7},
  Type                     = {Paper},

  Doi                      = {10.4095/120615},
  Pages                    = {32}
}

@TechReport{Blake1984,
  Title                    = {{Geological Survey of Canada radiocarbon dates XXIV}},
  Author                   = {Blake, W.},
  Institution              = {Geological Survey of Canada},
  Year                     = {1984},
  Number                   = {84-7},
  Type                     = {Paper},

  Doi                      = {10.4095/120004},
  Pages                    = {35}
}

@TechReport{Blake1983,
  Title                    = {{Geological Survey of Canada radiocarbon dates XXIII}},
  Author                   = {Blake, W.},
  Institution              = {Geological Survey of Canada},
  Year                     = {1983},
  Number                   = {83-7},
  Type                     = {Paper},

  Doi                      = {10.4095/119723},
  Pages                    = {34}
}

@TechReport{Blake1982,
  Title                    = {{Geological Survey of Canada radiocarbon dates XXII}},
  Author                   = {Blake, W.},
  Institution              = {Geological Survey of Canada},
  Year                     = {1982},
  Number                   = {82-7},
  Type                     = {Paper},

  Doi                      = {10.4095/109271},
  Pages                    = {22}
}

@TechReport{BlakeLowdon1976,
  Title                    = {{Geological Survey of Canada radiocarbon dates XVI}},
  Author                   = {Blake, W. and Lowdon, J. A.},
  Institution              = {Geological Survey of Canada},
  Year                     = {1976},
  Number                   = {76-7},
  Type                     = {Paper},

  Doi                      = {10.4095/102617},
  Pages                    = {76}
}

@Article{Bloom1963,
  Title                    = {{Late-Pleistocene fluctuations of sealevel and postglacial crustal rebound in coastal Maine}},
  Author                   = {Bloom, Arthur L},
  Journal                  = {American Journal of Science},
  Year                     = {1963},
  Number                   = {9},
  Pages                    = {862--879},
  Volume                   = {261},

  Doi                      = {10.2475/ajs.261.9.862},
  Owner                    = {egowan-local},
  Timestamp                = {2020.07.21}
}

@InCollection{BolshiyanovEtal2006,
  Title                    = {{New data on topography and Quaternary sediments of Novaya Zemlya archipelago}},
  Author                   = {Bolshiyanov, D. Yu and Anokhin, V. M. and Gusev, E. A.},
  Booktitle                = {Geologic-geophysical characteristics of the Arctic lithosphere},
  Publisher                = {The name of the publisher},
  Year                     = {2006},

  Address                  = {Saint-Petersburg, Russia},
  Note                     = {(In Russian)},
  Pages                    = {149--161},
  Series                   = {Mater.VNII Okeangeologiya},
  Volume                   = {210}
}

@Book{BolshiyanovEtal2013,
  Title                    = {{Origin and Evolution of the Lena Delta}},
  Author                   = {Bolshiyanov, D Yu and Makarov, A S and Schneider, V and Stof, G},
  Publisher                = { the Arctic and Antarctic Research Institute Publishing House},
  Year                     = {2013},

  Address                  = {Saint-Petersburg, Russia},
  Note                     = {(In Russian)},

  Pages                    = {268}
}

@InCollection{BolshiyanovMakeev1995,
  Title                    = {{Severnaya Zemlya Archipelago}},
  Author                   = {Bolshiyanov, D. Yu and Makeev, V. M.},
  Booktitle                = {Glaciations and Environmantal History},
  Publisher                = {Gidrometeoizdat},
  Year                     = {1995},

  Address                  = {Saint-Petersburg, Russia},
  Note                     = {(In Russian)},
  Pages                    = {21}
}

@Article{BolshiyanovEtal2009,
  Title                    = {{New data on coastlines of Franz-Josef land, Novaya Zemlya and Svalbard archipelagos}},
  Author                   = {Bolshiyanov, D. Yu and Pogodina, I. A. and Gusev, E. A. and Sharin, V. V. and Alekseev, V. V. and Dymov, V. A. and Anokhin, V. M. and Anikina, N. Yu and Derevianko, L. G.},
  Journal                  = {Probl. Arktiki Antarkt. (Probl. Arctic Antarct)},
  Year                     = {2009},
  Note                     = {(In Russian)},
  Pages                    = {68--77},
  Volume                   = {82}
}

@Article{BondevikEtal2006,
  Title                    = {{Changes in North Atlantic radiocarbon reservoir ages during the Aller{\o}d and Younger Dryas}},
  Author                   = {Bondevik, Stein and Mangerud, Jan and Birks, Hilary H and Gulliksen, Steinar and Reimer, Paula},
  Journal                  = {Science},
  Year                     = {2006},
  Number                   = {5779},
  Pages                    = {1514--1517},
  Volume                   = {312},

  Doi                      = {10.1126/science.1123300},
  Publisher                = {American Association for the Advancement of Science}
}

@Article{BondevikEtal1995,
  Title                    = {{Postglacial sea-level history of Edge{\o}ya and Barents{\o}ya, eastern Svalbard}},
  Author                   = {Bondevik, Stein and Mangerud, Jan and Ronnert, Lars and Salvigsen, Otto},
  Journal                  = {Polar Research},
  Year                     = {1995},
  Number                   = {2},
  Pages                    = {153--180},
  Volume                   = {14},

  Publisher                = {Taylor \& Francis}
}

@Article{BondevikEtal1997,
  Title                    = {The Storegga tsunami along the Norwegian coast, its age and run up},
  Author                   = {Bondevik, Stein and Svendsen, John Inge and Johnsen, Geir and Mangerud, Jan and Kaland, Peter Emil},
  Journal                  = {Boreas},
  Year                     = {1997},
  Number                   = {1},
  Pages                    = {29--53},
  Volume                   = {26},

  Doi                      = {10.1111/j.1502-3885.1997.tb00649.x},
  Publisher                = {Wiley Online Library}
}

@Article{BondevikEtal1997a,
  Title                    = {{Tsunami sedimentary facies deposited by the Storegga tsunami in shallow marine basins and coastal lakes, western Norway}},
  Author                   = {Bondevik, Stein and Svendsen, John Inge and Mangerud, Jan},
  Journal                  = {Sedimentology},
  Year                     = {1997},
  Number                   = {6},
  Pages                    = {1115--1131},
  Volume                   = {44},

  Doi                      = {10.1046/j.1365-3091.1997.d01-63.x},
  Publisher                = {Wiley Online Library}
}

@Article{BoyarskayaEtal1986,
  Title                    = {Новые данные о голоценовой трансгрессии Белого моря (New data on the White Sea Holocene transgression)},
  Author                   = {Boyarskaya, T D and Polyakova, E I and Svitoch, A A},
  Journal                  = {Doklady of the USSR Academy of Sciences},
  Year                     = {1986},
  Number                   = {4},
  Pages                    = {964--968},
  Volume                   = {290},

  Owner                    = {egowan-local},
  Timestamp                = {2020.08.06}
}

@Article{BrockEtal2011,
  Title                    = {{Variation in the radiocarbon age of different fractions of peat: A case study from Ahrensh{\"o}ft, northern Germany}},
  Author                   = {F. Brock and S. Lee and R. A. Housley and C. {Bronk Ramsey}},
  Journal                  = {Quaternary Geochronology},
  Year                     = {2011},
  Pages                    = {550--555},
  Volume                   = {6},

  Doi                      = {10.1016/j.quageo.2011.08.003},
  Owner                    = {egowan-local},
  Timestamp                = {2021.02.02}
}

@Article{BrodeurAllard1985,
  Title                    = {{Stratigraphie et Quaternaire de l’{\^\i}le aux Coudres, estuaire moyen du Saint-Laurent, Qu{\'e}bec}},
  Author                   = {Brodeur, Denis and Allard, Michel},
  Journal                  = {G{\'e}ographie physique et Quaternaire},
  Year                     = {1985},
  Number                   = {2},
  Pages                    = {183--197},
  Volume                   = {39},

  Doi                      = {10.7202/032601ar},
  Publisher                = {Les Presses de l'Universit{\'e} de Montr{\'e}al}
}

@Article{BronkRamsey2009,
  Title                    = {Bayesian analysis of radiocarbon dates},
  Author                   = {Christopher {Bronk Ramsey}},
  Journal                  = {Radiocarbon},
  Year                     = {2009},
  Number                   = {1},
  Pages                    = {337--360},
  Volume                   = {51},

  Doi                      = {10.1017/S0033822200033865},
  Owner                    = {egowan-local},
  Timestamp                = {2021.02.02}
}

@Article{BrookesStevens1985,
  Title                    = {{Radiocarbon age of rock-boring Hiatella arctica (Linn{\'e}) and postglacial sea-level change at Cow Head, Newfoundland}},
  Author                   = {Brookes, Ian A and Stevens, Robert K},
  Journal                  = {Canadian Journal of Earth Sciences},
  Year                     = {1985},
  Number                   = {1},
  Pages                    = {136--140},
  Volume                   = {22},

  Doi                      = {10.1139/e85-012},
  Publisher                = {NRC Research Press}
}

@Article{BrookesEtal1985,
  Title                    = {{Postglacial relative sea-level change, Port au Port area, west Newfoundland}},
  Author                   = {Brookes, IA and Scott, David Bruce and McAndrews, JH},
  Journal                  = {Canadian Journal of Earth Sciences},
  Year                     = {1985},
  Number                   = {7},
  Pages                    = {1039--1047},
  Volume                   = {22},

  Doi                      = {10.1139/e85-107},
  Publisher                = {NRC Research Press}
}

@Article{BuckleyWillis1970,
  Title                    = {{Isotopes’ radiocarbon measurements VIII}},
  Author                   = {Buckley, James D and Willis, Eric H},
  Journal                  = {Radiocarbon},
  Year                     = {1970},
  Number                   = {1},
  Pages                    = {87--129},
  Volume                   = {12},

  Doi                      = {10.1017/S0033822200036225},
  Publisher                = {Cambridge University Press}
}

@Article{BunburyEtal2012,
  Title                    = {{Holocene hydro-climatic change and effects on carbon accumulation inferred from a peat bog in the Attawapiskat River watershed, Hudson Bay Lowlands, Canada}},
  Author                   = {Bunbury, Joan and Finkelstein, Sarah A and Bollmann, J{\"o}rg},
  Journal                  = {Quaternary Research},
  Year                     = {2012},
  Number                   = {2},
  Pages                    = {275--284},
  Volume                   = {78},

  Doi                      = {10.1016/j.yqres.2012.05.013},
  Publisher                = {Cambridge University Press}
}

@Article{CamoinEtal2001,
  Title                    = {{A 300 000-yr coral reef record of sea level changes, Mururoa atoll (Tuamotu archipelago, French Polynesia)}},
  Author                   = {G. F Camoin and Ph Ebren and A Eisenhauer and E Bard and G Faure},
  Journal                  = {Palaeogeography, Palaeoclimatology, Palaeoecology},
  Year                     = {2001},
  Number                   = {1},
  Pages                    = {325--341},
  Volume                   = {175},

  Doi                      = {10.1016/S0031-0182(01)00378-9},
  ISSN                     = {0031-0182},
  Owner                    = {egowan-local},
  Timestamp                = {2020.07.28}
}

@TechReport{CattoEtal2000,
  Title                    = {{Late Holocene sea level changes, eastern Newfoundland}},
  Author                   = {Catto, N R and Griffiths, H and Jones, S and Porter, H},
  Institution              = {Newfoundland Department of Mines and Energy, Geological Survey},
  Year                     = {1997},
  Number                   = {Report 2000-1},
  Type                     = {Current Research},

  Pages                    = {49--59}
}

@MastersThesis{Cayer2003,
  Title                    = {{Histoire post-marine et Holoc{\`e}ne d'un lac subarctique, s{\'e}dimentologie, min{\'e}ralogie et g{\'e}ochimie isotopique}},
  Author                   = {Cayer, Donald},
  School                   = {Université Laval},
  Year                     = {2003},

  Address                  = {Québec, Canada}
}

@Article{ChappellEtal1996,
  Title                    = {{Reconciliaion of late Quaternary sea levels derived from coral terraces at Huon Peninsula with deep sea oxygen isotope records}},
  Author                   = {Chappell, John and Omura, Akio and Esat, Tezer and McCulloch, Malcolm and Pandolfi, John and Ota, Yoko and Pillans, Brad},
  Journal                  = {Earth and Planetary Science Letters},
  Year                     = {1996},
  Number                   = {1-4},
  Pages                    = {227--236},
  Volume                   = {141},

  Doi                      = {10.1016/0012-821X(96)00062-3},
  Publisher                = {Elsevier}
}

@Article{ChappellPolach1991,
  Title                    = {{Post-glacial sea-level rise from a coral record at Huon Peninsula, Papua New Guinea}},
  Author                   = {Chappell, John and Polach, Henry},
  Journal                  = {Nature},
  Year                     = {1991},
  Number                   = {6305},
  Pages                    = {147--149},
  Volume                   = {349},

  Doi                      = {10.1038/349147a0},
  Publisher                = {Nature Publishing Group}
}

@InProceedings{CinquemaniEtal1982,
  Title                    = {Holocene sea level fluctuations, magnitudes and causes},
  Author                   = {Cinquemani, L. J. and Newman, W. S. and Sperling, J. A. and Marcus, L. F. and Pardi, R. R.},
  Booktitle                = {IGCP Annual Meeting},
  Year                     = {1982},

  Address                  = {Columbia, South Carolina},

  Owner                    = {egowan-local},
  Timestamp                = {2020.07.21}
}

@Article{ClarkFitzhugh1990,
  Title                    = {{Late deglaciation of the central Labrador coast and its implications for the age of glacial lakes Naskaupi and McLean and for prehistory}},
  Author                   = {Clark, Peter U and Fitzhugh, William W},
  Journal                  = {Quaternary Research},
  Year                     = {1990},
  Number                   = {3},
  Pages                    = {296--305},
  Volume                   = {34},

  Doi                      = {10.1016/0033-5894(90)90042-J},
  Publisher                = {Cambridge University Press}
}

@Article{ColmanEtal2002,
  Title                    = {{Radiocarbon dating, chronologic framework, and changes in accumulation rates of Holocene estuarine sediments from Chesapeake Bay}},
  Author                   = {Colman, Steven M and Baucom, Pattie C and Bratton, John F and Cronin, Thomas M and McGeehin, John P and Willard, Debra and Zimmerman, Andrew R and Vogt, Peter R},
  Journal                  = {Quaternary Research},
  Year                     = {2002},
  Number                   = {1},
  Pages                    = {58--70},
  Volume                   = {57},

  Doi                      = {10.1006/qres.2001.2285},
  ISSN                     = {0033-5894},
  Owner                    = {egowan-local},
  Timestamp                = {2020.07.23}
}

@Article{CornerEtal2001,
  Title                    = {{Postglacial relative sea-level change and stratigraphy of raised coastal basins on Kola Peninsula, northwest Russia}},
  Author                   = {Corner, Geoffrey D and Kolka, Vasili V and Yevzerov, Vladimir Y and M{\o}ller, Jakob J},
  Journal                  = {Global and Planetary Change},
  Year                     = {2001},
  Number                   = {1-4},
  Pages                    = {155--177},
  Volume                   = {31},

  Doi                      = {10.1016/S0921-8181(01)00118-7},
  Publisher                = {Elsevier}
}

@Article{CornerEtal1999,
  Title                    = {{Isolation basin stratigraphy and Holocene relative sea-level change at the Norwegian—Russian border north of Nikel, northwest Russia}},
  Author                   = {Corner, Geoffrey D and Yevzerov, Vladimir Y and Kolka, Vasili V and M{\o}ller, Jakob J},
  Journal                  = {Boreas},
  Year                     = {1999},
  Number                   = {1},
  Pages                    = {146--166},
  Volume                   = {28},

  Doi                      = {10.1111/j.1502-3885.1999.tb00211.x},
  Publisher                = {Wiley Online Library}
}

@Article{CroninEtal1981,
  Title                    = {{Quaternary climates and sea levels of the U.S. Atlantic Coastal Plain}},
  Author                   = {Cronin, Thomas M. and Szabo, Barney J. and Ager, Thomas A. and Hazel, Joseph E. and Owens, James P.},
  Journal                  = {Science},
  Year                     = {1981},
  Number                   = {4479},
  Pages                    = {233--240},
  Volume                   = {211},

  Doi                      = {10.1126/science.211.4479.233},
  Owner                    = {egowan-local},
  Timestamp                = {2020.07.27}
}

@Article{CulverEtal2011,
  Title                    = {{Micropaleontologic record of Quaternary paleoenvironments in the Central Albemarle Embayment, North Carolina, U.S.A.}},
  Author                   = {Stephen J. Culver and Kathleen M. Farrell and David J. Mallinson and Debra A. Willard and Benjamin P. Horton and Stanley R. Riggs and E. Robert Thieler and John F. Wehmiller and Peter Parham and Scott W. Snyder and Caroline Hillier},
  Journal                  = {Palaeogeography, Palaeoclimatology, Palaeoecology},
  Year                     = {2011},
  Number                   = {1},
  Pages                    = {227--249},
  Volume                   = {305},

  Doi                      = {10.1016/j.palaeo.2011.03.004},
  ISSN                     = {0031-0182},
  Owner                    = {egowan-local},
  Timestamp                = {2020.07.27}
}

@Article{CulverEtal2007,
  Title                    = {{Late Holocene barrier island collapse: Outer Banks, North Carolina, USA}},
  Author                   = {Culver, Stephen J and Pre, CA Grand and Mallinson, David J and Riggs, Stanley R and Corbett, D Reide and Foley, Jennifer and Hale, Michael and Metger, Lauren and Ricardo, John and Rosenberger, Jeb and Smith, Christopher G. and Smith, Curtis W. and Snyder, Scott W. and Twamley, David},
  Journal                  = {The Sedimentary Record},
  Year                     = {2007},
  Number                   = {4},
  Pages                    = {4--8},
  Volume                   = {5},

  Owner                    = {egowan-local},
  Timestamp                = {2020.07.27}
}

@Article{CutlerEtal2003,
  Title                    = {Rapid sea-level fall and deep-ocean temperature change since the last interglacial period},
  Author                   = {Cutler, K B and Edwards, R L and Taylor, F W and Cheng, Hai and Adkins, J and Gallup, Christina D and Cutler, P M and Burr, G S and Bloom, A L},
  Journal                  = {Earth and Planetary Science Letters},
  Year                     = {2003},
  Number                   = {3-4},
  Pages                    = {253--271},
  Volume                   = {206},

  Doi                      = {10.1016/S0012-821X(02)01107-X},
  Publisher                = {Elsevier}
}

@Article{CutlerEtal2004,
  Title                    = {{Radiocarbon calibration and comparison to 50 kyr BP with paired 14 C and 230 Th dating of corals from Vanuatu and Papua New Guinea}},
  Author                   = {Cutler, K B and Gray, S C and Burr, G S and Edwards, R L and Taylor, F W and Cabioch, G and Beck, J W and Cheng, Hai and Moore, J},
  Journal                  = {Radiocarbon},
  Year                     = {2004},
  Number                   = {3},
  Pages                    = {1127--1160},
  Volume                   = {46},

  Doi                      = {10.1017/S0033822200033063},
  Publisher                = {Cambridge University Press}
}

@TechReport{Daigneault2008,
  Title                    = {{G{\'e}ologie du Quaternaire du nord de la p{\'e}ninsule d'Ungava, Qu{\'e}bec}},
  Author                   = {Daigneault, R {-A}},
  Institution              = {Geological Survey of Canada},
  Year                     = {2008},
  Number                   = {533},
  Type                     = {Bulletin},

  Doi                      = {10.4095/224807},
  Pages                    = {116}
}

@Article{DalrympleZaitlin1994,
  Title                    = {{High-resolution sequence stratigraphy of a complex, incised valley succession, Cobequid Bay—Salmon River estuary, Bay of Fundy, Canada}},
  Author                   = {Dalrymple, Robert W and Zaitlin, Brian A},
  Journal                  = {Sedimentology},
  Year                     = {1994},
  Number                   = {6},
  Pages                    = {1069--1091},
  Volume                   = {41},

  Doi                      = {10.1111/j.1365-3091.1994.tb01442.x},
  Publisher                = {Wiley Online Library}
}

@Article{DalyEtal2007,
  Title                    = {{Late Holocene sea-level change around Newfoundland}},
  Author                   = {Daly, Julia F and Belknap, Daniel F and Kelley, Joseph T and Bell, Trevor},
  Journal                  = {Canadian Journal of Earth Sciences},
  Year                     = {2007},
  Number                   = {10},
  Pages                    = {1453--1465},
  Volume                   = {44},

  Doi                      = {10.1139/e07-036},
  Publisher                = {NRC Research Press Ottawa, Canada}
}

@PhdThesis{deKlerk1982,
  Title                    = {Zeespiegels, riffen en kustvlakten in zuidwest Sulawesi, Indonesi{\"e}; een morfogenetisch--bodemkundige studie (Sea levels, reefs and coastal plains of the Southest Sulawesi, Indonesi{\"e}; a morphogenetic--pedological study)},
  Author                   = {{de Klerk}, Leonardus Geertrudis},
  School                   = {Department of Geography, University of Utrecht},
  Year                     = {1982},

  Address                  = {Utrecht, Netherlands},

  Number                   = {27},
  Owner                    = {egowan-local},
  Publisher                = {Geografisch Instituut, Rijksuniversiteit Utrecht},
  Timestamp                = {2020.08.06}
}

@Article{DeschampsEtal2012,
  Title                    = {{Ice-sheet collapse and sea-level rise at the B{\o}lling warming 14,600 years ago}},
  Author                   = {Deschamps, Pierre and Durand, Nicolas and Bard, Edouard and Hamelin, Bruno and Camoin, Gilbert and Thomas, Alexander L and Henderson, Gideon M and Okuno, Jun'ichi and Yokoyama, Yusuke},
  Journal                  = {Nature},
  Year                     = {2012},
  Number                   = {7391},
  Pages                    = {559--564},
  Volume                   = {483},

  Doi                      = {10.1038/nature10902},
  Owner                    = {egowan-local},
  Timestamp                = {2020.07.28}
}

@InCollection{DevyatovaLiyva1971,
  Title                    = {{К поздне- и послеледниковой истории Белого моря (To the late and postglacial history of the White Sea)}},
  Author                   = {Devyatova, E. I. and Liyva, A. A.},
  Booktitle                = {Природа, береговые образования и история развития внутренних водоемов и морей Восточной Прибалтики и Карелии. Петрозаводск (Nature, coastal formations and development history of inland waters and seas of the Eastern Baltic and Karelia)},
  Publisher                = {Petrozavodsk},
  Year                     = {1971},
  Pages                    = {15--16},

  Owner                    = {egowan-local},
  Timestamp                = {2020.07.20}
}

@Article{Dibner1965,
  Title                    = {{The history of late Pleistocene and Holocene sedimentation in Franz Josef Land}},
  Author                   = {Dibner, V D},
  Journal                  = {Transactions of the Scientific Research Institute of the Geology of the Arctic},
  Year                     = {1965},
  Pages                    = {300--318},
  Volume                   = {143}
}

@Article{DietrichEtal2017,
  Title                    = {{From outwash to coastal systems in the Portneuf--Forestville deltaic complex (Qu{\'e}bec North Shore): Anatomy of a forced regressive deglacial sequence}},
  Author                   = {Dietrich, Pierre and Ghienne, Jean-Fran{\c{c}}ois and Schuster, Mathieu and Lajeunesse, Patrick and Nutz, Alexis and Deschamps, R{\'e}my and Roquin, Claude and Duringer, Philippe},
  Journal                  = {Sedimentology},
  Year                     = {2017},
  Number                   = {4},
  Pages                    = {1044--1078},
  Volume                   = {64},

  Doi                      = {10.1111/sed.12340},
  Publisher                = {Wiley Online Library}
}

@TechReport{Dionne2005,
  Title                    = {{Aspects g{\'e}omorphologiques de la baie du Haha, parc national du Bic, Bas-Saint-Laurent (Qu{\'e}bec)}},
  Author                   = {Dionne, Jean-Claude},
  Institution              = {Universit{\'e} de Sherbrooke, D{\'e}p. de g{\'e}ographie et t{\'e}l{\'e}d{\'e}tection},
  Year                     = {2005},
  Number                   = {177},
  Type                     = {Bulletin de recherche},

  Pages                    = {29}
}

@Article{Dionne2001,
  Title                    = {{Troncs d’arbres fossiles sur la batture de l'anse de Bellechasse (Qu{\'e}bec): indice d’une fluctuation mineure du niveau marin relatif {\`a} l’Holoc{\`e}ne sup{\'e}rieur}},
  Author                   = {Dionne, Jean-Claude},
  Journal                  = {G{\'e}ographie physique et Quaternaire},
  Year                     = {2001},
  Number                   = {3},
  Pages                    = {301--306},
  Volume                   = {55},

  Doi                      = {10.7202/032902ar},
  Publisher                = {Les Presses de l'Universit{\'e} de Montr{\'e}al}
}

@Article{Dionne2001a,
  Title                    = {{Erratiques de dolomie au cap Colombier, sur la haute cote-nord du Saint-Laurent estuarien}},
  Author                   = {Dionne, Jean-Claude},
  Journal                  = {G{\'e}ographie physique et Quaternaire},
  Year                     = {2001},
  Number                   = {1},
  Pages                    = {101--107},
  Volume                   = {55},

  Doi                      = {10.7202/005656ar},
  Publisher                = {Les Presses de l'Universit{\'e} de Montr{\'e}al}
}

@Article{Dionne1999,
  Title                    = {{Indices de fluctuations mineures du niveau marin relatif {\`a} l’Holoc{\`e}ne sup{\'e}rieur, {\`a} L’Isle-Verte, c{\^o}te sud de l’estuaire du Saint-Laurent, Qu{\'e}bec}},
  Author                   = {Dionne, Jean-Claude},
  Journal                  = {G{\'e}ographie physique et Quaternaire},
  Year                     = {1999},
  Number                   = {2},
  Pages                    = {277--285},
  Volume                   = {53},

  Doi                      = {10.7202/004860ar},
  Publisher                = {Les Presses de l'Universit{\'e} de Montr{\'e}al}
}

@Article{Dionne1998,
  Title                    = {{D{\'e}couverte d’un glissement de terrain fossilis{\'e} d’{\^a}ge mi-holoc{\`e}ne, {\`a} Montmagny, moyen estuaire du Saint-Laurent, Qu{\'e}bec}},
  Author                   = {Dionne, Jean-Claude},
  Journal                  = {G{\'e}ographie physique et Quaternaire},
  Year                     = {1998},
  Number                   = {1},
  Pages                    = {123--130},
  Volume                   = {52},

  Doi                      = {10.7202/004796ar},
  Publisher                = {Les Presses de l'Universit{\'e} de Montr{\'e}al}
}

@Article{Dionne1997,
  Title                    = {{Nouvelles donn{\'e}es sur la transgression Laurentienne, c{\^o}te sud du moyen estuaire du Saint-Laurent, Qu{\'e}bec}},
  Author                   = {Dionne, Jean-Claude},
  Journal                  = {G{\'e}ographie physique et Quaternaire},
  Year                     = {1997},
  Number                   = {2},
  Pages                    = {201--210},
  Volume                   = {51},

  Doi                      = {10.7202/033118ar},
  Publisher                = {Les Presses de l'Universit{\'e} de Montr{\'e}al}
}

@Article{Dionne1996,
  Title                    = {{La terrasse Mitis {\`a} la pointe aux Alouettes, c{\^o}te nord du moyen estuaire du Saint-Laurent, Qu{\'e}bec}},
  Author                   = {Dionne, Jean-Claude},
  Journal                  = {G{\'e}ographie physique et Quaternaire},
  Year                     = {1996},
  Number                   = {1},
  Pages                    = {57--72},
  Volume                   = {50},

  Doi                      = {10.7202/033075ar},
  Publisher                = {Les Presses de l'Universit{\'e} de Montr{\'e}al}
}

@Article{Dionne1990,
  Title                    = {{Observations sur le niveau marin relatif {\`a} l’Holoc{\`e}ne, {\`a} Rivi{\`e}re-du-Loup, estuaire du Saint-Laurent, Qu{\'e}bec}},
  Author                   = {Dionne, Jean-Claude},
  Journal                  = {G{\'e}ographie physique et Quaternaire},
  Year                     = {1990},
  Number                   = {1},
  Pages                    = {43--53},
  Volume                   = {44},

  Doi                      = {10.7202/032797ar},
  Publisher                = {Les Presses de l'Universit{\'e} de Montr{\'e}al}
}

@Article{Dionne1988,
  Title                    = {{Holocene relative sea-level fluctuations in the St. Lawrence estuary, Qu{\'e}bec, Canada}},
  Author                   = {Dionne, Jean-Claude},
  Journal                  = {Quaternary Research},
  Year                     = {1988},
  Number                   = {3},
  Pages                    = {233--244},
  Volume                   = {29},

  Doi                      = {10.1016/0033-5894(88)90032-4},
  Publisher                = {Cambridge University Press}
}

@Article{DionneColl1995,
  Title                    = {{Le niveau marin relatif dans la r{\'e}gion de Matane (Qu{\'e}bec), de la d{\'e}glaciation {\`a} nos jours}},
  Author                   = {Dionne, Jean-Claude and Coll, Diane},
  Journal                  = {G{\'e}ographie physique et Quaternaire},
  Year                     = {1995},
  Number                   = {3},
  Pages                    = {363--380},
  Volume                   = {49},

  Doi                      = {10.7202/033060ar},
  Publisher                = {Les Presses de l'Universit{\'e} de Montr{\'e}al}
}

@Article{DionneEtal2004,
  Title                    = {{La terrasse Mitis {\`a} la pointe de Mille-Vaches (P{\'e}ninsule de Portneuf), rive nord de l’estuaire maritime du Saint-Laurent: nature des d{\'e}p{\^o}ts et {\'e}volution du niveau marin relatif {\`a} l’Holoc{\`e}ne}},
  Author                   = {Dionne, Jean-Claude and Dubois, Jean-Marie and Bernatchez, Pascal},
  Journal                  = {G{\'e}ographie physique et Quaternaire},
  Year                     = {2004},
  Number                   = {2-3},
  Pages                    = {281--295},
  Volume                   = {58},

  Doi                      = {10.7202/013143ar},
  Publisher                = {Les Presses de l'Universit{\'e} de Montr{\'e}al}
}

@Article{DionneOcchietti1996,
  Title                    = {{Aper{\c{c}}u du Quaternaire {\`a} l’embouchure du Saguenay, Qu{\'e}bec}},
  Author                   = {Dionne, Jean-Claude and Occhietti, Serge},
  Journal                  = {G{\'e}ographie physique et Quaternaire},
  Year                     = {1996},
  Number                   = {1},
  Pages                    = {5--34},
  Volume                   = {50},

  Doi                      = {10.7202/033072ar},
  Publisher                = {Les Presses de l'Universit{\'e} de Montr{\'e}al}
}

@Article{Donnelly2006,
  Title                    = {{A revised late Holocene sea-level record for northern Massachusetts, USA}},
  Author                   = {Donnelly, Jeffrey P},
  Journal                  = {Journal of Coastal Research},
  Year                     = {2006},
  Number                   = {5 (225)},
  Pages                    = {1051--1061},
  Volume                   = {22},

  Doi                      = {10.2112/04-0207.1},
  Owner                    = {egowan-local},
  Timestamp                = {2020.07.21}
}

@Article{DonnellyEtal2004,
  Title                    = {{Coupling instrumental and geological records of sea-level change: evidence from southern New England of an increase in the rate of sea-level rise in the late 19th century}},
  Author                   = {Donnelly, Jeffrey P. and Cleary, Peter and Newby, Paige and Ettinger, Robert},
  Journal                  = {Geophysical Research Letters},
  Year                     = {2004},
  Number                   = {5},
  Pages                    = {-},
  Volume                   = {31},

  Doi                      = {10.1029/2003GL018933},
  Owner                    = {egowan-local},
  Timestamp                = {2020.07.21}
}

@Article{DonnellyEtal2001,
  Title                    = {{Sedimentary evidence of intense hurricane strikes from New Jersey}},
  Author                   = {Donnelly, Jeffrey P. and Roll, Stuart and Wengren, Micah and Butler, Jessica and Lederer, Richard and Webb, Thompson, III},
  Journal                  = {Geology},
  Year                     = {2001},

  Month                    = {07},
  Number                   = {7},
  Pages                    = {615-618},
  Volume                   = {29},

  Doi                      = {10.1130/0091-7613(2001)029<0615:SEOIHS>2.0.CO;2},
  ISSN                     = {0091-7613},
  Owner                    = {egowan-local},
  Timestamp                = {2020.07.22}
}

@Article{DredgeEtal1992,
  Title                    = {{Quaternary stratigraphy, paleoecology, and glacial geology, {\^I}les de la Madeleine, Quebec}},
  Author                   = {Dredge, L A and Mott, R J and Grant, D R},
  Journal                  = {Canadian Journal of Earth Sciences},
  Year                     = {1992},
  Number                   = {9},
  Pages                    = {1981--1996},
  Volume                   = {29},

  Doi                      = {10.1139/e92-154},
  Publisher                = {NRC Research Press}
}

@Article{DuboisEtal1988,
  Title                    = {{Universit{\'e} du Qu{\'e}bec a Montr{\'e}al GEOTOP Radiocarbon Dates I}},
  Author                   = {Dubois, J M M and Occhietti, Serge and Pichet, Pierre and Page, Pierre and Jacob, Claude and Bigras, Patrice},
  Journal                  = {Radiocarbon},
  Year                     = {1988},
  Number                   = {3},
  Pages                    = {355--365},
  Volume                   = {30},

  Doi                      = {10.1017/S0033822200044404},
  Publisher                = {Cambridge University Press}
}

@Article{DyckFyles1964,
  Title                    = {{Geological Survey of Canada radiocarbon dates III}},
  Author                   = {Dyck, W and Fyles, J G},
  Journal                  = {Radiocarbon},
  Year                     = {1964},
  Number                   = {1},
  Pages                    = {167--181},
  Volume                   = {6},

  Doi                      = {10.1017/S0033822200010638}
}

@Article{DyckFyles1963,
  Title                    = {{Geological Survey of Canada radiocarbon dates II}},
  Author                   = {Dyck, Wolfgang and Fyles, John Gladstone},
  Journal                  = {Radiocarbon},
  Year                     = {1963},
  Pages                    = {39--55},
  Volume                   = {5},

  Doi                      = {10.1017/S0033822200036778},
  Publisher                = {Cambridge University Press}
}

@Article{DyckFyles1962,
  Title                    = {{Geological Survey of Canada radiocarbon dates I}},
  Author                   = {Dyck, Willy and Fyles, J G},
  Journal                  = {Radiocarbon},
  Year                     = {1962},
  Pages                    = {13--26},
  Volume                   = {4},

  Doi                      = {10.1017/S0033822200036468},
  Publisher                = {Cambridge University Press}
}

@Article{DyckEtal1965,
  Title                    = {{Geological Survey of Canada radiocarbon dates IV}},
  Author                   = {Dyck, Willy and Fyles, John Gladstone and Blake, W},
  Journal                  = {Radiocarbon},
  Year                     = {1965},
  Pages                    = {24--46},
  Volume                   = {7},

  Doi                      = {10.1017/S0033822200037061},
  Publisher                = {Cambridge University Press}
}

@Article{DyckEtal1966,
  Title                    = {{Geological Survey of Canada radiocarbon dates V}},
  Author                   = {Dyck, Willy and Lowdon, JA and Fyles, John Gladstone and Blake, W},
  Journal                  = {Radiocarbon},
  Year                     = {1966},
  Pages                    = {96--127},
  Volume                   = {8},

  Doi                      = {10.1017/S0033822200000072},
  Publisher                = {Cambridge University Press}
}

@TechReport{DykeEtal2003,
  Title                    = {{Deglaciation of North America}},
  Author                   = {Dyke, A. S. and Moore, A. and Robertson, L.},
  Institution              = {Geological Survey of Canada},
  Year                     = {2003},
  Number                   = {1574},
  Type                     = {Open File},

  Doi                      = {10.4095/214399}
}

@Article{DykeEtal2000,
  Title                    = {{Forms, response times and variability of relative sea-level curves, glaciated North America}},
  Author                   = {Dyke, Arthur S and Peltier, W R},
  Journal                  = {Geomorphology},
  Year                     = {2000},
  Number                   = {3-4},
  Pages                    = {315--333},
  Volume                   = {32},

  Doi                      = {10.1016/S0169-555X(99)00102-6},
  Publisher                = {Elsevier}
}

@Article{EdgecombeEtal1999,
  Title                    = {{New data from Halifax Harbour: paleoenvironment and a new Holocene sea-level curve for the inner Scotian Shelf}},
  Author                   = {Edgecombe, Roger B and Scott, David B and Fader, Gordon BJ},
  Journal                  = {Canadian Journal of Earth Sciences},
  Year                     = {1999},
  Number                   = {5},
  Pages                    = {805--817},
  Volume                   = {36},

  Doi                      = {10.1139/e99-083},
  Publisher                = {NRC Research Press}
}

@Article{EdwardsEtal1993,
  Title                    = {{A large drop in atmospheric 14C/12C and reduced melting in the Younger Dryas, documented with 230Th ages of corals}},
  Author                   = {Edwards, R Lawrence and Beck, J Warren and Burr, GS and Donahue, D J and Chappell, J M A and Bloom, A L and Druffel, E R M and Taylor, F W},
  Journal                  = {Science},
  Year                     = {1993},
  Number                   = {5110},
  Pages                    = {962--968},
  Volume                   = {260},

  Doi                      = {10.1126/science.260.5110.962},
  Publisher                = {American Association for the Advancement of Science}
}

@Article{EmeryEtal1967,
  Title                    = {Freshwater peat on the continental shelf},
  Author                   = {Emery, K O and Wigley, R L and Bartlett, Alexandra S and Rubin, Meyer and Barghoorn, Elso S},
  Journal                  = {Science},
  Year                     = {1967},
  Number                   = {3806},
  Pages                    = {1301--1307},
  Volume                   = {158},

  Doi                      = {10.1126/science.158.3806.1301},
  Owner                    = {egowan-local},
  Timestamp                = {2020.07.21}
}

@Article{EngelhartHorton2012,
  Title                    = {{Holocene sea level database for the Atlantic coast of the United States}},
  Author                   = {Engelhart, Simon E and Horton, Benjamin P},
  Journal                  = {Quaternary Science Reviews},
  Year                     = {2012},
  Pages                    = {12--25},
  Volume                   = {54},

  Doi                      = {10.1016/j.quascirev.2011.09.013},
  Publisher                = {Elsevier}
}

@Article{EngelhartEtal2009,
  Title                    = {{Spatial variability of late Holocene and 20th century sea-level rise along the Atlantic coast of the United States}},
  Author                   = {Engelhart, Simon E. and Horton, Benjamin P. and Douglas, Bruce C. and Peltier, W. Richard and Törnqvist, Torbjörn E.},
  Journal                  = {Geology},
  Year                     = {2009},

  Month                    = {12},
  Number                   = {12},
  Pages                    = {1115--1118},
  Volume                   = {37},

  Doi                      = {10.1130/G30360A.1},
  Owner                    = {egowan-local},
  Timestamp                = {2020.07.23}
}

@Article{EvansRogerson1988,
  Title                    = {{A radiocarbon-dated gelifluction lobe in the Nachvak Fiord area, northern Labrador, Canada}},
  Author                   = {Evans, David JA and Rogerson, Robert J},
  Journal                  = {Earth surface processes and landforms},
  Year                     = {1988},
  Number                   = {7},
  Pages                    = {657--662},
  Volume                   = {13},

  Doi                      = {10.1002/esp.3290130708},
  Publisher                = {Wiley Online Library}
}

@Article{Farrand1962,
  Title                    = {{Postglacial uplift in North America}},
  Author                   = {Farrand, William R},
  Journal                  = {American Journal of Science},
  Year                     = {1962},
  Number                   = {3},
  Pages                    = {181--199},
  Volume                   = {260},

  Doi                      = {10.2475/ajs.260.3.181},
  Publisher                = {American Journal of Science}
}

@Article{FieldEtal1979,
  Title                    = {{Upper Quaternary peat deposits on the Atlantic inner shelf of the United States}},
  Author                   = {Field, Michael E. and Meisburger, Edward P. and Stanley, Edward A. and Williams, S. Jeffress},
  Journal                  = {GSA Bulletin},
  Year                     = {1979},

  Month                    = {07},
  Number                   = {7},
  Pages                    = {618-628},
  Volume                   = {90},

  Doi                      = {10.1130/0016-7606(1979)90<618:UQPDOT>2.0.CO;2},
  Owner                    = {egowan-local},
  Timestamp                = {2020.07.21}
}

@Article{Filion1987,
  Title                    = {{Holocene development of parabolic dunes in the central St. Lawrence Lowland, Qu{\'e}bec}},
  Author                   = {Filion, Louise},
  Journal                  = {Quaternary Research},
  Year                     = {1987},
  Number                   = {2},
  Pages                    = {196--209},
  Volume                   = {28},

  Doi                      = {10.1016/0033-5894(87)90059-7},
  Publisher                = {Cambridge University Press}
}

@Article{FilionEtal1991,
  Title                    = {{The late Holocene record of aeolian and fire activity in northern Qu{\'e}bec, Canada}},
  Author                   = {Filion, Louise and Saint-Laurent, Diane and Desponts, Mireille and Payette, Serge},
  Journal                  = {The Holocene},
  Year                     = {1991},
  Number                   = {3},
  Pages                    = {201--208},
  Volume                   = {1},

  Doi                      = {10.1177/095968369100100302},
  Publisher                = {Sage Publications Sage CA: Thousand Oaks, CA}
}

@InCollection{FinkelsteinFerland1987,
  Title                    = {{Back-barrier response to sea-level rise, eastern shore of Virginia}},
  Author                   = {Finkelstein, Kenneth and Ferland, Marie A},
  Booktitle                = {Special Publications of SEPM},
  Publisher                = {The Society of Economic Paleontologists and Minerologists},
  Year                     = {1987},
  Editor                   = {Nummedal, D. and Pilkey, O. H. and Howard, J. D.},
  Pages                    = {145--155},
  Volume                   = {41},

  Owner                    = {egowan-local},
  Timestamp                = {2020.07.23}
}

@Article{Fitzhugh1975,
  Title                    = {{A maritime archaic sequence from Hamilton Inlet, Labrador}},
  Author                   = {Fitzhugh, William W},
  Journal                  = {Arctic Anthropology},
  Year                     = {1975},
  Pages                    = {117--138},
  Volume                   = {12},

  Publisher                = {JSTOR}
}

@TechReport{Fitzhugh1972,
  Title                    = {{Environmental archeology and cultural systems in Hamilton Inlet, Labrador: A survey of the central Labrador coast from 3000 BC to the present}},
  Author                   = {Fitzhugh, William W},
  Institution              = {Smithsonian Institution},
  Year                     = {1972},
  Number                   = {16},
  Type                     = {Smithsonian Contributions to Anthropology},

  Doi                      = {10.5479/si.00810223.16.1},
  Pages                    = {1--299}
}

@Article{FletcherEtal1993,
  Title                    = {{Tidal wetland record of Holocene sea-level movements and climate history}},
  Author                   = {Charles H. Fletcher and Jennifer E. {Van Pelt} and Grace S. Brush and John Sherman},
  Journal                  = {Palaeogeography, Palaeoclimatology, Palaeoecology},
  Year                     = {1993},
  Number                   = {3},
  Pages                    = {177--213},
  Volume                   = {102},

  Doi                      = {10.1016/0031-0182(93)90067-S},
  ISSN                     = {0031-0182},
  Owner                    = {egowan-local},
  Timestamp                = {2020.07.22}
}

@Article{ForbesEtal1993,
  Title                    = {{Late Quaternary sedimentation and the postglacial sea-level minimum in Port au Port Bay and vicinity, west Newfoundland}},
  Author                   = {Forbes, D L and Shaw, J and Eddy, B G},
  Journal                  = {Atlantic Geology},
  Year                     = {1993},
  Pages                    = {1--26},
  Volume                   = {29},

  Doi                      = {10.4138/1986}
}

@Article{FormanEtal1996,
  Title                    = {{Postglacial emergence of western Franz Josef Land, Russian, and retreat of the Barents Sea Ice Sheet}},
  Author                   = {Forman, S L and Lubinski, D and Miller, G H and Matishov, G G and Korsun, S and Snyder, J and Herlihy, F and Weihe, R and Myslivets, V},
  Journal                  = {Quaternary Science Reviews},
  Year                     = {1996},
  Number                   = {1},
  Pages                    = {77--90},
  Volume                   = {15},

  Doi                      = {10.1016/0277-3791(95)00090-9},
  Publisher                = {Elsevier}
}

@Article{FormanEtal2004,
  Title                    = {{A review of postglacial emergence on Svalbard, Franz Josef Land and Novaya Zemlya, northern Eurasia}},
  Author                   = {Forman, S L and Lubinski, D J and Ing{\'o}lfsson, {\'O} and Zeeberg, J J and Snyder, J A and Siegert, M J and Matishov, G G},
  Journal                  = {Quaternary Science Reviews},
  Year                     = {2004},
  Number                   = {11-13},
  Pages                    = {1391--1434},
  Volume                   = {23},

  Doi                      = {10.1016/j.quascirev.2003.12.007},
  Publisher                = {Elsevier}
}

@Article{FormanEtal1999,
  Title                    = {Postglacial emergence and late Quaternary glaciation on northern Novaya Zemlya, Arctic Russia},
  Author                   = {Forman, Steven L and Lubinski, David J and Zeeberg, Jacobus J and Polyak, Leonid and Miller, Gifford H and Matishov, Gennady and Tarasov, Gennady},
  Journal                  = {Boreas},
  Year                     = {1999},
  Number                   = {1},
  Pages                    = {133--145},
  Volume                   = {28},

  Doi                      = {10.1111/j.1502-3885.1999.tb00210.x},
  Publisher                = {Wiley Online Library}
}

@Article{FormanEtal1987,
  Title                    = {{Late Weichselian and Holocene relative sea-level history of Br{\"o}ggerhalv{\"o}ya, Spitsbergen}},
  Author                   = {Forman, Steven L and Mann, Daniel H and Miller, Gifford H},
  Journal                  = {Quaternary Research},
  Year                     = {1987},
  Number                   = {1},
  Pages                    = {41--50},
  Volume                   = {27},

  Doi                      = {10.1016/0033-5894(87)90048-2},
  Publisher                = {Elsevier}
}

@Article{FormanPolyak1997,
  Title                    = {{Radiocarbon content of pre-bomb marine mollusks and variations in the $^{14}$C Reservoir age for coastal areas of the Barents and Kara Seas, Russia}},
  Author                   = {Forman, Steven L and Polyak, Leonid},
  Journal                  = {Geophysical Research Letters},
  Year                     = {1997},
  Number                   = {8},
  Pages                    = {885--888},
  Volume                   = {24},

  Doi                      = {10.1029/97GL00761},
  Publisher                = {Wiley Online Library}
}

@Article{GajewskiGarralla1992,
  Title                    = {{Holocene vegetation histories from three sites in the tundra of northwestern Quebec, Canada}},
  Author                   = {Gajewski, Konrad and Garralla, Silvina},
  Journal                  = {Arctic and Alpine Research},
  Year                     = {1992},
  Number                   = {4},
  Pages                    = {329--336},
  Volume                   = {24},

  Doi                      = {10.1080/00040851.1992.12002965},
  Publisher                = {Taylor \& Francis}
}

@InCollection{GawronskiZeeberg1997,
  Title                    = {{The wrecking of Barents’ ship}},
  Author                   = {Gawronski, J. H. and Zeeberg, J. J.},
  Booktitle                = {Northbound with Barents},
  Publisher                = {Jan Mets},
  Year                     = {1997},

  Address                  = {Amsterdam},
  Editor                   = {Boyarsky, P. V. and Gawronski, J. H. G.},
  Pages                    = {89--92},

  Owner                    = {egowan-local},
  Timestamp                = {2020.08.06}
}

@Article{GayesEtal1992,
  Title                    = {{A late Holocene sea-level fluctuation in South Carolina}},
  Author                   = {Gayes, Paul T and Scott, David B and Collins, Eric S and Nelson, Douglas D},
  Journal                  = {Special Publications of SEPM},
  Year                     = {1992},
  Pages                    = {155--160},
  Volume                   = {48},

  Owner                    = {egowan-local},
  Timestamp                = {2020.07.27}
}

@Article{Gehrels1999,
  Title                    = {{Middle and late Holocene sea-level changes in eastern Maine reconstructed from foraminiferal saltmarsh stratigraphy and AMS 14C dates on basal peat}},
  Author                   = {Gehrels, W Roland},
  Journal                  = {Quaternary Research},
  Year                     = {1999},
  Number                   = {3},
  Pages                    = {350--359},
  Volume                   = {52},

  Doi                      = {10.1006/qres.1999.2076},
  Publisher                = {Cambridge University Press}
}

@Article{GehrelsBelknap1993,
  Title                    = {{Neotectonic history of eastern Maine evaluated from historic sea-level data and 14C dates on salt-marsh peats}},
  Author                   = {Gehrels, W Roland and Belknap, Daniel F},
  Journal                  = {Geology},
  Year                     = {1993},
  Number                   = {7},
  Pages                    = {615--618},
  Volume                   = {21},

  Doi                      = {10.1130/0091-7613(1993)021<0615:NHOEME>2.3.CO;2},
  Publisher                = {Geological Society of America}
}

@Article{GehrelsEtal2002,
  Title                    = {{Rapid sea-level rise in the Gulf of Maine, USA, since AD 1800}},
  Author                   = {Gehrels, W Roland and Belknap, Daniel F and Black, Stuart and Newnham, Rewi M},
  Journal                  = {The Holocene},
  Year                     = {2002},
  Number                   = {4},
  Pages                    = {383--389},
  Volume                   = {12},

  Doi                      = {10.1191/0959683602hl555ft},
  Publisher                = {Sage Publications Sage CA: Thousand Oaks, CA}
}

@Article{GehrelsEtal1996,
  Title                    = {{Integrated high-precision analyses of Holocene relative sea-level changes: lessons from the coast of Maine}},
  Author                   = {Gehrels, W Roland and Belknap, Daniel F and Kelley, Joseph T},
  Journal                  = {Geological Society of America Bulletin},
  Year                     = {1996},
  Number                   = {9},
  Pages                    = {1073--1088},
  Volume                   = {108},

  Doi                      = {10.1130/0016-7606(1996)108<1073:IHPAOH>2.3.CO;2},
  Publisher                = {Geological Society of America}
}

@Article{GehrelsEtal2005,
  Title                    = {{Onset of recent rapid sea-level rise in the western Atlantic Ocean}},
  Author                   = {Gehrels, W Roland and Kirby, Jason R and Prokoph, Andreas and Newnham, Rewi M and Achterberg, Eric P and Evans, Hywel and Black, Stuart and Scott, David B},
  Journal                  = {Quaternary Science Reviews},
  Year                     = {2005},
  Number                   = {18-19},
  Pages                    = {2083--2100},
  Volume                   = {24},

  Doi                      = {10.1016/j.quascirev.2004.11.016},
  Publisher                = {Elsevier}
}

@Article{GehrelsEtal2004,
  Title                    = {{Late Holocene sea-level changes and isostatic crustal movements in Atlantic Canada}},
  Author                   = {Gehrels, W Roland and Milne, Glenn A and Kirby, Jason R and Patterson, R Timothy and Belknap, Daniel F},
  Journal                  = {Quaternary International},
  Year                     = {2004},
  Number                   = {1},
  Pages                    = {79--89},
  Volume                   = {120},

  Doi                      = {10.1016/j.quaint.2004.01.008},
  Publisher                = {Elsevier}
}

@Article{GeyhEtal1979,
  Title                    = {{Sea-level changes during the late Pleistocene and Holocene in the Strait of Malacca}},
  Author                   = {Geyh, MA and Streif, H and Kudrass, H-R},
  Journal                  = {Nature},
  Year                     = {1979},
  Number                   = {5703},
  Pages                    = {441--443},
  Volume                   = {278},

  Doi                      = {10.1038/278441a0},
  Owner                    = {egowan-local},
  Timestamp                = {2020.07.29}
}

@Article{GlaserEtal2004,
  Title                    = {{Rates, pathways and drivers for peatland development in the Hudson Bay Lowlands, northern Ontario, Canada}},
  Author                   = {Glaser, Paul H and Hansen, Barbara CS and Siegel, Donald I and Reeve, Andrew S and Morin, Paul J},
  Journal                  = {Journal of Ecology},
  Year                     = {2004},
  Number                   = {6},
  Pages                    = {1036--1053},
  Volume                   = {92},

  Doi                      = {10.1111/j.0022-0477.2004.00931.x},
  Publisher                = {Wiley Online Library}
}

@Article{GlazovskiyEtal1992,
  Title                    = {{Deglaciation and shoreline displacement on Alexandra Land, Franz Josef Land}},
  Author                   = {Glazovskiy, Andrey and N{\"a}slund, Jens-Ove and Zale, Rolf},
  Journal                  = {Geografiska Annaler: Series A, Physical Geography},
  Year                     = {1992},
  Number                   = {4},
  Pages                    = {283--293},
  Volume                   = {74},

  Doi                      = {10.1080/04353676.1992.11880371},
  Publisher                = {Taylor \& Francis}
}

@Article{GovareGangloff1989,
  Title                    = {{Pal{\'e}oenvironnement d’une plage tardiglaciaire de 10 580 ans BP dans la r{\'e}gion de Charlevoix, Qu{\'e}bec}},
  Author                   = {Govare, {\'E}tienne and Gangloff, Pierre},
  Journal                  = {G{\'e}ographie physique et Quaternaire},
  Year                     = {1989},
  Number                   = {2},
  Pages                    = {147--160},
  Volume                   = {43},

  Doi                      = {10.7202/032766ar},
  Publisher                = {Les Presses de l'Universit{\'e} de Montr{\'e}al}
}

@Article{GowanEtal2016,
  Title                    = {{A model of the western Laurentide Ice Sheet, using observations of glacial isostatic adjustment}},
  Author                   = {Gowan, Evan J and Tregoning, Paul and Purcell, Anthony and Montillet, Jean-Philippe and McClusky, Simon},
  Journal                  = {Quaternary Science Reviews},
  Year                     = {2016},
  Pages                    = {1--16},
  Volume                   = {139},

  Doi                      = {10.1016/j.quascirev.2016.03.003},
  Publisher                = {Elsevier}
}

@TechReport{Grant1994,
  Title                    = {{Quaternary geology of Port Saunders map area, Newfoundland}},
  Author                   = {Douglas R. Grant},
  Institution              = {Geological Survey of Canada},
  Year                     = {1994},
  Number                   = {91-20},
  Type                     = {Paper},

  Doi                      = {10.4095/194038},
  Pages                    = {64}
}

@TechReport{Grant1992,
  Title                    = {{Quaternary geology of St. Anthony - Blanc-Sablon area, Newfoundland and Quebec}},
  Author                   = {Douglas R. Grant},
  Institution              = {Geological Survey of Canada},
  Year                     = {1992},
  Number                   = {427},
  Type                     = {Memoir},

  Doi                      = {10.4095/183880},
  Pages                    = {98}
}

@Article{GrayEtal1980,
  Title                    = {{Postglacial emergence of the west coast of Ungava Bay, Quebec}},
  Author                   = {Gray, James and de Boutray, Bernard and {Hillaire-Marcel}, Claude and Lauriol, Bernard},
  Journal                  = {Arctic and Alpine Research},
  Year                     = {1980},
  Number                   = {1},
  Pages                    = {19--30},
  Volume                   = {12},

  Doi                      = {10.1080/00040851.1980.12004160},
  Publisher                = {Taylor \& Francis}
}

@Article{GrayEtal1993,
  Title                    = {{Postglacial emergence of Ungava Peninsula, and its relationship to glacial history}},
  Author                   = {Gray, James and Lauriol, Bernard and Bruneau, Denis and Ricard, Jean},
  Journal                  = {Canadian Journal of Earth Sciences},
  Year                     = {1993},
  Number                   = {8},
  Pages                    = {1676--1696},
  Volume                   = {30},

  Doi                      = {10.1139/e93-147},
  Publisher                = {NRC Research Press}
}

@InCollection{Gray2001,
  Title                    = {{Patterns of ice flow and deglaciation chronology for southern coastal margins of Hudson Strait and Ungava Bay}},
  Author                   = {James T. Gray},
  Booktitle                = {{Marine geology of Hudson Strait and Ungava Bay, Eastern Arctic Canada: Late Quaternary sediments, depositional environments, and late glacial-–deglacial history derived from marine and terrestrial studies}},
  Publisher                = {Geological Survey of Canada},
  Year                     = {2001},

  Address                  = {Ottawa, Ontario},
  Editor                   = {B. MacLean},
  Pages                    = {201--213},
  Series                   = {Bulletin},
  Volume                   = {566},

  Doi                      = {10.4095/212207}
}

@Article{GrayLauriol1985,
  Title                    = {{Dynamics of the late Wisconsin ice sheet in the Ungava Peninsula interpreted from geomorphological evidence}},
  Author                   = {Gray, James T and Lauriol, Bernard},
  Journal                  = {Arctic and Alpine Research},
  Year                     = {1985},
  Number                   = {3},
  Pages                    = {289--310},
  Volume                   = {17},

  Doi                      = {10.1080/00040851.1985.12004037},
  Publisher                = {Taylor \& Francis}
}

@PhdThesis{Grigorieva1987,
  Title                    = {{Palynological Characteristics of the Late Pleistocene Sediments of West-siberian Polar Regions}},
  Author                   = {Grigorieva, A. K.},
  School                   = {Lomonosov Moscow State University},
  Year                     = {1987},

  Address                  = {Moscow, Soviet Union},
  Note                     = {Summary of the Thesis for a Degree of Doctor of Philosophy (Geographical Science), Speciality 25.00.25 - Geomorphology and Evolutional Geography (In Russian)},

  Pages                    = {195--209}
}

@Article{GrimmEtal2009,
  Title                    = {The magnitude of error in conventional bulk-sediment radiocarbon dates from central {North America}},
  Author                   = {Eric C. Grimm and Louis J. {Maher Jr.} and David M. Nelson},
  Journal                  = {Quaternary Research},
  Year                     = {2009},
  Number                   = {2},
  Pages                    = {301--308},
  Volume                   = {72},

  Doi                      = {10.1016/j.yqres.2009.05.006},
  Owner                    = {egowan-local},
  Timestamp                = {2021.02.02}
}

@Article{Grosswald1963,
  Title                    = {{Raised beaches in Franz Josef Land and the Late-Quaternary history of its ice sheets}},
  Author                   = {Grosswald, M. E.},
  Journal                  = {Glatsiologischeskiye Issl},
  Year                     = {1963},
  Note                     = {(in Russian)},
  Pages                    = {283--293},
  Volume                   = {9}
}

@Book{Grosswald1973,
  Title                    = {{Glaciers of Franz Josef Land}},
  Author                   = {Grosswald, M G},
  Publisher                = {Nauka},
  Year                     = {1973},

  Address                  = {Moscow, Soviet Union},

  Pages                    = {351}
}

@Article{GulliksenEtal1975,
  Title                    = {{Trondheim natural radiocarbon measurements VII}},
  Author                   = {Gulliksen, Steinar and Nydal, Reidar and Loevseth, Knut},
  Journal                  = {Radiocarbon},
  Year                     = {1975},
  Number                   = {3},
  Pages                    = {364--395},
  Volume                   = {17},

  Doi                      = {10.1017/S0033822200059865},
  Publisher                = {Cambridge University Press}
}

@Article{GurevichLiyva1975,
  Title                    = {{Возраст оз. Могильного // Реликтовое озеро Могильное (The age of Lake Mogilnoye // Relic lake Mogilnoye)}},
  Author                   = {Gurevich, V I and Liyva, A A},
  Journal                  = {Реликтовое озеро Могильное. Л.: Наука (L .: Science. S.)},
  Year                     = {1975},
  Pages                    = {102--104},
  Volume                   = {-}
}

@Article{Gurina1971,
  Title                    = {{Новые исследования в северо-западной части Кольского полуострова (New studies in the northwestern part of Kola Peninsula)}},
  Author                   = {Gurina, N. N.},
  Journal                  = {Крат. сообщения Ин-та археологии (Short Communications of the Institute of Archeology)},
  Year                     = {1971},
  Pages                    = {94--99},
  Volume                   = {126}
}

@Article{GusevEtal2013,
  Title                    = {{Quaternary sediments and palaeogeography of Sibiriakov Island in the last 50 ka}},
  Author                   = {Gusev, E. A. and Anikina, N. Ju and Arslanov, Kh A. and Bondarenko, S. A. and Derevjanko, L. G. and Molod'kov, A. N. and Pushina, Z. V. and Rekant, P. V. and Stepanova, G. V.},
  Journal                  = {Proceedings of the Russian Geographical Society},
  Year                     = {2013},
  Note                     = {(in Russian)},
  Number                   = {4},
  Pages                    = {65--79},
  Volume                   = {145}
}

@Article{GusevEtal2013a,
  Title                    = {{Голоценовые морские террасы южных островов Земли Франца-Иосифа (Holocene marine terraces of the southern Franz-Josef Land Islands)}},
  Author                   = {E. A. Gusev and D. Yu. Bolshiyanov and V. A. Dymov and V. V. Sharin and Kh. A. Arslanov},
  Journal                  = {Проблемы Арктики и Антарктики},
  Year                     = {2013},
  Number                   = {3},
  Pages                    = {103},
  Volume                   = {97},

  Publisher                = {Государственный научный центр Российской Федерации" Арктический и~…}
}

@Article{GutierrezEtal2003,
  Title                    = {{Relative sea-level rise and the development of valley-fill and shallow-water sequences in Nantucket Sound, Massachusetts}},
  Author                   = {B. T Gutierrez and Elazar Uchupi and N. W Driscoll and D. G Aubrey},
  Journal                  = {Marine Geology},
  Year                     = {2003},
  Number                   = {3},
  Pages                    = {295--314},
  Volume                   = {193},

  Doi                      = {10.1016/S0025-3227(02)00665-5},
  ISSN                     = {0025-3227},
  Owner                    = {egowan-local},
  Timestamp                = {2020.07.21}
}

@Article{Hetu1998,
  Title                    = {{La d{\'e}glaciation de la r{\'e}gion de Rimouski, Bas-Saint-Laurent (Qu{\'e}bec): indices d’une r{\'e}currence glaciaire dans la mer de Goldthwait entre 12 400 et 12 000 BP}},
  Author                   = {H{\'e}tu, Bernard},
  Journal                  = {G{\'e}ographie physique et Quaternaire},
  Year                     = {1998},
  Number                   = {3},
  Pages                    = {325--347},
  Volume                   = {52},

  Publisher                = {Les Presses de l'Universit{\'e} de Montr{\'e}al}
}

@InCollection{Hetu1994,
  Title                    = {{D{\'e}glaciation, {\'e}mersion des terres et perg{\'e}lisol tardiglaciaire dans la r{\'e}gion de Rimouski, Qu{\'e}bec}},
  Author                   = {H{\'e}tu, B},
  Booktitle                = {{Il y a 8000 ans {\`a} Rimouski… Pal{\'e}o{\'e}cologie et arch{\'e}ologie d'un site de la culture plano}},
  Publisher                = {Recherches am{\'e}rindiennes au Qu{\'e}bec},
  Year                     = {1994},

  Address                  = {Montr{\'e}al, QC, Canada},
  Pages                    = {5--48},
  Series                   = {Pal{\'e}o-Qu{\'e}bec},
  Volume                   = {22}
}

@Article{HetuBail1996,
  Title                    = {{{\'E}volution postglaciaire du r{\'e}gime hydros{\'e}dimentaire et vitesse de l’ablation dans un petit bassin-versant des Appalaches pr{\`e}s de Rimouski (Bas-Saint-Laurent, Qu{\'e}bec)}},
  Author                   = {H{\'e}tu, Bernard and Bail, Pierre},
  Journal                  = {G{\'e}ographie physique et Quaternaire},
  Year                     = {1996},
  Number                   = {3},
  Pages                    = {351--363},
  Volume                   = {50},

  Doi                      = {10.7202/033105ar},
  Publisher                = {Les Presses de l'Universit{\'e} de Montr{\'e}al}
}

@Article{Haakansson1980,
  Title                    = {{University of Lund radiocarbon dates XIII}},
  Author                   = {H{\aa}kansson, S{\"o}ren},
  Journal                  = {Radiocarbon},
  Year                     = {1980},
  Number                   = {4},
  Pages                    = {1045--1063},
  Volume                   = {22},

  Doi                      = {10.1017/S0033822200011553},
  Publisher                = {Cambridge University Press}
}

@InCollection{Hafsten1979,
  Title                    = {{Late and Post-Weichselian shore level changes in south Norway}},
  Author                   = {Hafsten, U},
  Booktitle                = {The Quaternary History of the North Sea},
  Publisher                = {-},
  Year                     = {1979},

  Address                  = {Uppsala, Sweden},
  Pages                    = {45--59},
  Series                   = {Acta Universitatis Upsaliensis Symposia Universitatis Upsaliensis Annum Quingentesimum Celebrantis},
  Volume                   = {2}
}

@Article{HanebuthEtal2000,
  Title                    = {{Rapid flooding of the Sunda Shelf: A late-glacial sea-level record}},
  Author                   = {Hanebuth, Till and Stattegger, Karl and Grootes, Pieter M.},
  Journal                  = {Science},
  Year                     = {2000},
  Number                   = {5468},
  Pages                    = {1033--1035},
  Volume                   = {288},

  Doi                      = {10.1126/science.288.5468.1033},
  Owner                    = {egowan-local},
  Publisher                = {American Association for the Advancement of Science},
  Timestamp                = {2020.07.29}
}

@Article{HanebuthEtal2012,
  Title                    = {{Early growth stage of a large delta -- Transformation from estuarine-platform to deltaic-progradational conditions (the northeastern Mekong River Delta, Vietnam)}},
  Author                   = {Till J. J. Hanebuth and Ulrike Proske and Yoshiki Saito and Van Lap Nguyen and Thi Kim Oanh Ta},
  Journal                  = {Sedimentary Geology},
  Year                     = {2012},
  Pages                    = {108--119},
  Volume                   = {261-262},

  Doi                      = {10.1016/j.sedgeo.2012.03.014},
  ISSN                     = {0037-0738},
  Owner                    = {egowan-local},
  Timestamp                = {2020.07.29}
}

@Article{HanebuthEtal2009,
  Title                    = {{Termination of the Last Glacial Maximum sea-level lowstand: The Sunda-Shelf data revisited}},
  Author                   = {T. J. J. Hanebuth and K. Stattegger and A. Bojanowski},
  Journal                  = {Global and Planetary Change},
  Year                     = {2009},
  Note                     = {Quaternary sea-level changes : Records and Processes},
  Number                   = {1},
  Pages                    = {76--84},
  Volume                   = {66},

  Doi                      = {10.1016/j.gloplacha.2008.03.011},
  ISSN                     = {0921-8181},
  Owner                    = {egowan-local},
  Timestamp                = {2020.07.29}
}

@Article{HanebuthEtal2003,
  Title                    = {{Late Pleistocene forced-regressive deposits on the Sunda Shelf (Southeast Asia)}},
  Author                   = {Hanebuth, Till J J and Stattegger, Karl and Schimanski, Alexander and L{\"u}dmann, Thomas and Wong, How Kin},
  Journal                  = {Marine Geology},
  Year                     = {2003},
  Number                   = {1-2},
  Pages                    = {139--157},
  Volume                   = {199},

  Doi                      = {10.1016/S0025-3227(03)00129-4},
  Owner                    = {egowan-local},
  Timestamp                = {2020.07.28}
}

@PhdThesis{Hardy1976,
  Title                    = {{Contribution {\`a} l'{\'e}tude g{\'e}omorphologique de la portion Qu{\'e}b{\'e}coise des basses terres de la Baie de James}},
  Author                   = {Hardy, L.},
  School                   = {McGill University},
  Year                     = {1976},

  Address                  = {Montreal, Quebec, Canada}
}

@Article{Harington2003,
  Title                    = {{Quaternary vertebrates of Qu{\'e}bec: a summary}},
  Author                   = {Harington, C},
  Journal                  = {G{\'e}ographie physique et Quaternaire},
  Year                     = {2003},
  Number                   = {1},
  Pages                    = {85--94},
  Volume                   = {57},

  Doi                      = {10.7202/010332ar},
  Publisher                = {Les Presses de l'Universit{\'e} de Montr{\'e}al}
}

@PhdThesis{Hassan2001,
  Title                    = {{Holocene sea level changes in Kelang and Kuantan, Peninsular Malaysia}},
  Author                   = {Hassan, Kamaludin bin},
  School                   = {Durham University},
  Year                     = {2001},

  Address                  = {Durham, United Kingdom},

  Owner                    = {egowan-local},
  Timestamp                = {2020.08.05},
  Url                      = {http://etheses.dur.ac.uk/3786/}
}

@Article{HeatonEtal2020,
  author    = {Heaton, Timothy J and K{\"o}hler, Peter and Butzin, Martin and Bard, Edouard and Reimer, Ron W and Austin, William E N and {Bronk Ramsey}, Christopher and Grootes, Pieter M and Hughen, Konrad A and Kromer, Bernd and Paula J Reimer and Jess Adkins and Andrea Burke and Mea S Cook and Jesper Olsen and Luke C Skinner},
  title     = {Marine20--The Marine Radiocarbon Age Calibration Curve (0--55,000 cal {BP})},
  journal   = {Radiocarbon},
  year      = {2020},
  volume    = {62},
  number    = {4},
  pages     = {779--820},
  doi       = {10.1017/RDC.2020.68},
  owner     = {egowan-local},
  publisher = {Cambridge University Press},
  timestamp = {2021.02.02},
}

@PhdThesis{Helle2008,
  Title                    = {{Early post-deglaciation shorelines and sea-level changes along Hardangerfjorden and adjacent fjord areas, W. Norway}},
  Author                   = {Helle, Stein Kjetil},
  School                   = {The University of Bergen},
  Year                     = {2008},

  Address                  = {Bergen, Norway}
}

@InCollection{Henningsmoen1979,
  Title                    = {{En karbon-datert strandforskyvningskurve fra s{\o}ndre Vestfold}},
  Author                   = {Henningsmoen, Kari E},
  Booktitle                = {Fortiden i s{\o}kelyset. 14C datering gjennom 25 {\aa}r: Laboratoriet for Radiologisk Datering},
  Publisher                = {Universitet Forlag, Trondheim},
  Year                     = {1979},
  Editor                   = {Nydal, R. and Westin, S. and Hafsten, U. and Gulliksen, S.},
  Pages                    = {239--247}
}

@Article{HespEtal1998,
  Title                    = {{A first tentative Holocene sea-level curve for Singapore}},
  Author                   = {Patrick A. Hesp and Chang Chew Hung and Michael Hilton and Chou Loke Ming and Ian M. Turner},
  Journal                  = {Journal of Coastal Research},
  Year                     = {1998},
  Number                   = {1},
  Pages                    = {308--314},
  Volume                   = {14},

  ISSN                     = {07490208, 15515036},
  Owner                    = {egowan-local},
  Publisher                = {Coastal Education \& Research Foundation, Inc.},
  Timestamp                = {2020.07.30},
  Url                      = {http://www.jstor.org/stable/4298779}
}

@Article{HibbertEtal2016,
  Title                    = {{Coral indicators of past sea-level change: A global repository of U-series dated benchmarks}},
  Author                   = {Fiona D. Hibbert and Eelco J. Rohling and Andrea Dutton and Felicity H. Williams and Peter M. Chutcharavan and Cheng Zhao and Mark E. Tamisiea},
  Journal                  = {Quaternary Science Reviews},
  Year                     = {2016},
  Pages                    = {1--56},
  Volume                   = {145},

  Doi                      = {10.1016/j.quascirev.2016.04.019},
  ISSN                     = {0277-3791},
  Owner                    = {egowan-local},
  Timestamp                = {2020.07.28}
}

@Article{HijmaCohen2019,
  Title                    = {{Holocene sea-level database for the Rhine-Meuse Delta, The Netherlands: implications for the pre-8.2 ka sea-level jump}},
  Author                   = {Hijma, Marc P and Cohen, Kim M},
  Journal                  = {Quaternary Science Reviews},
  Year                     = {2019},
  Pages                    = {68--86},
  Volume                   = {214},

  Doi                      = {10.1016/j.quascirev.2019.05.001},
  Publisher                = {Elsevier}
}

@Article{HijmaCohen2010,
  Title                    = {Timing and magnitude of the sea-level jump preluding the 8200 yr event},
  Author                   = {Hijma, Marc P and Cohen, Kim M},
  Journal                  = {Geology},
  Year                     = {2010},
  Number                   = {3},
  Pages                    = {275--278},
  Volume                   = {38},

  Doi                      = {10.1130/G30439.1},
  Publisher                = {Geological Society of America}
}

@Article{HijmaEtal2009,
  Title                    = {{From river valley to estuary: the evolution of the Rhine mouth in the early to middle Holocene (western Netherlands, Rhine-Meuse delta)}},
  Author                   = {Hijma, Marc P and Cohen, K M and Hoffmann, G{\"o}sta and {Van der Spek}, Adam J F and Stouthamer, E},
  Journal                  = {Netherlands Journal of Geosciences},
  Year                     = {2009},
  Number                   = {1},
  Pages                    = {13--53},
  Volume                   = {88},

  Doi                      = {10.1017/S0016774600000986},
  Publisher                = {Cambridge University Press}
}

@Article{HillaireMarcel1976,
  Title                    = {{La d{\'e}glaciation et le rel{\`e}vement isostatique sur la c{\^o}te est de la baie d’Hudson}},
  Author                   = {Hillaire-Marcel, Claude},
  Journal                  = {Cahiers de g{\'e}ographie du Qu{\'e}bec},
  Year                     = {1976},
  Number                   = {50},
  Pages                    = {185--220},
  Volume                   = {20},

  Doi                      = {10.7202/021319ar},
  Publisher                = {D{\'e}partement de g{\'e}ographie de l'Universit{\'e} Laval}
}

@Article{Hodgetts2007,
  Title                    = {{The changing Pre-Dorset landscape of SW Hudson Bay, Canada}},
  Author                   = {Hodgetts, Lisa M},
  Journal                  = {Journal of Field Archaeology},
  Year                     = {2007},
  Number                   = {4},
  Pages                    = {353--367},
  Volume                   = {32},

  Doi                      = {10.1179/009346907791071467},
  Publisher                = {Maney Publishing}
}

@Article{HoggEtal2020,
  Title                    = {{SHCal20 Southern Hemisphere calibration, 0--55,000 years cal BP}},
  Author                   = {Hogg, Alan G and Heaton, Timothy J and Hua, Quan and Palmer, Jonathan G and Turney, Chris SM and Southon, John and Bayliss, Alex and Blackwell, Paul G and Boswijk, Gretel and {Bronk Ramsey}, Christopher and Charlotte Pearson and Fiona Petchey and Paula Reimer and Ron Reimer and Lukas Wacker},
  Journal                  = {Radiocarbon},
  Year                     = {2020},
  Number                   = {4},
  Pages                    = {759--778},
  Volume                   = {62},

  Doi                      = {10.1017/RDC.2020.59},
  Owner                    = {egowan-local},
  Publisher                = {Cambridge University Press},
  Timestamp                = {2021.02.02}
}

@Article{HortonEtal2005,
  Title                    = {{Holocene sea levels and palaeoenvironments, Malay-Thai Peninsula, southeast Asia}},
  Author                   = {B. P. Horton and P. L. Gibbard and G. M. Mine and R. J. Morley and C. Purintavaragul and J. M. Stargardt},
  Journal                  = {The Holocene},
  Year                     = {2005},
  Number                   = {8},
  Pages                    = {1199--1213},
  Volume                   = {15},

  Doi                      = {10.1191/0959683605hl891rp},
  Owner                    = {egowan-local},
  Timestamp                = {2020.07.29}
}

@Article{HortonEtal2009,
  Title                    = {{Holocene sea-level changes along the North Carolina Coastline and their implications for glacial isostatic adjustment models}},
  Author                   = {B. P. Horton and W. R. Peltier and S .J. Culver and R. Drummond and S. E. Engelhart and A. C. Kemp and D. Mallinson and E. R. Thieler and S. R. Riggs and D. V. Ames and K. H. Thomson},
  Journal                  = {Quaternary Science Reviews},
  Year                     = {2009},
  Note                     = {Quaternary Ice Sheet-Ocean Interactions and Landscape Responses},
  Number                   = {17},
  Pages                    = {1725--1736},
  Volume                   = {28},

  Doi                      = {10.1016/j.quascirev.2009.02.002},
  ISSN                     = {0277-3791},
  Owner                    = {egowan-local},
  Timestamp                = {2020.07.23}
}

@Article{IshiwaEtal2019,
  Title                    = {{A sea-level plateau preceding the Marine Isotope Stage 2 minima revealed by Australian sediments}},
  Author                   = {Ishiwa, Takeshige and Yokoyama, Yusuke and Okuno, Jun’ichi and Obrochta, Stephen and Uehara, Katsuto and Ikehara, Minoru and Miyairi, Yosuke},
  Journal                  = {Scientific reports},
  Year                     = {2019},
  Number                   = {1},
  Pages                    = {6449},
  Volume                   = {9},

  Doi                      = {10.1038/s41598-019-42573-4},
  Publisher                = {Nature Publishing Group}
}

@Article{JamesEtal2009,
  Title                    = {{Viscosity of the asthenosphere from glacial isostatic adjustment and subduction dynamics at the northern Cascadia subduction zone, British Columbia, Canada}},
  Author                   = {James, Thomas S and Gowan, Evan J and Wada, Ikuko and Wang, Kelin},
  Journal                  = {Journal of Geophysical Research: Solid Earth},
  Year                     = {2009},
  Number                   = {B4},
  Pages                    = {B04405},
  Volume                   = {114},

  Doi                      = {10.1029/2008JB006077},
  Owner                    = {egowan-local},
  Timestamp                = {2020.09.30}
}

@Article{Jordan1975,
  Title                    = {{Pollen diagrams from Hamilton Inlet, central Labrador, and their environmental implications for the northern Maritime Archaic}},
  Author                   = {Jordan, Richard},
  Journal                  = {Arctic Anthropology},
  Year                     = {1975},
  Pages                    = {92--116},
  Volume                   = {12},

  Publisher                = {JSTOR}
}

@Article{KalandEtal1984,
  Title                    = {{Radiocarbon-dating of transitions between marine and lacustrine sediments and their relation to the development of lakes}},
  Author                   = {Kaland, Peter Emil and Krzywinski, Knut and Stabell, Bj{\o}rg},
  Journal                  = {Boreas},
  Year                     = {1984},
  Number                   = {2},
  Pages                    = {243--258},
  Volume                   = {13},

  Doi                      = {10.1111/j.1502-3885.1984.tb00071.x},
  Publisher                = {Wiley Online Library}
}

@Article{Kaplan1999,
  Title                    = {{Retreat of a tidewater margin of the Laurentide ice sheet in eastern coastal Maine between ca. 14 000 and 13 000 14C yr BP}},
  Author                   = {Kaplan, Michael R},
  Journal                  = {Geological Society of America Bulletin},
  Year                     = {1999},
  Number                   = {4},
  Pages                    = {620--632},
  Volume                   = {111},

  Publisher                = {Geological Society of America}
}

@Article{KasperAllard2001,
  Title                    = {{Late-Holocene climatic changes as detected by the growth and decay of ice wedges on the southern shore of Hudson Strait, northern Qu{\'e}bec, Canada}},
  Author                   = {Kasper, Jennifer N and Allard, Michel},
  Journal                  = {The Holocene},
  Year                     = {2001},
  Number                   = {5},
  Pages                    = {563--577},
  Volume                   = {11},

  Doi                      = {10.1191/095968301680223512},
  Publisher                = {Sage Publications Sage CA: Thousand Oaks, CA}
}

@Article{KayeBarghoorn1964,
  Title                    = {{Late Quaternary sea-level change and crustal rise at Boston, Massachusetts, with notes on the autocompaction of peat}},
  Author                   = {Kaye, Clifford A and Barghoorn, Elso S},
  Journal                  = {Geological Society of America Bulletin},
  Year                     = {1964},
  Number                   = {2},
  Pages                    = {63--80},
  Volume                   = {75},

  Doi                      = {10.1130/0016-7606(1964)75[63:LQSCAC]2.0.CO;2},
  Owner                    = {egowan-local},
  Timestamp                = {2020.07.21}
}

@InCollection{KelleyEtal1992,
  Title                    = {{Sea-level change and late Quaternary sediment accumulation on the southern Maine inner continental shelf}},
  Author                   = {Kelley, Joseph T and Dickson, Stephen M and Belknap, Daniel F and {Stuckenrath Jr}, Robert},
  Booktitle                = {Quaternary Coasts of the United States},
  Publisher                = {-},
  Year                     = {1992},
  Editor                   = {Wehmiller, J. and Fletcher, C.},
  Pages                    = {23--34},
  Series                   = {Special Publications of SEPM},
  Volume                   = {48}
}

@Article{KelleyEtal1995,
  Title                    = {{Late Holocene relative sea-level rise and the geological development of tidal marshes at Wells, Maine, USA}},
  Author                   = {Kelley, Joseph T and Gehrels, W Roland and Belknap, Daniel F},
  Journal                  = {Journal of Coastal Research},
  Year                     = {1995},
  Pages                    = {136--153},
  Volume                   = {11},

  Publisher                = {JSTOR}
}

@PhdThesis{Kemp2009,
  Title                    = {{High resolution studies of late Holocene relative sea-level change (North Carolina, USA)}},
  Author                   = {Kemp, A. C.},
  School                   = {University of Pennsylvania},
  Year                     = {2009},

  Address                  = {Philadelphia, Pennsylvania, United States},

  Owner                    = {egowan-local},
  Timestamp                = {2020.07.23}
}

@Article{KempEtal2017,
  Title                    = {{Utility of salt-marsh foraminifera, testate amoebae and bulk-sediment $\delta$13C values as sea-level indicators in Newfoundland, Canada}},
  Author                   = {Kemp, Andrew C and Wright, Alexander J and Barnett, Robert L and Hawkes, Andrea D and Charman, Dan J and Sameshima, Colby and King, Alexandra N and Mooney, Hailey C and Edwards, Robin J and Horton, Benjamin P and others},
  Journal                  = {Marine Micropaleontology},
  Year                     = {2017},
  Pages                    = {43--59},
  Volume                   = {130},

  Doi                      = {10.1016/j.marmicro.2016.12.003},
  Publisher                = {Elsevier}
}

@Article{KhanEtal2019,
  Title                    = {{Inception of a global atlas of sea levels since the Last Glacial Maximum}},
  Author                   = {Khan, Nicole S and Horton, Benjamin P and Engelhart, Simon and Rovere, Alessio and Vacchi, Matteo and Ashe, Erica L and T{\"o}rnqvist, Torbj{\"o}rn E and Dutton, Andrea and Hijma, Marc P and Shennan, Ian},
  Journal                  = {Quaternary Science Reviews},
  Year                     = {2019},
  Pages                    = {359--371},
  Volume                   = {220},

  Doi                      = {10.1016/j.quascirev.2019.07.016},
  Publisher                = {Elsevier}
}

@Article{Kiden1995,
  author  = {Kiden, Patrick},
  title   = {{Holocene relative sea-level change and crustal movement in the southwestern Netherlands}},
  journal = {Marine Geology},
  year    = {1995},
  volume  = {124},
  number  = {1-4},
  pages   = {21--41},
  doi     = {10.1016/0025-3227(95)00030-3},
}

@Article{King1985,
  Title                    = {{A standard method for evaluating radiocarbon dates of local deglaciation: application to the deglaciation history of southern Labrador and adjacent Qu{\'e}bec}},
  Author                   = {King, George},
  Journal                  = {G{\'e}ographie physique et Quaternaire},
  Year                     = {1985},
  Number                   = {2},
  Pages                    = {163--182},
  Volume                   = {39},

  Doi                      = {10.7202/032600ar},
  Publisher                = {Les Presses de l'Universit{\'e} de Montr{\'e}al}
}

@Article{KirbyOele1975,
  Title                    = {{The geological history of the Sandettie-Fairy Bank area, southern North Sea}},
  Author                   = {Kirby, R and Oele, Erno},
  Journal                  = {Philosophical Transactions of the Royal Society of London. Series A, Mathematical and Physical Sciences},
  Year                     = {1975},
  Number                   = {1288},
  Pages                    = {257--267},
  Volume                   = {279},

  Doi                      = {10.1098/rsta.1975.0058},
  Publisher                = {The Royal Society London}
}

@Article{KirwanEtal2011,
  Title                    = {{Rapid wetland expansion during European settlement and its implication for marsh survival under modern sediment delivery rates}},
  Author                   = {Kirwan, Matthew L and Murray, A Brad and Donnelly, Jeffrey P and Corbett, D Reide},
  Journal                  = {Geology},
  Year                     = {2011},
  Number                   = {5},
  Pages                    = {507--510},
  Volume                   = {39},

  Doi                      = {10.1130/G31789.1},
  Owner                    = {egowan-local},
  Timestamp                = {2020.07.21}
}

@Article{Kjemperud1986,
  Title                    = {{Late Weichselian and Holocene shoreline displacement in the Trondheimsfjord area, central Norway}},
  Author                   = {Kjemperud, Alfred},
  Journal                  = {Boreas},
  Year                     = {1986},
  Number                   = {1},
  Pages                    = {61--82},
  Volume                   = {15},

  Doi                      = {10.1111/j.1502-3885.1986.tb00744.x},
  Publisher                = {Wiley Online Library}
}

@PhdThesis{Kjemperud1982,
  Title                    = {{Late Weichselian and Holocene shoreline displacement in parts of Tr{\o}ndelag, Central Norway}},
  Author                   = {Kjemperud, A},
  School                   = {University of Oslo},
  Year                     = {1982},

  Address                  = {Oslo, Norway},

  Pages                    = {191}
}

@Article{Kjemperud1981,
  Title                    = {{Diatom changes in sediments of basins possessing marine/lacustrine transitions in Frosta, Nord-Tr{\o}ndelag, Norway}},
  Author                   = {Kjemperud, Alfred},
  Journal                  = {Boreas},
  Year                     = {1981},
  Number                   = {1},
  Pages                    = {27--38},
  Volume                   = {10},

  Doi                      = {10.1111/j.1502-3885.1981.tb00466.x},
  Publisher                = {Wiley Online Library}
}

@Article{Kjemperud1981a,
  Title                    = {{A shoreline displacement investigation from Frosta in Trondheimsfjorden, Nord-Tr{\o}ndelag, Norway}},
  Author                   = {Kjemperud, Alfred},
  Journal                  = {Norsk Geologisk Tidsskrift},
  Year                     = {1981},
  Pages                    = {1--15},
  Volume                   = {61}
}

@InCollection{KolkaEtal2005,
  Title                    = {{Postglacial Glacioisostatic Movements in the north-east of the Baltic Shield}},
  Author                   = {Kolka, V. V. and Evzerov, V. Ya and Møller, J. J. and Corner, G. D.},
  Booktitle                = {{New Data on Geology and mineral Resources of Kola Peninsula (Collected Essays)}},
  Publisher                = {Kola Research Center of the Russian Academy of Sciences Publishing House},
  Year                     = {2005},

  Address                  = {Apatity, Russia},
  Editor                   = {Mitrofanov, F. P.},
  Note                     = {(In Russian)},
  Pages                    = {15--25}
}

@Article{KolkaEtal2013,
  Title                    = {{Late Pleistocene-Holocene sea level changes and bottom sediment stratigraphy of isolated lakes in the southern Kola Peninsula, area of Umba settlement}},
  Author                   = {Kolka, V. V. and Evzerov, V. Ya and Møller, J. J. and Corner, G. D.},
  Journal                  = {Izv.RAS Ser.Geogr.},
  Year                     = {2013},
  Note                     = {(In Russian)},
  Pages                    = {73--88},
  Volume                   = {1}
}

@Article{KolkaKorsakova2010,
  Title                    = {{Возраст археологических объектов-каменных лабиринтов и относительное перемещение береговой линии Белого моря в позднеледниковье и голоцене (Age of archaeological stone labyrinths and relative movement of White Sea's strand line in late-glacial and Holocene epochs)}},
  Author                   = {Kolka, V. V. and Korsakova, O. P},
  Journal                  = {Известия Русского географического общества},
  Year                     = {2010},
  Number                   = {1},
  Pages                    = {52--63},
  Volume                   = {142},

  Publisher                = {Федеральное государственное унитарное предприятие Академический научно~…}
}

@Article{KolkaEtal2013a,
  Title                    = {{Reconstruction of the relative level of the White Sea during the Holocene on the Karelian coast near Engozero settlement, Northern Karelia}},
  Author                   = {Kolka, V V and Korsakova, O P and Shelekhova, T S and Lavrova, N B and Arslanov, Kh A},
  Journal                  = {Doklady Earth Sciences},
  Year                     = {2013},
  Number                   = {2},
  Pages                    = {434--438},
  Volume                   = {449}
}

@Article{KolkaEtal2015,
  Title                    = {{Восстановление относительного положения уровня Белого моря в позднеледниковье и голоцене по данным литологического, диатомового анализов и радиоуглеродного датирования донных отложений малых озер в районе пос. Чупа (северная Карелия) (Reconstruction of the relative level of the White Sea during the Late Glacial--Holocene according to lithological, diatom analyses and radiocarbon dating of small lakes bottom sediments in the area of the Chupa settlement (North Karelia, Russia))}},
  Author                   = {Kolka, V V and Korsakova, O P and Shelekhova, T S and Tolstobrova, A N},
  Journal                  = {Vestnik of MGTU},
  Year                     = {2015},
  Number                   = {2},
  Pages                    = {255--268},
  Volume                   = {18}
}

@Book{Koshechkin1979,
  Title                    = {{Holocene Tectonics of the Eastern Baltic Shield}},
  Author                   = {Koshechkin, B I},
  Publisher                = {Nauka},
  Year                     = {1979},

  Address                  = {Leningrad, Soviet Union},

  Pages                    = {158}
}

@Article{KoshechkinEtal1973,
  Title                    = {{Береговые образования поздне-и послеледниковых морских бассейнов на юге Кольского полуострова (Coastal formations of late - and postglacial marine basins in the south of Kola Peninsula)}},
  Author                   = {Koshechkin, B. I. and Kagan, L. Ya. and Kudlaeva, A. L. and Malyasova, E. S. and Pervuninskaya, N. A.},
  Journal                  = {Палеогеография и морфоструктуры Кольского п-ова. Л.: Наука. Ленингр. отд-ние (Nauka)},
  Year                     = {1973},
  Pages                    = {87--133},
  Volume                   = {-}
}

@InCollection{Kovaleva1974,
  Title                    = {{Современные движения полуострова Адмиралтейства (Северный остров Новой Земли) (Modern crustal movements of the Admiralty Peninsula (North Island of Novaya Zemlya))}},
  Author                   = {Kovaleva, G.A.},
  Booktitle                = {Геотектонические предпосылки к поискам полезных ископаемых на шельфах Северного Ледовитого океана (Geotectonic prerequisites for the search for minerals on the shelves of the Arctic Ocean)},
  Publisher                = {NI.IGA},
  Year                     = {1974},

  Address                  = {Leningrad, Soviet Union},
  Pages                    = {87--93},

  Owner                    = {egowan-local},
  Timestamp                = {2020.07.20}
}

@TechReport{Kraft1976,
  Title                    = {{Radiocarbon dates in the Delaware coastal zone (eastern Atlantic Coast of North America)}},
  Author                   = {Kraft, John Christian},
  Institution              = {College of Marine Studies, University of Delaware},
  Year                     = {1976},
  Number                   = {DEL-SG-19-76},
  Type                     = {University of Delaware Sea Grant Publication},

  Owner                    = {egowan-local},
  Timestamp                = {2020.07.22}
}

@Article{Kranck1972,
  Title                    = {{Geomorphological development and post-Pleistocene sea level changes, Northumberland Strait, Maritime Provinces}},
  Author                   = {Kranck, Kate},
  Journal                  = {Canadian Journal of Earth Sciences},
  Year                     = {1972},
  Number                   = {7},
  Pages                    = {835--844},
  Volume                   = {9},

  Doi                      = {10.1139/e72-067},
  Publisher                = {NRC Research Press}
}

@Article{Krapivner2006,
  Title                    = {{Rapid Sagging of the Barents Shelf over the Last 15--16 ka}},
  Author                   = {Krapivner, R B},
  Journal                  = {Geotectonics},
  Year                     = {2006},
  Number                   = {3},
  Pages                    = {197--207},
  Volume                   = {40},

  Doi                      = {10.1134/S0016852106030046},
  Publisher                = {Springer}
}

@Article{KrzywinskiStabell1984,
  Title                    = {{Late Weichselian sea level changes at Sotra, Hordaland, western Norway}},
  Author                   = {Krzywinski, Knut and Stabell, Bj{\o}rg},
  Journal                  = {Boreas},
  Year                     = {1984},
  Number                   = {2},
  Pages                    = {159--202},
  Volume                   = {13},

  Doi                      = {10.1111/j.1502-3885.1984.tb00069.x},
  Publisher                = {Wiley Online Library}
}

@Article{Kuhry2008,
  Title                    = {{Palsa and peat plateau development in the Hudson Bay Lowlands, Canada: timing, pathways and causes}},
  Author                   = {Kuhry, Peter},
  Journal                  = {Boreas},
  Year                     = {2008},
  Number                   = {2},
  Pages                    = {316--327},
  Volume                   = {37},

  Doi                      = {10.1111/j.1502-3885.2007.00022.x},
  Publisher                = {Wiley Online Library}
}

@Article{Loken1978,
  Title                    = {{Postglacial tilting of Akpatok Island, Northwest Territories}},
  Author                   = {L{\o}ken, Olav H},
  Journal                  = {Canadian Journal of Earth Sciences},
  Year                     = {1978},
  Number                   = {10},
  Pages                    = {1547--1553},
  Volume                   = {15},

  Doi                      = {10.1139/e78-160},
  Publisher                = {NRC Research Press}
}

@Article{LajeunesseAllard2003,
  Title                    = {{Late quaternary deglaciation, glaciomarine sedimentation and glacioisostatic recovery in the Rivi{\`e}re Nastapoka area, eastern Hudson Bay, Northern Qu{\'e}bec}},
  Author                   = {Lajeunesse, Patrick and Allard, Michel},
  Journal                  = {G{\'e}ographie physique et Quaternaire},
  Year                     = {2003},
  Number                   = {1},
  Pages                    = {65--83},
  Volume                   = {57},

  Doi                      = {10.7202/010331ar},
  Publisher                = {Les Presses de l'Universit{\'e} de Montr{\'e}al}
}

@Article{LamarreEtal2012,
  Title                    = {{Holocene paleohydrological reconstruction and carbon accumulation of a permafrost peatland using testate amoeba and macrofossil analyses, Kuujjuarapik, subarctic Qu{\'e}bec, Canada}},
  Author                   = {Lamarre, Alexandre and Garneau, Michelle and Asnong, Hans},
  Journal                  = {Review of Palaeobotany and Palynology},
  Year                     = {2012},
  Pages                    = {131--141},
  Volume                   = {186},

  Doi                      = {10.1016/j.revpalbo.2012.04.009},
  Publisher                = {Elsevier}
}

@Article{LambeckEtal2017,
  Title                    = {{The North American Late Wisconsin ice sheet and mantle viscosity from glacial rebound analyses}},
  Author                   = {Kurt Lambeck and Anthony Purcell and S. Zhao},
  Journal                  = {Quaternary Science Reviews},
  Year                     = {2017},
  Pages                    = {172--210},
  Volume                   = {158},

  Doi                      = {https://doi.org/10.1016/j.quascirev.2016.11.033},
  ISSN                     = {0277-3791},
  Owner                    = {egowan-local},
  Timestamp                = {2020.09.22}
}

@Article{LandvikEtal1987,
  Title                    = {{The Late Weichselian and Holocene shoreline displacement on the west-central coast of Svalbard}},
  Author                   = {Landvik, Jon Y and Landvik, Jon Y and Salvigsen, Otto},
  Journal                  = {Polar Research},
  Year                     = {1987},
  Number                   = {1},
  Pages                    = {29--44},
  Volume                   = {5},

  Doi                      = {10.1111/j.1751-8369.1987.tb00353.x},
  Publisher                = {Wiley Online Library}
}

@Article{LarsenEtal2006,
  Title                    = {{Late Pleistocene glacial and lake history of northwestern Russia}},
  Author                   = {Larsen, Eiliv and Kj{\ae}r, Kurt H and Demidov, Igor N and Funder, Svend and Gr{\o}sfjeld, Kari and Houmark-Nielsen, Michael and Jensen, Maria and Linge, Henriette and Lysa, Astrid},
  Journal                  = {Boreas},
  Year                     = {2006},
  Number                   = {3},
  Pages                    = {394--424},
  Volume                   = {35},

  Doi                      = {10.1080/03009480600781958},
  Publisher                = {Wiley Online Library}
}

@Article{LauriolGray1997,
  Title                    = {{La composition isotopique des mollusques marins et sa relation {\`a} la d{\'e}glaciation de la p{\'e}ninsule d’Ungava}},
  Author                   = {Lauriol, Bernard and Gray, James},
  Journal                  = {G{\'e}ographie physique et Quaternaire},
  Year                     = {1997},
  Number                   = {2},
  Pages                    = {185--199},
  Volume                   = {51},

  Doi                      = {10.7202/033117ar},
  Publisher                = {Les Presses de l'Universit{\'e} de Montr{\'e}al}
}

@Article{LauriolEtal1979,
  Title                    = {{Le cadre chronologique et pal{\'e}og{\'e}ographique de l’{\'e}volution marine depuis la d{\'e}glaciation dans la r{\'e}gion d’Aupaluk Nouveau-Qu{\'e}bec}},
  Author                   = {Lauriol, Bernard and Gray, James and H{\'e}tu, Bernard and Cyr, Andr{\'e}},
  Journal                  = {G{\'e}ographie physique et Quaternaire},
  Year                     = {1979},
  Number                   = {2},
  Pages                    = {189--203},
  Volume                   = {33},

  Doi                      = {10.7202/1000068ar},
  Publisher                = {Les Presses de l’Universit{\'e} de Montr{\'e}al}
}

@Article{LauriolGray1987,
  Title                    = {{The decay and disappearance of the late Wisconsin ice sheet in the Ungava Peninsula, northern Qu{\'e}bec, Canada}},
  Author                   = {Lauriol, Bernard and Gray, James T},
  Journal                  = {Arctic and Alpine Research},
  Year                     = {1987},
  Number                   = {2},
  Pages                    = {109--126},
  Volume                   = {19},

  Doi                      = {10.1080/00040851.1987.12002586},
  Publisher                = {Taylor \& Francis}
}

@Article{LavoieEtal2012,
  Title                    = {{Deglaciation landforms and C-14 chronology of the Lac Guillaume-Delisle area, eastern Hudson Bay: a report on field evidence}},
  Author                   = {Lavoie, Caroline and Allard, Michel and Duhamel, Denis},
  Journal                  = {Geomorphology},
  Year                     = {2012},
  Pages                    = {142--155},
  Volume                   = {159},

  Doi                      = {10.1016/j.geomorph.2012.03.015},
  Publisher                = {Elsevier}
}

@Article{LavoieFilion2001,
  Title                    = {{Holocene vegetation dynamics of Anticosti Island, Qu{\'e}bec, and consequences of remoteness on ecological succession}},
  Author                   = {Lavoie, Martin and Filion, Louise},
  Journal                  = {Quaternary Research},
  Year                     = {2001},
  Number                   = {1},
  Pages                    = {112--127},
  Volume                   = {56},

  Doi                      = {10.1006/qres.2001.2239},
  Publisher                = {Cambridge University Press}
}

@Article{LemieuxEtal2011,
  Title                    = {{The geoarchaeology and traditional knowledge of winter sod houses in eastern Hudson Bay, Canadian Low Arctic}},
  Author                   = {Lemieux, Anne-Marie and Bhiry, Najat and Desrosiers, Pierre M},
  Journal                  = {Geoarchaeology},
  Year                     = {2011},
  Number                   = {4},
  Pages                    = {479--500},
  Volume                   = {26},

  Doi                      = {10.1002/gea.20365},
  Publisher                = {Wiley Online Library}
}

@Article{LeorriEtal2006,
  Title                    = {{Holocene environmental and parasequence development of the St. Jones Estuary, Delaware (USA): Foraminiferal proxies of natural climatic and anthropogenic change}},
  Author                   = {E. Leorri and R. Martin and P. McLaughlin},
  Journal                  = {Palaeogeography, Palaeoclimatology, Palaeoecology},
  Year                     = {2006},
  Number                   = {3},
  Pages                    = {590--607},
  Volume                   = {241},

  Doi                      = {10.1016/j.palaeo.2006.04.011},
  ISSN                     = {0031-0182},
  Owner                    = {egowan-local},
  Timestamp                = {2020.07.22}
}

@Book{LevitanEtal2007,
  Title                    = {{Essays on the history of sedimentation in the Arctic Ocean and sub-arctic seas during the last 130 ka}},
  Author                   = {Levitan, M. A. and Lavrushin, Yu. A. and Stein, R.},
  Publisher                = {GEOS},
  Year                     = {2007},

  Address                  = {Moscow, Russia},
  Note                     = {(In Russian)},

  Pages                    = {404}
}

@Article{LieEtal1983,
  Title                    = {{Diatom stratigraphy related to Late Weichselian sea-level changes in Sunnm{\o}re, western Norway}},
  Author                   = {Lie, Sven Erik and Stabell, BJ{\O}RG and Mangerud, J},
  Journal                  = {Norges geologiske unders{\o}kelse},
  Year                     = {1983},
  Pages                    = {203--219},
  Volume                   = {380}
}

@Article{LiuEtal2010,
  Title                    = {{Delta development and channel incision during Marine Isotope Stages 3 and 2 in the western South Yellow Sea}},
  Author                   = {Jian Liu and Yoshiki Saito and Xianghuai Kong and Hong Wang and Chun Wen and Zigeng Yang and Rei Nakashima},
  Journal                  = {Marine Geology},
  Year                     = {2010},
  Number                   = {1},
  Pages                    = {54--76},
  Volume                   = {278},

  Doi                      = {10.1016/j.margeo.2010.09.003},
  ISSN                     = {0025-3227},
  Owner                    = {egowan-local},
  Timestamp                = {2020.07.28}
}

@Article{LiuEtal2009,
  Title                    = {{Stratigraphic development during the Late Pleistocene and Holocene offshore of the Yellow River Delta, Bohai Sea}},
  Author                   = {Jian Liu and Yoshiki Saito and Hong Wang and Liangyong Zhou and Zigeng Yang},
  Journal                  = {Journal of Asian Earth Sciences},
  Year                     = {2009},
  Number                   = {4},
  Pages                    = {318--331},
  Volume                   = {36},

  Doi                      = {10.1016/j.jseaes.2009.06.007},
  ISSN                     = {1367-9120},
  Owner                    = {egowan-local},
  Timestamp                = {2020.07.28}
}

@TechReport{Liverman1997,
  Title                    = {{Quaternary geology of the Goose Bay area}},
  Author                   = {Liverman, David G E},
  Institution              = {Newfoundland Department of Mines and Energy, Geological Survey},
  Year                     = {1997},
  Number                   = {Report 97-1},
  Type                     = {Current Research},

  Pages                    = {173--182}
}

@Article{Locat1977,
  Title                    = {{L’{\'e}mersion des terres dans la r{\'e}gion de Baie-des-Sables/Trois-Pistoles, Qu{\'e}bec}},
  Author                   = {Locat, Jacques},
  Journal                  = {G{\'e}ographie physique et Quaternaire},
  Year                     = {1977},
  Number                   = {3-4},
  Pages                    = {297--306},
  Volume                   = {31},

  Doi                      = {10.7202/1000279ar},
  Publisher                = {Les Presses de l’Universit{\'e} de Montr{\'e}al}
}

@Article{LohneEtal2007,
  Title                    = {{Sea-level fluctuations imply that the Younger Dryas ice-sheet expansion in western Norway commenced during the Aller{\o}d}},
  Author                   = {Lohne, {\O}ystein S and Bondevik, Stein and Mangerud, Jan and Svendsen, John Inge},
  Journal                  = {Quaternary Science Reviews},
  Year                     = {2007},
  Number                   = {17-18},
  Pages                    = {2128--2151},
  Volume                   = {26},

  Doi                      = {10.1016/j.quascirev.2007.04.008},
  Publisher                = {Elsevier}
}

@Article{LorscheidRovere2019,
  Title                    = {The indicative meaning calculator--quantification of paleo sea-level relationships by using global wave and tide datasets},
  Author                   = {Lorscheid, Thomas and Rovere, Alessio},
  Journal                  = {Open Geospatial Data, Software and Standards},
  Year                     = {2019},
  Number                   = {1},
  Pages                    = {10},
  Volume                   = {4},

  Doi                      = {10.1186/s4096},
  Publisher                = {Springer}
}

@TechReport{LowdonBlake1980,
  Title                    = {{Geological Survey of Canada radiocarbon dates XX}},
  Author                   = {J. A. Lowdon and W. {Blake}},
  Institution              = {Geological Survey of Canada},
  Year                     = {1980},
  Number                   = {80-7},
  Type                     = {Paper},

  Doi                      = {10.4095/119073},
  Pages                    = {28}
}

@TechReport{LowdonBlake1979,
  Title                    = {{Geological Survey of Canada radiocarbon dates XIX}},
  Author                   = {J. A. Lowdon and W. {Blake}},
  Institution              = {Geological Survey of Canada},
  Year                     = {1979},
  Number                   = {79-7},
  Type                     = {Paper},

  Doi                      = {10.4095/102159},
  Pages                    = {57}
}

@TechReport{LowdonBlake1975,
  Title                    = {{Geological Survey of Canada radiocarbon dates XV}},
  Author                   = {J. A. Lowdon and W. {Blake}},
  Institution              = {Geological Survey of Canada},
  Year                     = {1975},
  Number                   = {75-7},
  Type                     = {Paper},

  Doi                      = {10.4095/102887},
  Pages                    = {37}
}

@TechReport{LowdonBlake1973,
  Title                    = {{Geological Survey of Canada radiocarbon dates XIII}},
  Author                   = {J. A. Lowdon and W. {Blake}},
  Institution              = {Geological Survey of Canada},
  Year                     = {1973},
  Number                   = {73-7},
  Type                     = {Paper},

  Doi                      = {10.4095/103332},
  Pages                    = {61}
}

@Article{LowdonBlake1970,
  Title                    = {{Geological Survey of Canada radiocarbon dates IX}},
  Author                   = {Lowdon, J A and Blake, Weston},
  Journal                  = {Radiocarbon},
  Year                     = {1970},
  Number                   = {1},
  Pages                    = {46--86},
  Volume                   = {12},

  Doi                      = {10.1017/S0033822200036213},
  Publisher                = {Cambridge University Press}
}

@Article{LowdonBlake1968,
  Title                    = {{Geological Survey of Canada radiocarbon dates VII}},
  Author                   = {Lowdon, J A and Blake, Weston},
  Journal                  = {Radiocarbon},
  Year                     = {1968},
  Number                   = {2},
  Pages                    = {207--245},
  Volume                   = {10},

  Doi                      = {10.1017/S0033822200010894},
  Publisher                = {Cambridge University Press}
}

@Article{LowdonEtal1967,
  Title                    = {{Geological Survey of Canada radiocarbon dates VI}},
  Author                   = {Lowdon, J A and Fyles, John Gladstone and Blake, Weston},
  Journal                  = {Radiocarbon},
  Year                     = {1967},
  Pages                    = {156--197},
  Volume                   = {9},

  Doi                      = {10.1017/S0033822200000503},
  Publisher                = {Cambridge University Press}
}

@Article{LowdonEtal1971,
  Title                    = {{Geological Survey of Canada radiocarbon dates XI}},
  Author                   = {J. A. Lowdon and I. M. Robertson and W. {Blake}},
  Journal                  = {Radiocarbon},
  Year                     = {1971},
  Pages                    = {255-324},
  Volume                   = {13},

  Doi                      = {10.1017/S0033822200008456}
}

@PhdThesis{Lubinski1998,
  Title                    = {{Latest Pleistocene and Holocene paleoenvironments of the Franz Josef Land Region, Northern Barents Sea, Arctic Russia}},
  Author                   = {Lubinski, D. J.},
  School                   = {Department of Geological Sciences, University of Colorado-Boulder},
  Year                     = {1998},

  Address                  = {Boulder, USA},

  Pages                    = {361}
}

@Article{LunkkaEtal2012,
  Title                    = {{Shoreline displacement in the Belomorsk area, NW Russia during the Younger Dryas Stadial}},
  Author                   = {Lunkka, Juha-Pekka and Putkinen, Niko and Miettinen, Arto},
  Journal                  = {Quaternary Science Reviews},
  Year                     = {2012},
  Pages                    = {26--37},
  Volume                   = {37},

  Doi                      = {10.1016/j.quascirev.2012.01.023},
  Publisher                = {Elsevier}
}

@Article{MacPherson1996,
  Title                    = {{Delayed deglaciation by downwasting of the northeast Avalon Peninsula, Newfoundland: an application of the early postglacial pollen record}},
  Author                   = {MacPherson, Joyce Brown},
  Journal                  = {G{\'e}ographie physique et Quaternaire},
  Year                     = {1996},
  Number                   = {2},
  Pages                    = {201--220},
  Volume                   = {50},

  Doi                      = {10.7202/033089ar},
  Publisher                = {Les Presses de l'Universit{\'e} de Montr{\'e}al}
}

@PhdThesis{Makarov2009,
  Title                    = {{Laptev Sea level fluctuations as a factor of the Lena River Delta formation in Holocene}},
  Author                   = {Makarov, A. S.},
  School                   = {Saint-Petersburg State University, Faculty of Geography},
  Year                     = {2009},

  Address                  = {St. Petersburg, Russia},

  Owner                    = {egowan-local},
  Timestamp                = {2020.08.06}
}

@InCollection{Makeev1988,
  Title                    = {{Fluctuations of the Gulf of Ob Level in the Holocene}},
  Author                   = {Makeev, V. M.},
  Booktitle                = {Geographical and Glaciological Investigations in Polar Regions},
  Publisher                = {Gidrometeoizdat},
  Year                     = {1988},

  Address                  = {Leningrad, Soviet Union},
  Note                     = {(In Russian)},
  Pages                    = {137--146}
}

@InCollection{MakeevEtal1988,
  Title                    = {{Особенности морфологии долины устьевого участка реки Оби и история формирования современной дельты (Morphology of the estuarine part of the Ob River valley and the history of the modern delta formation)}},
  Author                   = {Makeev, V. M. and Bolshiyanov, D. Yu. and Medkova O. N.},
  Booktitle                = {Географические и гляциологические исследования в полярных странах (Geographic and glaciological studies in polar countries)},
  Publisher                = {Гидрометеоиздат (Hydrometeoizdat)},
  Year                     = {1988},

  Address                  = {Leningrad, Soviet Union},
  Pages                    = {125--137},

  Owner                    = {egowan-local},
  Timestamp                = {2020.07.20}
}

@Article{MallinsonEtal2008,
  Title                    = {{Optically stimulated luminescence age controls on late Pleistocene and Holocene coastal lithosomes, North Carolina, USA}},
  Author                   = {David Mallinson and Kevin Burdette and Shannon Mahan and George Brook},
  Journal                  = {Quaternary Research},
  Year                     = {2008},
  Number                   = {1},
  Pages                    = {97--109},
  Volume                   = {69},

  Doi                      = {10.1016/j.yqres.2007.10.002},
  ISSN                     = {0033-5894},
  Owner                    = {egowan-local},
  Timestamp                = {2020.07.27}
}

@Article{MallinsonEtal2005,
  Title                    = {{Late Neogene and Quaternary evolution of the northern Albemarle Embayment (mid-Atlantic continental margin, USA)}},
  Author                   = {David Mallinson and Stan Riggs and E. Robert Thieler and Stephen Culver and Kathleen Farrell and David S. Foster and D. Reide Corbett and Benjamin Horton and John F. Wehmiller},
  Journal                  = {Marine Geology},
  Year                     = {2005},
  Number                   = {1},
  Pages                    = {97--117},
  Volume                   = {217},

  Doi                      = {10.1016/j.margeo.2005.02.030},
  ISSN                     = {0025-3227},
  Owner                    = {egowan-local},
  Timestamp                = {2020.07.23}
}

@Article{MangerudEtal2008,
  Title                    = {{Ice-free conditions in Novaya Zemlya 35 000-30 000 cal years BP, as indicated by radiocarbon ages and amino acid racemization evidence from marine molluscs}},
  Author                   = {Mangerud, Jan and Kaufman, Darrell and Hansen, Jesper and Inge Svendsen, John},
  Journal                  = {Polar Research},
  Year                     = {2008},
  Number                   = {2},
  Pages                    = {187--208},
  Volume                   = {27},

  Doi                      = {10.1111/j.1751-8369.2008.00064.x},
  Publisher                = {Taylor \& Francis}
}

@Article{MannEtal2019,
  Title                    = {{Holocene sea levels in Southeast Asia, Maldives, India and Sri Lanka: The SEAMIS database}},
  Author                   = {Thomas Mann and Maren Bender and Thomas Lorscheid and Paolo Stocchi and Matteo Vacchi and Adam D. Switzer and Alessio Rovere},
  Journal                  = {Quaternary Science Reviews},
  Year                     = {2019},
  Pages                    = {112--125},
  Volume                   = {219},

  Doi                      = {10.1016/j.quascirev.2019.07.007},
  ISSN                     = {0277-3791},
  Owner                    = {egowan-local},
  Timestamp                = {2020.07.29}
}

@Article{MannEtal2016,
  Title                    = {{The magnitude of a mid-Holocene sea-level highstand in the Strait of Makassar}},
  Author                   = {Thomas Mann and Alessio Rovere and Tilo Schöne and André Klicpera and Paolo Stocchi and Muhammad Lukman and Hildegard Westphal},
  Journal                  = {Geomorphology},
  Year                     = {2016},
  Pages                    = {155--163},
  Volume                   = {257},

  Doi                      = {10.1016/j.geomorph.2015.12.023},
  ISSN                     = {0169-555X},
  Owner                    = {egowan-local},
  Timestamp                = {2020.08.06}
}

@Misc{Martindale2020,
  Title                    = {{Canadian archaeological radiocarbon database (CARD 2.1)}},

  Author                   = {Martindale, A and Morlan, R and Betts, M and Blake, M and Gajewski, K and Chaput, M and Mason, A and Vermeersch, P},
  Note                     = {Accessed June 10, 2020},
  Year                     = {2020},

  Journal                  = {Canadianarchaeology. com/caa/content/canadian-archaeological-radiocarbon-database (accessed Nov. 2017)},
  Url                      = {https://www.canadianarchaeology.ca/}
}

@MastersThesis{Marx1981,
  Title                    = {{A dynamic model for an estuarine transgression based on facies variants in the nearshore of western Delaware Bay}},
  Author                   = {Marx, P. R.},
  School                   = {University of Delaware},
  Year                     = {1981},

  Address                  = {Newark, Delaware, United States},

  Owner                    = {egowan-local},
  Timestamp                = {2020.07.22}
}

@Article{Matthews1967,
  Title                    = {{Late Quaternary land emergence in northern Ungava, Qu{\'e}bec}},
  Author                   = {Matthews, Barry},
  Journal                  = {Arctic},
  Year                     = {1967},
  Pages                    = {176--202},
  Volume                   = {20},

  Publisher                = {JSTOR}
}

@Article{Matthews1966,
  Title                    = {{Radiocarbon dated postglacial land uplift in Northern Ungava, Canada}},
  Author                   = {Matthews, Barry},
  Journal                  = {Nature},
  Year                     = {1966},
  Number                   = {5054},
  Pages                    = {1164--1166},
  Volume                   = {211},

  Doi                      = {10.1038/2111164b0},
  Publisher                = {Springer}
}

@Article{McAndrewsEtal1982,
  Title                    = {{Vegetation history of the Hudson Bay Lowland: a postglacial pollen diagram from the Sutton Ridge}},
  Author                   = {{McAndrews}, J. H. and Riley, J. L. and Davis, A. M.},
  Journal                  = {Le Naturaliste Canadien},
  Year                     = {1982},
  Pages                    = {597--608},
  Volume                   = {109}
}

@Article{McCallumWittenberg1965,
  Title                    = {{University of Saskatchewan radiocarbon dates IV}},
  Author                   = {McCallum, K J and Wittenberg, J},
  Journal                  = {Radiocarbon},
  Year                     = {1965},
  Pages                    = {229--235},
  Volume                   = {7},

  Doi                      = {10.1017/S0033822200037231},
  Publisher                = {Cambridge University Press}
}

@TechReport{McNeely2006,
  Title                    = {{Geological Survey of Canada radiocarbon dates XXXV}},
  Author                   = {R. McNeely},
  Institution              = {Geological Survey of Canada},
  Year                     = {2006},
  Number                   = {2006-G},
  Type                     = {Current Research},

  Doi                      = {10.4095/223025},
  Pages                    = {151}
}

@TechReport{McNeely2005,
  Title                    = {{Geological Survey of Canada radiocarbon dates XXXIV}},
  Author                   = {R. McNeely},
  Institution              = {Geological Survey of Canada},
  Year                     = {2005},
  Number                   = {2005},
  Type                     = {Current Research},

  Doi                      = {10.4095/221464},
  Pages                    = {117}
}

@TechReport{McNeely2002,
  Title                    = {{Geological Survey of Canada radiocarbon dates XXXIII}},
  Author                   = {R. McNeely},
  Institution              = {Geological Survey of Canada},
  Year                     = {2002},
  Number                   = {2001},
  Type                     = {Current Research},

  Doi                      = {10.4095/213319},
  Pages                    = {51}
}

@TechReport{McNeelyAtkinson1995,
  Title                    = {{Geological Survey of Canada radiocarbon dates XXXII}},
  Author                   = {R. McNeely and D. E. Atkinson},
  Institution              = {Geological Survey of Canada},
  Year                     = {1995},
  Number                   = {1995-G},
  Type                     = {Current Research},

  Doi                      = {10.4095/207598},
  Pages                    = {151}
}

@TechReport{McNeelyBrennan2005,
  Title                    = {{Geological Survey of Canada radiocarbon dates XXXV}},
  Author                   = {McNeely, R and Brennan, J},
  Institution              = {Geological Survey of Canada},
  Year                     = {2005},
  Number                   = {5019},
  Type                     = {Open File},

  Doi                      = {10.4095/221215}
}

@TechReport{McNeelyJorgensen1993,
  Title                    = {{Geological Survey of Canada radiocarbon dates XXXI}},
  Author                   = {R. McNeely and P. K. Jorgensen},
  Institution              = {Geological Survey of Canada},
  Year                     = {1993},
  Number                   = {91-7},
  Type                     = {Paper},

  Doi                      = {10.4095/193326},
  Pages                    = {91}
}

@TechReport{McNeelyJorgensen1992,
  Title                    = {{Geological Survey of Canada radiocarbon dates XXX}},
  Author                   = {R. McNeely and P. K. Jorgensen},
  Institution              = {Geological Survey of Canada},
  Year                     = {1992},
  Number                   = {90-7},
  Type                     = {Paper},

  Doi                      = {10.4095/183915},
  Pages                    = {88}
}

@TechReport{McNeelyMcCuaig1991,
  Title                    = {{Geological Survey of Canada radiocarbon dates XXIX}},
  Author                   = {McNeely, R and McCuaig, S},
  Institution              = {Geological Survey of Canada},
  Year                     = {1991},
  Number                   = {89-7},
  Type                     = {Paper},

  Doi                      = {10.4095/132453},
  Pages                    = {134}
}

@Article{MeltznerEtal2017,
  Title                    = {{Half-metre sea-level fluctuations on centennial timescales from mid-Holocene corals of Southeast Asia}},
  Author                   = {Meltzner, Aron J and Switzer, Adam D and Horton, Benjamin P and Ashe, Erica and Qiu, Qiang and Hill, David F and Bradley, Sarah L and Kopp, Robert E and Hill, Emma M and Majewski, J{\k{e}}drzej M and others},
  Journal                  = {Nature Communications},
  Year                     = {2017},
  Number                   = {1},
  Pages                    = {1--16},
  Volume                   = {8},

  Doi                      = {10.1038/ncomms14387},
  Owner                    = {egowan-local},
  Timestamp                = {2020.08.05}
}

@MastersThesis{Meyer1970,
  Title                    = {{Pre-Dorset settlements at the Seahorse Gully site}},
  Author                   = {Meyer, David Alexander},
  School                   = {University of Manitoba},
  Year                     = {1970}
}

@Article{MillerEtal1982,
  Title                    = {{Holocene history of Bedford Basin, Nova Scotia: foraminifera, dinoflagellate, and pollen records}},
  Author                   = {Miller, A A L and Mudie, P J and Scott, David Bruce},
  Journal                  = {Canadian Journal of Earth Sciences},
  Year                     = {1982},
  Number                   = {12},
  Pages                    = {2342--2367},
  Volume                   = {19},

  Doi                      = {10.1139/e82-205},
  Publisher                = {NRC Research Press}
}

@Article{MillerEtal2009,
  Title                    = {{Sea-level rise in New Jersey over the past 5000 years: Implications to anthropogenic changes}},
  Author                   = {Kenneth G. Miller and Peter J. Sugarman and James V. Browning and Benjamin P. Horton and Alissa Stanley and Alicia Kahn and Jane Uptegrove and Michael Aucott},
  Journal                  = {Global and Planetary Change},
  Year                     = {2009},
  Note                     = {Quaternary sea-level changes : Records and Processes},
  Number                   = {1},
  Pages                    = {10--18},
  Volume                   = {66},

  Doi                      = {10.1016/j.gloplacha.2008.03.008},
  ISSN                     = {0921-8181},
  Owner                    = {egowan-local},
  Timestamp                = {2020.07.22}
}

@Article{MillerLivingstone1993,
  Title                    = {{Late-Holocene changes in sea level and environment on eastern Cape Breton Island, Nova Scotia, Canada}},
  Author                   = {Miller, Kristina R and Livingstone, Daniel A},
  Journal                  = {The Holocene},
  Year                     = {1993},
  Number                   = {3},
  Pages                    = {211--219},
  Volume                   = {3},

  Doi                      = {10.1177/095968369300300303},
  Publisher                = {Sage Publications Sage CA: Thousand Oaks, CA}
}

@Article{Miller1990,
  Title                    = {{New records of postglacial walrus and a review of Quaternary marine mammals in New Brunswick}},
  Author                   = {Miller, Randall F},
  Journal                  = {Atlantic Geology},
  Year                     = {1990},
  Pages                    = {97--107},
  Volume                   = {26},

  Doi                      = {10.4138/1695}
}

@Article{MitiaevEtal2008,
  Title                    = {{Древние береговые линии Восточного Кильдина (Ancient coastlines of East Kildin)}},
  Author                   = {Mityaev M. V., Korsun S. A., Strelkov P. P., Matishov G. G.},
  Journal                  = {Доклады Академии наук (Doklady of the Russian Academy of Sciences)},
  Year                     = {2008},
  Number                   = {4},
  Pages                    = {546--550},
  Volume                   = {423}
}

@TechReport{MixonEtal1982,
  Title                    = {{Uranium-series dating of mollusks and corals, and age of Pleistocene deposits, Chesapeake Bay area, Virginia and Maryland}},
  Author                   = {Robert B. Mixon and B. J. Szabo and James Patrick Owens},
  Institution              = {United States Geological Survey},
  Year                     = {1982},
  Number                   = {1067- E},
  Type                     = {Professional Paper},

  Doi                      = {10.3133/pp1067E},
  Owner                    = {egowan-local},
  Timestamp                = {2020.07.27}
}

@PhdThesis{Moore2009,
  Title                    = {{Geoarchaeological investigations of stratified Holocene aeolian deposits along the Tar River in North Carolina}},
  Author                   = {Moore, C.},
  School                   = {Coastal Resources Management, East Carolina University},
  Year                     = {2009},

  Address                  = {Greenville, NC, United States},

  Owner                    = {egowan-local},
  Timestamp                = {2020.07.27}
}

@TechReport{MorlanEtal2000,
  Title                    = {Manitoba radiocarbon dates},
  Author                   = {R.E. Morlan and R. McNeely and E. Nielsen},
  Institution              = {Manitoba Industry, Trade and Mines, Geological Survey},
  Year                     = {2000},
  Number                   = {OF2000-1},
  Type                     = {Open File Report},

  Pages                    = {210}
}

@Article{Morrison1989,
  Title                    = {{Radiocarbon dating Thule culture}},
  Author                   = {Morrison, David},
  Journal                  = {Arctic Anthropology},
  Year                     = {1989},
  Pages                    = {48--77},
  Volume                   = {26},

  Publisher                = {JSTOR}
}

@Article{Nash1972,
  Title                    = {{Dorset culture in northeastern Manitoba, Canada}},
  Author                   = {Nash, Ronald J},
  Journal                  = {Arctic Anthropology},
  Year                     = {1972},
  Pages                    = {10--16},
  Volume                   = {9},

  Publisher                = {JSTOR}
}

@InCollection{NewmanEtal1980,
  Title                    = {{Holocene delevelling of the United States' East Coast}},
  Author                   = {Newman, W. S. and Cinquemani, L. J. and Pardi, R.R. and Marcus, L. F.},
  Booktitle                = {Earth Rheology, Isostasy and Eustasy},
  Publisher                = {Wiley},
  Year                     = {1980},

  Address                  = {New York, United States},
  Editor                   = {Morner, N.},
  Pages                    = {449--463},

  Owner                    = {egowan-local},
  Timestamp                = {2020.07.21}
}

@Article{NewmanRusnak1965,
  Title                    = {Holocene Submergence of the Eastern Shore of {Virginia}},
  Author                   = {Newman, Walter S. and Rusnak, Gene A.},
  Journal                  = {Science},
  Year                     = {1965},
  Number                   = {3676},
  Pages                    = {1464--1466},
  Volume                   = {148},

  Doi                      = {10.1126/science.148.3676.1464},
  Owner                    = {egowan-local},
  Publisher                = {American Association for the Advancement of Science},
  Timestamp                = {2020.07.23}
}

@TechReport{Nicks1991,
  Title                    = {{The study of the glacial stratigraphy and sedimentation of the Sheldon Point moraine, Saint John, New Brunswick}},
  Author                   = {Nicks, Linda P},
  Institution              = {New Brunswick Department of Natural Resources and Energy, Mineral Resources},
  Year                     = {1991},
  Number                   = {91-12},
  Type                     = {Open File Report},

  Pages                    = {171}
}

@Article{NikitinaEtal2000,
  Title                    = {{An updated Holocene sea-level curve for the Delaware coast}},
  Author                   = {Daria L Nikitina and James E Pizzuto and Reed A Schwimmer and Kelvin W Ramsey},
  Journal                  = {Marine Geology},
  Year                     = {2000},
  Number                   = {1},
  Pages                    = {7--20},
  Volume                   = {171},

  Doi                      = {10.1016/S0025-3227(00)00104-3},
  ISSN                     = {0025-3227},
  Owner                    = {egowan-local},
  Timestamp                = {2020.07.22}
}

@Article{NilssonEtal2001,
  Title                    = {{Variation in $^{14}$C age of macrofossils and different fractions of minute peat samples dated by AMS}},
  Author                   = {Nilsson, Mats and Klarqvist, Malin and Bohlin, Elisabet and Possnert, G{\"o}ran},
  Journal                  = {The Holocene},
  Year                     = {2001},
  Number                   = {5},
  Pages                    = {579--586},
  Volume                   = {11},

  Doi                      = {10.1191/095968301680223521},
  Owner                    = {egowan-local},
  Timestamp                = {2021.02.02}
}

@Article{Nydal1989,
  Title                    = {{A critical review of radiocarbon dating of a Norse settlement at L'Anse Aux Meadows, Newfoundland Canada}},
  Author                   = {Nydal, Reidar},
  Journal                  = {Radiocarbon},
  Year                     = {1989},
  Number                   = {3},
  Pages                    = {976--985},
  Volume                   = {31},

  Doi                      = {10.1017/S0033822200012613},
  Publisher                = {Cambridge University Press}
}

@Article{NydickEtal1995,
  Title                    = {{A sea-level rise curve from Guilford, Connecticut, USA}},
  Author                   = {Koren R. Nydick and Alison B. Bidwell and Ellen Thomas and Johan C. Varekamp},
  Journal                  = {Marine Geology},
  Year                     = {1995},
  Note                     = {Coastal Evolution in the Quarternary: IGCP Project 274},
  Number                   = {1},
  Pages                    = {137--159},
  Volume                   = {124},

  Doi                      = {10.1016/0025-3227(95)00037-Y},
  ISSN                     = {0025-3227},
  Owner                    = {egowan-local},
  Timestamp                = {2020.07.21}
}

@Article{OcchiettiEtal2001,
  Title                    = {{Pal{\'e}oenvironnements de la Mer de Champlain dans la r{\'e}gion de Qu{\'e}bec, entre 11 300 et 9750 BP: le site de Saint-Nicolas}},
  Author                   = {Occhietti, Serge and ChartierH, Michel and Hillaire-Marcel, Claude and Cournoyer, Mario and Cumbaa, Stephen and Harington, Richard},
  Journal                  = {G{\'e}ographie physique et Quaternaire},
  Year                     = {2001},
  Number                   = {1},
  Pages                    = {23--46},
  Volume                   = {55},

  Doi                      = {10.7202/005660ar},
  Publisher                = {Les Presses de l'Universit{\'e} de Montr{\'e}al}
}

@Article{OgdenHart1976,
  Title                    = {{Dalhousie University natural radiocarbon measurements I}},
  Author                   = {Ogden, J Gordon and Hart, W C},
  Journal                  = {Radiocarbon},
  Year                     = {1976},
  Number                   = {1},
  Pages                    = {43--49},
  Volume                   = {18},

  Doi                      = {10.1017/S0033822200002356},
  Publisher                = {Cambridge University Press}
}

@Article{OldaleEtal1993,
  Title                    = {{Radiocarbon ages from two submerged strandline features in the western Gulf of Maine and a sea-level curve for the northeastern Massachusetts coastal region}},
  Author                   = {Oldale, Robert N and Colman, Steven M and Jones, Glen A},
  Journal                  = {Quaternary Research},
  Year                     = {1993},
  Number                   = {1},
  Pages                    = {38--45},
  Volume                   = {40},

  Doi                      = {10.1006/qres.1993.1054},
  Owner                    = {egowan-local},
  Timestamp                = {2020.07.21}
}

@Article{OldaleOhara1980,
  Title                    = {{New radiocarbon dates from the inner Continental Shelf off southeastern Massachusetts and a local sea-level--rise curve for the past 12,000 yr}},
  Author                   = {Oldale, Robert N and O'Hara, Charles J},
  Journal                  = {Geology},
  Year                     = {1980},
  Number                   = {2},
  Pages                    = {102--106},
  Volume                   = {8},

  Doi                      = {10.1130/0091-7613(1980)8<102:NRDFTI>2.0.CO;2},
  Owner                    = {egowan-local},
  Timestamp                = {2020.07.21}
}

@Article{OlsonBroecker1961,
  Title                    = {{Lamont natural radiocarbon measurements VII}},
  Author                   = {Olson, Edwin A. and Broecker, Wallace S.},
  Journal                  = {Radiocarbon},
  Year                     = {1961},
  Pages                    = {141--175},
  Volume                   = {3},

  Doi                      = {10.1017/S0033822200020919},
  Owner                    = {egowan-local},
  Publisher                = {Cambridge University Press},
  Timestamp                = {2020.07.22}
}

@Article{PainchaudEtal1984,
  Title                    = {{D{\'e}glaciation et {\'e}mersion des terres de l’ouest de l’{\^\i}le d’Anticosti, golfe du Saint-Laurent, Qu{\'e}bec}},
  Author                   = {Painchaud, Alain and Dubois, J and Gwyn, Q},
  Journal                  = {G{\'e}ographie physique et Quaternaire},
  Year                     = {1984},
  Number                   = {2},
  Pages                    = {93--111},
  Volume                   = {38},

  Doi                      = {10.7202/032545ar},
  Publisher                = {Les Presses de l'Universit{\'e} de Montr{\'e}al}
}

@Article{PardiNewman1980,
  Title                    = {{Queens College radiocarbon measurements III}},
  Author                   = {Pardi, Richard and Newman, E R},
  Journal                  = {Radiocarbon},
  Year                     = {1980},
  Number                   = {4},
  Pages                    = {1073--1083},
  Volume                   = {22},

  Doi                      = {10.1017/S0033822200011577},
  Owner                    = {egowan-local},
  Publisher                = {Cambridge University Press},
  Timestamp                = {2020.07.22}
}

@Article{PardiEtal1984,
  Title                    = {{Queens College radiocarbon measurements IV}},
  Author                   = {Pardi, Richard R and Tomecek, Lynn and Newman, Walter S},
  Journal                  = {Radiocarbon},
  Year                     = {1984},
  Number                   = {3},
  Pages                    = {412--430},
  Volume                   = {26},

  Doi                      = {10.1017/S0033822200006779},
  Owner                    = {egowan-local},
  Publisher                = {Cambridge University Press},
  Timestamp                = {2020.07.22}
}

@Article{ParentOcchietti1988,
  Title                    = {{Late Wisconsinan deglaciation and Champlain sea invasion in the St. Lawrence valley, Qu{\'e}bec}},
  Author                   = {Parent, Michel and Occhietti, Serge},
  Journal                  = {G{\'e}ographie physique et Quaternaire},
  Year                     = {1988},
  Number                   = {3},
  Pages                    = {215--246},
  Volume                   = {42},

  Doi                      = {10.7202/032734ar},
  Publisher                = {Les Presses de l'Universit{\'e} de Montr{\'e}al}
}

@Article{ParhamEtal2013,
  Title                    = {{Quaternary coastal lithofacies, sequence development and stratigraphy in a passive margin setting, North Carolina and Virginia, USA}},
  Author                   = {Parham, Peter R. and Riggs, Stanley R. and Culver, Stephen J. and Mallinson, David J. and Rink, W. Jack and Burdette, Keven},
  Journal                  = {Sedimentology},
  Year                     = {2013},
  Number                   = {2},
  Pages                    = {503--547},
  Volume                   = {60},

  Doi                      = {10.1111/j.1365-3091.2012.01349.x},
  Owner                    = {egowan-local},
  Timestamp                = {2020.07.27}
}

@Article{ParhamEtal2014,
  Title                    = {{Evidence for ca. 7-ka maximum Holocene transgression on the Peninsular Malaysia east coast}},
  Author                   = {Parham, Peter R., and Saito, Yoshiki and Sapon, Noraisyah and Suriadi, Rokiah and Mohtar, Noor Azariyah},
  Journal                  = {Journal of Quaternary Science},
  Year                     = {2014},
  Number                   = {5},
  Pages                    = {414--422},
  Volume                   = {29},

  Doi                      = {10.1002/jqs.2714},
  Owner                    = {egowan-local},
  Timestamp                = {2020.08.05}
}

@Article{PeltierFairbanks2006,
  Title                    = {{Global glacial ice volume and Last Glacial Maximum duration from an extended Barbados sea level record}},
  Author                   = {Peltier, WR and Fairbanks, Richard G},
  Journal                  = {Quaternary Science Reviews},
  Year                     = {2006},
  Number                   = {23-24},
  Pages                    = {3322--3337},
  Volume                   = {25},

  Doi                      = {10.1016/j.quascirev.2006.04.010},
  Publisher                = {Elsevier}
}

@Article{PeltierEtal2015,
  Title                    = {{Space geodesy constrains ice age terminal deglaciation: The global ICE-6G\_C (VM5a) model}},
  Author                   = {Peltier, W. R. and Argus, D. F. and Drummond, R.},
  Journal                  = {Journal of Geophysical Research: Solid Earth},
  Year                     = {2015},
  Number                   = {1},
  Pages                    = {450--487},
  Volume                   = {120},

  Doi                      = {10.1002/2014JB011176},
  Owner                    = {egowan-local},
  Timestamp                = {2020.09.22}
}

@Article{PendeaEtal2010,
  Title                    = {{A new shoreline displacement model for the last 7 ka from eastern James Bay, Canada}},
  Author                   = {Pendea, Ionel Florin and Costopoulos, Andr{\'e} and Nielsen, Colin and Chmura, Gail Lois},
  Journal                  = {Quaternary Research},
  Year                     = {2010},
  Number                   = {3},
  Pages                    = {474--484},
  Volume                   = {73},

  Doi                      = {10.1016/j.yqres.2010.02.001},
  Publisher                = {Cambridge University Press}
}

@Article{PicoEtal2017,
  Title                    = {{Sea-level records from the US mid-Atlantic constrain Laurentide Ice Sheet extent during Marine Isotope Stage 3}},
  Author                   = {Pico, T and Creveling, J R and Mitrovica, J X},
  Journal                  = {Nature Communications},
  Year                     = {2017},
  Number                   = {1},
  Pages                    = {1--6},
  Volume                   = {8},

  Doi                      = {10.1038/ncomms15612},
  Owner                    = {egowan-local},
  Timestamp                = {2020.07.27}
}

@Article{PicoEtal2016,
  Title                    = {{Global ice volume during MIS 3 inferred from a sea-level analysis of sedimentary core records in the Yellow River Delta}},
  Author                   = {T. Pico and J.X. Mitrovica and K.L. Ferrier and J. Braun},
  Journal                  = {Quaternary Science Reviews},
  Year                     = {2016},
  Pages                    = {72--79},
  Volume                   = {152},

  Doi                      = {10.1016/j.quascirev.2016.09.012},
  ISSN                     = {0277-3791},
  Owner                    = {egowan-local},
  Timestamp                = {2020.07.28}
}

@Article{PienitzEtal1991,
  Title                    = {{Isolation of lacustrine basins and marine regression in the Kuujjuaq area, northern Qu{\'e}bec, as inferred from diatom analysis}},
  Author                   = {Pienitz, Reinhard and Lortie, Guy and Allard, Michel},
  Journal                  = {G{\'e}ographie physique et Quaternaire},
  Year                     = {1991},
  Number                   = {2},
  Pages                    = {155--174},
  Volume                   = {45},

  Doi                      = {10.7202/032858ar},
  Publisher                = {Les Presses de l'Universit{\'e} de Montr{\'e}al}
}

@Article{Plumet1974,
  Title                    = {{L'arch{\'e}ologie et le rel{\`e}vement glacio-isostatique de la r{\'e}gion de Poste-de-la-Baleine, Nouveau-Qu{\'e}bec}},
  Author                   = {Plumet, Patrick},
  Journal                  = {La Revue de G{\'e}ographie de Montr{\'e}al},
  Year                     = {1974},
  Pages                    = {443--447},
  Volume                   = {28}
}

@Article{PolyakEtal2000,
  Title                    = {{New constraints on the limits of the Barents-Kara ice sheet during the Last Glacial Maximum based on borehole stratigraphy from the Pechora Sea}},
  Author                   = {Polyak, Leonid and Gataullin, Valery and Okuneva, Ol'ga and Stelle, Vilnis},
  Journal                  = {Geology},
  Year                     = {2000},
  Number                   = {7},
  Pages                    = {611--614},
  Volume                   = {28},

  Doi                      = {10.1130/0091-7613(2000)28<611:NCOTLO>2.0.CO;2},
  Publisher                = {GeoScienceWorld}
}

@Article{PolyakovaEtal2005,
  Title                    = {{Early to middle Holocene changes in Laptev Sea water masses deduced from diatom and aquatic palynomorph assemblages}},
  Author                   = {Polyakova, Ye I and Bauch, Henning A and Klyuvitkina, Tatyana S},
  Journal                  = {Global and Planetary Change},
  Year                     = {2005},
  Number                   = {1-3},
  Pages                    = {208--222},
  Volume                   = {48},

  Doi                      = {10.1016/j.gloplacha.2004.12.014},
  Publisher                = {Elsevier}
}

@Article{PolyakovaStein2004,
  Title                    = {{Holocene paleoenvironmental implications of diatom and organic carbon records from the southeastern Kara Sea (Siberian Margin)}},
  Author                   = {Polyakova, Yelena I and Stein, Ruediger},
  Journal                  = {Quaternary Research},
  Year                     = {2004},
  Number                   = {3},
  Pages                    = {256--266},
  Volume                   = {62},

  Doi                      = {10.1016/j.yqres.2004.08.002},
  Publisher                = {Elsevier}
}

@Book{ProschDanielsen2006,
  Title                    = {{Sea level studies along the coast of of southwestern Norway. With emphasise on three short-lived Holocene marine events}},
  Author                   = {Pr{\o}sch-Danielsen, Lisbeth},
  Editor                   = {-},
  Publisher                = {Arkeologisk museum i Stavanger},
  Year                     = {2006},
  Series                   = {AmS-Skrifter},
  Volume                   = {20}
}

@Article{Psuty1986,
  Title                    = {{Holocene sea level in New Jersey}},
  Author                   = {Norbert P. Psuty},
  Journal                  = {Physical Geography},
  Year                     = {1986},
  Number                   = {2},
  Pages                    = {156--167},
  Volume                   = {7},

  Doi                      = {10.1080/02723646.1986.10642288},
  Owner                    = {egowan-local},
  Publisher                = {Taylor \& Francis},
  Timestamp                = {2020.07.22}
}

@Article{RemillardEtal2017,
  Title                    = {{Relative sea-level changes and glacio-isostatic adjustment on the Magdalen Islands archipelago (Atlantic Canada) from MIS 5 to the late Holocene}},
  Author                   = {R{\'e}millard, Audrey M and St-Onge, Guillaume and Bernatchez, Pascal and H{\'e}tu, Bernard and Buylaert, Jan-Pieter and Murray, Andrew S and Lajeunesse, Patrick},
  Journal                  = {Quaternary Science Reviews},
  Year                     = {2017},
  Pages                    = {216--233},
  Volume                   = {171},

  Doi                      = {10.1016/j.quascirev.2017.07.015},
  Publisher                = {Elsevier}
}

@Article{RemillardEtal2016,
  Title                    = {{Chronology and stratigraphy of the Magdalen Islands archipelago from the last glaciation to the early Holocene: new insights into the glacial and sea-level history of eastern Canada}},
  Author                   = {R{\'e}millard, Audrey M and St-Onge, Guillaume and Bernatchez, Pascal and H{\'e}tu, Bernard and Buylaert, Jan-Pieter and Murray, Andrew S and Vigneault, Benoit},
  Journal                  = {Boreas},
  Year                     = {2016},
  Number                   = {4},
  Pages                    = {604--628},
  Volume                   = {45},

  Doi                      = {10.1111/bor.12179},
  Publisher                = {Wiley Online Library}
}

@Article{RaabEtal2003,
  Title                    = {{Non-glacial paleoenvironments and the extent of Weichselian ice sheets on Severnaya Zemlya, Russian High Arctic}},
  Author                   = {Raab, Alexandra and Melles, Martin and Berger, Glenn W and Hagedorn, Birgit and Hubberten, Hans-Wolfgang},
  Journal                  = {Quaternary Science Reviews},
  Year                     = {2003},
  Number                   = {21-22},
  Pages                    = {2267--2283},
  Volume                   = {22},

  Doi                      = {10.1016/S0277-3791(03)00139-2},
  Publisher                = {Elsevier}
}

@TechReport{RamptonEtal1984,
  Title                    = {{Quaternary geology of New Brunswick}},
  Author                   = {Rampton, V N and Gauthier, R C and Thibault, J and Seaman, A A},
  Institution              = {Geological Survey of Canada},
  Year                     = {1984},
  Number                   = {416},
  Type                     = {Memoir},

  Doi                      = {10.4095/119730},
  Pages                    = {77}
}

@TechReport{RamseBaxter1996,
  Title                    = {{Radiocarbon dates from Delaware: a compilation}},
  Author                   = {Ramsey, Kelvin W and Baxter, Stefanie J},
  Institution              = {Delaware Geological Survey, University of Delaware},
  Year                     = {1996},

  Address                  = {Newark, Delaware, United States},
  Number                   = {54},
  Type                     = {Report of Investigations},

  Owner                    = {egowan-local},
  Timestamp                = {2020.07.22}
}

@Article{Ray2016,
  Title                    = {{On measurements of the tide at Churchill, Hudson Bay}},
  Author                   = {Ray, Richard D},
  Journal                  = {Atmosphere-Ocean},
  Year                     = {2016},
  Number                   = {2},
  Pages                    = {108--116},
  Volume                   = {54},

  Doi                      = {10.1080/07055900.2016.1139540},
  Publisher                = {Taylor \& Francis}
}

@Article{Redfield1967,
  Title                    = {{Postglacial change in sea level in the western North Atlantic Ocean}},
  Author                   = {Redfield, Alfred C},
  Journal                  = {Science},
  Year                     = {1967},
  Number                   = {3789},
  Pages                    = {687--692},
  Volume                   = {157},

  Doi                      = {10.1126/science.157.3789.687},
  Owner                    = {egowan-local},
  Timestamp                = {2020.07.21}
}

@Article{RedfieldRubin1962,
  Title                    = {{The age of salt marsh peat and its relation to recent changes in sea level at Barnstable, Massachusetts}},
  Author                   = {Redfield, Alfred C and Rubin, Meyer},
  Journal                  = {Proceedings of the National Academy of Sciences of the United States of America},
  Year                     = {1962},
  Number                   = {10},
  Pages                    = {1728},
  Volume                   = {48},

  Doi                      = {10.1073/pnas.48.10.1728},
  Owner                    = {egowan-local},
  Timestamp                = {2020.07.21}
}

@Article{RepkinaEtal,
  Title                    = {{(Dynamics of the eastern coast of Unskaya Bay, White Sea, in the Holocene)}},
  Author                   = {Repkina, T.Yu. and Romanenko, F.A. and Baranskaya, A.V. and Samsonova, S. Yu.},
  Journal                  = {Вестник МГУ. Сер. географическая (Bulletin of Moscow State University. Ser. geographic)},
  Year                     = {in review},
  Pages                    = {-},
  Volume                   = {-},

  Owner                    = {egowan-local},
  Timestamp                = {2020.07.20}
}

@TechReport{RepkinaRomanenko2016,
  Title                    = {{{Рельеф побережий Бабьего моря и о. Великого: история развития и современные изменения // Комплексные исследования Бабьего моря, полу-изолированной беломорской лагуны: геология, гидрология, биота — изменения на фоне трансгрессии берегов (Topography of the coasts of Babye More Gulf and Velikiy Island: past evolution and modern changes // Comprehensive studies of Babye More Gulf, a semi-isolated White Sea lagoon: geology, hydrology, biota - changes against the background of transgression)}}},
  Author                   = {Repkina, T. YU. and Romanenko, F. A.},
  Institution              = {White Sea Biological Station of Moscow State University},
  Year                     = {2016},
  Number                   = {19},
  Type                     = {Труды Беломорской биостанции МГУ (Proceedings of the White Sea Biological Station of Moscow State University)},

  Pages                    = {177–-210}
}

@MastersThesis{Ricard1989,
  author  = {Ricard, Jean},
  title   = {{Reconstitution pal{\'e}og{\'e}ographique dans la r{\'e}gion de la rivi{\`e}re D{\'e}ception, p{\'e}ninsule d'Ungava, Qu{\'e}bec (Paleogeographic reconstruction in the Deception River region, Ungava Peninsula, Quebec)}},
  school  = {Université de Montréal},
  year    = {1989},
  address = {Montréal, Canada},
}

@TechReport{RidlerShilts1974,
  Title                    = {{Exploration for Archean polymetallic sulphide deposits in permafrost terrains: an integrated geological/geochemical technique, Kaminak Lake area, District of Keewatin}},
  Author                   = {Ridler, R H; Shilts, W W},
  Institution              = {Geological Survey of Canada},
  Year                     = {1974},
  Number                   = {73-34},
  Type                     = {Paper},

  Doi                      = {10.4095/103314},
  Pages                    = {33}
}

@InCollection{RogersPizzuto1994,
  Title                    = {{The Holocene stratigraphy of three freshwater to brackish wetlands, Kent County, Delaware}},
  Author                   = {Rogers, E. E. and Pizzuto, J. E.},
  Booktitle                = {{Paleoenvironmental studies of the State Route 1 corridor: contexts for prehistoric settlement, New Castle and Kent counties, Delaware}},
  Publisher                = {Delaware Department of Transporation},
  Year                     = {1994},
  Editor                   = {Kellogg, D. C. and Custer, J. F.},
  Pages                    = {48--81},
  Series                   = {Archaeology Series},
  Volume                   = {114},

  Owner                    = {egowan-local},
  Timestamp                = {2020.07.22}
}

@InProceedings{RomanenkoEtal2007,
  Title                    = {{Особенности строения рыхлых отложений Югорского побережья Байдарацкой губы Карского моря (Structural Features of Loose Deposits of the Yugorskiy Coast of Baydaratskaya Bay, Kara Sea)}},
  Author                   = {Romanenko, F. A. and Belova, N. G. and Nikolaev, V. I. and Olyunina, O. S.},
  Booktitle                = {Матер. V Всеросс. совещания по изучению четвертичного периода (Proceedings of the V All-Russian. Quaternary meeting)},
  Year                     = {2007},

  Address                  = {Moscow, Russia},
  Organization             = {GEOS},
  Pages                    = {348–-351},

  Owner                    = {egowan-local},
  Timestamp                = {2020.07.20}
}

@Article{RomanenkoShilova2012,
  Title                    = {{The postglacial uplift of the Karelian Coast of the White Sea according to radiocarbon and diatom analyses of lacustrine-boggy deposits of Kindo Peninsula}},
  Author                   = {Romanenko, F A and Shilova, O S},
  Journal                  = {Doklady Earth Sciences},
  Year                     = {2012},
  Number                   = {2},
  Pages                    = {544--548},
  Volume                   = {442},

  Doi                      = {10.1134/S1028334X12020079}
}

@Article{RomundsetEtal2011,
  Title                    = {{Postglacial uplift and relative sea level changes in Finnmark, northern Norway}},
  Author                   = {Romundset, Anders and Bondevik, Stein and Bennike, Ole},
  Journal                  = {Quaternary Science Reviews},
  Year                     = {2011},
  Number                   = {19-20},
  Pages                    = {2398--2421},
  Volume                   = {30},

  Doi                      = {10.1016/j.quascirev.2011.06.007},
  Publisher                = {Elsevier}
}

@Article{RomundsetEtal2015,
  Title                    = {{A Holocene sea-level curve and revised isobase map based on isolation basins from near the southern tip of Norway}},
  Author                   = {Romundset, Anders and Fredin, Ola and H{\o}gaas, Fredrik},
  Journal                  = {Boreas},
  Year                     = {2015},
  Number                   = {2},
  Pages                    = {383--400},
  Volume                   = {44},

  Doi                      = {10.1111/bor.12105. ISSN 0300-9483},
  Publisher                = {Wiley Online Library}
}

@Article{RomundsetEtal2018,
  Title                    = {{Quantifying variable rates of postglacial relative sea level fall from a cluster of 24 isolation basins in southern Norway}},
  Author                   = {Romundset, Anders and Lakeman, Thomas R and H{\o}gaas, Fredrik},
  Journal                  = {Quaternary Science Reviews},
  Year                     = {2018},
  Pages                    = {175--192},
  Volume                   = {197},

  Doi                      = {10.1016/j.quascirev.2018.07.041},
  Publisher                = {Elsevier}
}

@Article{RomundsetEtal2010,
  Title                    = {{The first Holocene relative sea-level curve from the middle part of Hardangerfjorden, western Norway}},
  Author                   = {Romundset, Anders and LOHNE, {\O}YSTEIN S and Mangerud, Jan and Svendsen, John Inge},
  Journal                  = {Boreas},
  Year                     = {2010},
  Number                   = {1},
  Pages                    = {87--104},
  Volume                   = {39},

  Doi                      = {10.1111/j.1502-3885.2009.00108.x},
  Publisher                = {Wiley Online Library}
}

@Article{RutherfordEtal1973,
  Title                    = {{University of Saskatchewan radiocarbon dates VI}},
  Author                   = {Rutherford, A A and Wittenberg, Juergen and McCallum, K J},
  Journal                  = {Radiocarbon},
  Year                     = {1973},
  Number                   = {1},
  Pages                    = {193--211},
  Volume                   = {15},

  Doi                      = {10.1017/S0033822200058707},
  Publisher                = {Cambridge University Press}
}

@Article{RutherfordEtal1979,
  Title                    = {{University of Saskatchewan radiocarbon dates VIII}},
  Author                   = {Rutherford, A. A. and Wittenberg, Juergen and Wilmeth, Roscoe},
  Journal                  = {Radiocarbon},
  Year                     = {1979},
  Number                   = {1},
  Pages                    = {48--94},
  Volume                   = {21},

  Doi                      = {10.1017/S0033822200004215}
}

@TechReport{Sorensen1999,
  Title                    = {{En 14C datert og dendrokronologisk kalibrert strandforskyvningskurve for s{\o}ndre {\O}stfold, S{\o}r{\o}st-Norge}},
  Author                   = {S{\o}rensen, Rolf},
  Institution              = {AmS},
  Year                     = {1999},
  Number                   = {12A},
  Type                     = {Rapport},

  Pages                    = {227--242}
}

@Article{Sorensen1979,
  Title                    = {{Late Weichselian deglaciation in the Oslofjord area, south Norway}},
  Author                   = {S{\o}rensen, Rolf},
  Journal                  = {Boreas},
  Year                     = {1979},
  Number                   = {2},
  Pages                    = {241--246},
  Volume                   = {8},

  Doi                      = {10.1111/j.1502-3885.1979.tb00806.x},
  Publisher                = {Wiley Online Library}
}

@Article{SaintLaurentFilion1992,
  Title                    = {{Interpr{\'e}tation pal{\'e}o{\'e}cologique des dunes {\`a} la limite des arbres, secteur nord-est de la mer d’Hudson, Qu{\'e}bec}},
  Author                   = {Saint-Laurent, Diane and Filion, Louise},
  Journal                  = {G{\'e}ographie physique et Quaternaire},
  Year                     = {1992},
  Number                   = {2},
  Pages                    = {209--220},
  Volume                   = {46},

  Doi                      = {10.7202/032905ar},
  Publisher                = {Les Presses de l'Universit{\'e} de Montr{\'e}al}
}

@Article{Salvigsen1981,
  Title                    = {{Radiocarbon dated raised beaches in Kong Karls Land, Svalbard, and their consequences for the glacial history of the Barents Sea area}},
  Author                   = {Salvigsen, Otto},
  Journal                  = {Geografiska Annaler: Series A, Physical Geography},
  Year                     = {1981},
  Number                   = {3-4},
  Pages                    = {283--291},
  Volume                   = {63},

  Doi                      = {10.1080/04353676.1981.11880043},
  Publisher                = {Taylor \& Francis}
}

@Article{Salvigsen1978,
  Title                    = {{Holocene emergence and finds of pumice, whalebones and driftwood at Svartknausflya, Nordaustlandet}},
  Author                   = {Salvigsen, OTTO},
  Journal                  = {Norsk Polarinstitutt {\AA}rbok},
  Year                     = {1978},
  Pages                    = {217--228},
  Volume                   = {1977}
}

@Article{SalvigsenElgersma1993,
  Title                    = {{Radiocarbon dating of deglaciation and raised beaches in north-western S{\o}rkapp Land, Spitsbergen, Svalbard}},
  Author                   = {Salvigsen, O and Elgersma, A},
  Journal                  = {Prace Geograficzne},
  Year                     = {1993},
  Pages                    = {39--48},
  Volume                   = {94}
}

@Article{SalvigsenHogvard2006,
  Title                    = {{Glacial history, Holocene shoreline displacement and palaeoclimate based on radiocarbon ages in the area of Bockfjorden, north-western Spitsbergen, Svalbard}},
  Author                   = {Salvigsen, Otto and H{\o}gvard, Kirsti},
  Journal                  = {Polar Research},
  Year                     = {2006},
  Number                   = {1},
  Pages                    = {15--24},
  Volume                   = {25},

  Doi                      = {10.1111/j.1751-8369.2006.tb00147.x},
  Publisher                = {Wiley Online Library}
}

@Article{SalvigsenMangerud1991,
  Title                    = {{Holocene shoreline displacement at Agardhbukta, eastern Spitsbergen, Svalbard}},
  Author                   = {Salvigsen, Otto and Mangerud, Jan},
  Journal                  = {Polar Research},
  Year                     = {1991},
  Number                   = {1},
  Pages                    = {1--7},
  Volume                   = {9},

  Doi                      = {10.3402/polar.v9i1.6775},
  Publisher                = {Taylor \& Francis}
}

@Article{SamsonEtal1977,
  Title                    = {{Quebec radiocarbon measurements I}},
  Author                   = {Samson, Claude and Barrette, Louis and LaSalle, Pierre and Fortier, Jacques},
  Journal                  = {Radiocarbon},
  Year                     = {1977},
  Number                   = {1},
  Pages                    = {96--100},
  Volume                   = {19},

  Doi                      = {10.1017/S0033822200003362},
  Publisher                = {Cambridge University Press}
}

@Article{SaulnierTalbotReinard2001,
  Title                    = {{Isolation au postglaciaire d'un bassin c{\^o}tier pr{\`e}s de Kuujjuaraapik-Whapmagoostui, en Hudsonie (Qu{\'e}bec): une analyse biostratigraphique diatomif{\`e}re}},
  Author                   = {Saulnier-Talbot, {\'E}milie and Pienitz, Reinard},
  Journal                  = {G{\'e}ographie physique et Quaternaire},
  Year                     = {2001},
  Number                   = {1},
  Pages                    = {63--74},
  Volume                   = {55},

  Doi                      = {10.7202/005662ar},
  Publisher                = {Les Presses de l'Universit{\'e} de Montr{\'e}al}
}

@Article{SavoieGanloff1980,
  Title                    = {{Analyse pollinique d’une palse au site arch{\'e}ologique de Vieux-Port-Burwell (Killiniq), Territoires du Nord-Ouest}},
  Author                   = {Savoie, Louise and Gangloff, Pierre},
  Journal                  = {G{\'e}ographie physique et Quaternaire},
  Year                     = {1980},
  Number                   = {3},
  Pages                    = {301--320},
  Volume                   = {34},

  Doi                      = {10.7202/1000414ar},
  Publisher                = {Les Presses de l’Universit{\'e} de Montr{\'e}al}
}

@Article{ScheffersEtal2012,
  Title                    = {{Holocene sea levels along the Andaman Sea coast of Thailand}},
  Author                   = {Anja Scheffers and Dominik Brill and Dieter Kelletat and Helmut Brückner and Sander Scheffers and Kelly Fox},
  Journal                  = {The Holocene},
  Year                     = {2012},
  Number                   = {10},
  Pages                    = {1169--1180},
  Volume                   = {22},

  Doi                      = {10.1177/0959683612441803},
  Owner                    = {egowan-local},
  Timestamp                = {2020.08.04}
}

@Article{SchimanskiStattegger2005,
  Title                    = {{Deglacial and Holocene evolution of the Vietnam shelf: stratigraphy, sediments and sea-level change}},
  Author                   = {A. Schimanski and K. Stattegger},
  Journal                  = {Marine Geology},
  Year                     = {2005},
  Number                   = {4},
  Pages                    = {365--387},
  Volume                   = {214},

  Doi                      = {10.1016/j.margeo.2004.11.001},
  ISSN                     = {0025-3227},
  Owner                    = {egowan-local},
  Timestamp                = {2020.07.29}
}

@Article{ScoffinLeTissier1998,
  Title                    = {{Late Holocene sea level and reef-flat progradation, Phuket, South Thailand}},
  Author                   = {Scoffin, T P and {Le Tissier}, M D A},
  Journal                  = {Coral Reefs},
  Year                     = {1998},
  Number                   = {3},
  Pages                    = {273--276},
  Volume                   = {17},

  Doi                      = {10.1007/s003380050128},
  Owner                    = {egowan-local},
  Timestamp                = {2020.08.04}
}

@InCollection{ScottEtal1989,
  Title                    = {{Holocene relative sea-level changes and Quaternary glacial events on a continental shelf edge: Sable Island Bank}},
  Author                   = {Scott, David Bruce and Boyd, R and Douma, M and Medioli, Franco S and Yuill, S and Leavitt, E and Lewis, CFM},
  Booktitle                = {{Late Quaternary sea-level correlation and applications}},
  Publisher                = {Springer},
  Year                     = {1989},
  Pages                    = {105--119},

  Doi                      = {10.1007/978-94-009-0873-4\_6}
}

@InCollection{ScottEtal1987,
  Title                    = {{Relative sea-level changes In Atlantic Canada: observed level and sedimentological changes vs. theoretical models}},
  Author                   = {Scott, D. B. and Boyd, R. and Medioli, F. S.},
  Booktitle                = {{Sea-level fluctuation and coastal evolution}},
  Publisher                = {SEPM Society for Sedimentary Geology},
  Year                     = {1987},

  Doi                      = {10.2110/pec.87.41.0087},
  ISBN                     = {9781565760950},
  Owner                    = {egowan-local},
  Timestamp                = {2020.08.06}
}

@Article{ScottEtal1995,
  Title                    = {{A new sea-level curve from Nova Scotia: evidence for a rapid acceleration of sea-level rise in the late mid-Holocene}},
  Author                   = {Scott, David Bruce and Brown, K and Collins, E S and Medioli, F S},
  Journal                  = {Canadian Journal of Earth Sciences},
  Year                     = {1995},
  Number                   = {12},
  Pages                    = {2071--2080},
  Volume                   = {32},

  Doi                      = {10.1139/e95-160},
  Publisher                = {NRC Research Press}
}

@Article{ScottGreenberg1983,
  Title                    = {{Relative sea-level rise and tidal development in the Fundy tidal system}},
  Author                   = {Scott, David B and Greenberg, David A},
  Journal                  = {Canadian Journal of Earth Sciences},
  Year                     = {1983},
  Number                   = {10},
  Pages                    = {1554--1564},
  Volume                   = {20},

  Doi                      = {10.1139/e83-145},
  Publisher                = {NRC Research Press}
}

@Article{ScottMedioli1982,
  Title                    = {{Micropaleontological documentation for early Holocene fall of relative sea level on the Atlantic coast of Nova Scotia}},
  Author                   = {Scott, David B and Medioli, Franco S},
  Journal                  = {Geology},
  Year                     = {1982},
  Number                   = {5},
  Pages                    = {278--281},
  Volume                   = {10},

  Doi                      = {10.1130/0091-7613(1982)10<278:MDFEHF>2.0.CO;2},
  Publisher                = {Geological Society of America}
}

@Article{ScottEtal1984,
  Title                    = {{Holocene rise of relative sea level at Sable Island, Nova Scotia, Canada}},
  Author                   = {Scott, David Bruce and Medioli, F S and Duffett, T E},
  Journal                  = {Geology},
  Year                     = {1984},
  Number                   = {3},
  Pages                    = {173--176},
  Volume                   = {12},

  Doi                      = {10.1130/0091-7613(1984)12\%3C173:HRORSL\%3E2.0.CO;2},
  Publisher                = {Geological Society of America}
}

@Article{ScottEtal1981,
  Title                    = {{Marsh foraminifera of Prince Edward Island: their recent distribution and application for former sea level studies}},
  Author                   = {Scott, David B and Williamson, Mark A and Duffett, Thomas E},
  Journal                  = {Maritime Sediments and Atlantic Geology},
  Year                     = {1981},
  Pages                    = {98--129},
  Volume                   = {17},

  Doi                      = {10.4138/1380}
}

@Article{ScottEtal1991,
  Title                    = {{Quaternary marine deposits of the Springdale-Hall’s Bay area, Newfoundland}},
  Author                   = {Scott, Sharon and Catto, Norm and Liverman, David},
  Journal                  = {Atlantic Geology},
  Year                     = {1991},
  Pages                    = {181--191},
  Volume                   = {27},

  Doi                      = {10.4138/1733}
}

@MastersThesis{Scott2006,
  Title                    = {{Correlating late Pleistocene deposits on the coastal plain of Virginia with the glacial-eustatic sea-level curve}},
  Author                   = {Scott, T. W.},
  School                   = {Old Dominion University},
  Year                     = {2006},

  Address                  = {Norfolk, VA, United States},

  Owner                    = {egowan-local},
  Timestamp                = {2020.07.27}
}

@InCollection{Seaman2004,
  Title                    = {{Late Pleistocene history of New Brunswick, Canada}},
  Author                   = {Seaman, Allen A},
  Booktitle                = {{Quaternary Glaciations--Extent and Chronology - Part II: North America}},
  Publisher                = {Elsevier},
  Year                     = {2004},
  Editor                   = {J\"{u}rgen Ehlers and Philip L. Gibbard and Philip D. Hughes},
  Pages                    = {151--167},
  Series                   = {Developments in Quaternary Science},

  Doi                      = {10.1016/S1571-0866(04)80195-7},
  ISSN                     = {1571-0866}
}

@MastersThesis{Sears1973,
  Title                    = {{Evolution of Platt Shoals, northern North Carolina shelf}},
  Author                   = {Sears, P. C.},
  School                   = {Old Dominion University},
  Year                     = {1973},

  Address                  = {Norfolk, VA, United States},

  Owner                    = {egowan-local},
  Timestamp                = {2020.07.23}
}

@Article{ShawEtal2010,
  Title                    = {{Catastrophic tidal expansion in the Bay of Fundy, Canada}},
  Author                   = {Shaw, John and Amos, Carl L and Greenberg, David A and O’Reilly, Charles T and Parrott, D Russell and Patton, Eric},
  Journal                  = {Canadian Journal of Earth Sciences},
  Year                     = {2010},
  Number                   = {8},
  Pages                    = {1079--1091},
  Volume                   = {47},

  Doi                      = {10.1139/E10-046}
}

@Article{ShawCeman1999,
  Title                    = {Salt-marsh aggradation in response to late-Holocene sea-level rise at Amherst Point, Nova Scotia, Canada},
  Author                   = {Shaw, John and Ceman, James},
  Journal                  = {The Holocene},
  Year                     = {1999},
  Number                   = {4},
  Pages                    = {439--451},
  Volume                   = {9},

  Publisher                = {Sage Publications Sage CA: Thousand Oaks, CA}
}

@Article{ShawEdwardson1994,
  Title                    = {{Surficial sediments and post-glacial relative sea-level history, Hamilton Sound, Newfoundland}},
  Author                   = {Shaw, J and Edwardson, K A},
  Journal                  = {Atlantic Geology},
  Year                     = {1994},
  Pages                    = {97--112},
  Volume                   = {30},

  Doi                      = {10.4138/2123}
}

@Article{ShawEtal2009,
  Title                    = {{Submerged early Holocene coastal and terrestrial landforms on the inner shelves of Atlantic Canada}},
  Author                   = {Shaw, John and Fader, Gordon B and Taylor, Robert B},
  Journal                  = {Quaternary International},
  Year                     = {2009},
  Number                   = {1-2},
  Pages                    = {24--34},
  Volume                   = {206},

  Doi                      = {10.1016/j.quaint.2008.07.017},
  Publisher                = {Elsevier}
}

@Article{ShawForbes1995,
  Title                    = {{The postglacial relative sea-level lowstand in Newfoundland}},
  Author                   = {Shaw, John and Forbes, Donald L},
  Journal                  = {Canadian Journal of Earth Sciences},
  Year                     = {1995},
  Number                   = {9},
  Pages                    = {1308--1330},
  Volume                   = {32},

  Doi                      = {10.1139/e95-107},
  Publisher                = {NRC Research Press}
}

@InProceedings{ShawForbes1987,
  Title                    = {{Coastal barrier and beach-ridge sedimentation in Newfoundland}},
  Author                   = {Shaw, J and Forbes, D L},
  Booktitle                = {Proceedings, Canadian Coastal Conference},
  Year                     = {1987},
  Organization             = {Natural Resources Council Canada Ottawa},
  Pages                    = {437--454}
}

@TechReport{ShawPotter2015,
  Title                    = {{Surficial geology, coastal waters, Island of Newfoundland, Newfoundland and Labrador}},
  Author                   = {Shaw, J and Potter, D P},
  Institution              = {Geological Survey of Canada},
  Year                     = {2015},
  Number                   = {605},
  Type                     = {Bulletin},

  Doi                      = {10.4095/293728},
  Pages                    = {118}
}

@Article{ShawEtal1993,
  Title                    = {{Impact of the Holocene transgression on the Atlantic coastline of Nova Scotia}},
  Author                   = {Shaw, John and Taylor, Robert and Forbes, Donald},
  Journal                  = {G{\'e}ographie physique et Quaternaire},
  Year                     = {1993},
  Number                   = {2},
  Pages                    = {221--238},
  Volume                   = {47},

  Doi                      = {10.7202/032950ar},
  Publisher                = {Les Presses de l'Universit{\'e} de Montr{\'e}al}
}

@Article{SimonEtal2014,
  Title                    = {{A relative sea-level history for Arviat, Nunavut, and implications for Laurentide Ice Sheet thickness west of Hudson Bay}},
  Author                   = {Simon, Karen M and James, Thomas S and Forbes, Donald L and Telka, Alice M and Dyke, Arthur S and Henton, Joseph A},
  Journal                  = {Quaternary research},
  Year                     = {2014},
  Number                   = {1},
  Pages                    = {185--197},
  Volume                   = {82},

  Doi                      = {10.1016/j.yqres.2014.04.002},
  Publisher                = {Cambridge University Press}
}

@Article{SimonEtal2016,
  Title                    = {{A glacial isostatic adjustment model for the central and northern Laurentide Ice Sheet based on relative sea level and GPS measurements}},
  Author                   = {Simon, K M and James, T S and Henton, J A and Dyke, A S},
  Journal                  = {Geophysical Journal International},
  Year                     = {2016},
  Number                   = {3},
  Pages                    = {1618--1636},
  Volume                   = {205},

  Doi                      = {10.1093/gji/ggw103},
  Publisher                = {Oxford University Press}
}

@Article{Sinsakul1992,
  Title                    = {{Evidence of Quarternary sea level changes in the coastal areas of Thailand: a review}},
  Author                   = {Sin Sinsakul},
  Journal                  = {Journal of Southeast Asian Earth Sciences},
  Year                     = {1992},
  Note                     = {Global Environmental Change the Role of the Geoscientist Past, Present and Future Sea-level changes},
  Number                   = {1},
  Pages                    = {23--37},
  Volume                   = {7},

  Doi                      = {10.1016/0743-9547(92)90012-Z},
  ISSN                     = {0743-9547},
  Owner                    = {egowan-local},
  Timestamp                = {2020.07.29}
}

@Article{SlagleEtal2006,
  Title                    = {{Late-stage estuary infilling controlled by limited accommodation space in the Hudson River}},
  Author                   = {A. L. Slagle and W. B. F. Ryan and S. M. Carbotte and R. Bell and F. O. Nitsche and T. Kenna},
  Journal                  = {Marine Geology},
  Year                     = {2006},
  Number                   = {3},
  Pages                    = {181--202},
  Volume                   = {232},

  Doi                      = {10.1016/j.margeo.2006.07.009},
  ISSN                     = {0025-3227},
  Owner                    = {egowan-local},
  Timestamp                = {2020.07.22}
}

@Article{SlupikEtal2013,
  Title                    = {{The role of a proto-Schelde River in the genesis of the southwestern Netherlands, inferred from the Quaternary successions and fossils in Moriaanshoofd Borehole (Zeeland, the Netherlands)}},
  Author                   = {Slupik, A A and Wesselingh, F P and Mayhew, D F and Janse, A C and Dieleman, F E and {Van Strydonck}, M and Kiden, P and Burger, A W and Reumer, J W F},
  Journal                  = {Netherlands Journal of Geosciences},
  Year                     = {2013},
  Number                   = {1},
  Pages                    = {69--86},
  Volume                   = {92},

  Doi                      = {10.1017/S0016774600000299},
  Publisher                = {Cambridge University Press}
}

@Article{SnyderEtal1997,
  Title                    = {{Postglacial relative sea-level history: sediment and diatom records of emerged coastal lakes, north-central Kola Peninsula, Russia}},
  Author                   = {Snyder, J. A. and Forman, S. L. and Mode, W. N. and Tarasov, G. A.},
  Journal                  = {Boreas},
  Year                     = {1997},
  Number                   = {4},
  Pages                    = {329--346},
  Volume                   = {26},

  Doi                      = {10.1111/j.1502-3885.1997.tb00859.x},
  Publisher                = {Wiley Online Library}
}

@Article{Somboon1988,
  Title                    = {{Paleontological study of the recent marine sediments in the lower central plain, Thailand}},
  Author                   = {J. R. P. Somboon},
  Journal                  = {Journal of Southeast Asian Earth Sciences},
  Year                     = {1988},
  Number                   = {3},
  Pages                    = {201--210},
  Volume                   = {2},

  Doi                      = {10.1016/0743-9547(88)90031-1},
  ISSN                     = {0743-9547},
  Owner                    = {egowan-local},
  Timestamp                = {2020.07.29}
}

@Article{SomboonThiramongkol1992,
  Title                    = {{Holocene highstand shoreline of the Chao Phraya delta, Thailand}},
  Author                   = {J. R. P. Somboon and N. Thiramongkol},
  Journal                  = {Journal of Southeast Asian Earth Sciences},
  Year                     = {1992},
  Note                     = {Global Environmental Change the Role of the Geoscientist Past, Present and Future Sea-level changes},
  Number                   = {1},
  Pages                    = {53--60},
  Volume                   = {7},

  Doi                      = {10.1016/0743-9547(92)90014-3},
  ISSN                     = {0743-9547},
  Owner                    = {egowan-local},
  Timestamp                = {2020.07.29}
}

@Article{SpaurSnyder1999,
  Title                    = {{Coastal wetlands evolution at the leading edge of the marine transgression: Jarrett Bay, North Carolina}},
  Author                   = {Spaur, Christopher C. and Snyder, Stephen W.},
  Journal                  = {Journal of the Elisha Mitchell Scientific Society},
  Year                     = {1999},
  Number                   = {1},
  Pages                    = {20--46},
  Volume                   = {115},

  Owner                    = {egowan-local},
  Timestamp                = {2020.07.27},
  Url                      = {https://www.jstor.org/stable/24335554}
}

@Article{Stabell1980,
  Title                    = {{Holocene shorelevel displacement in Telemark, southern Norway}},
  Author                   = {Stabell, Bj{\o}rg},
  Journal                  = {Norsk Geologisk Tidsskrift},
  Year                     = {1980},
  Number                   = {7},
  Pages                    = {71--81},
  Volume                   = {60},

  Publisher                = {Universitetsforlaget}
}

@InCollection{StabellKrzywinski1978,
  Title                    = {Strandforskyvningsunders{\o}kelsen},
  Author                   = {Stabell, B and Krzywinski, K},
  Booktitle                = {{Statfjord transportation system project. Ilandf{\o}ring av olje p{\aa} Sotra. De arkeologiske unders{\o}kelser 1978}},
  Publisher                = {Historisk museum, Universitetet i Bergen},
  Year                     = {1978},
  Editor                   = {Myhre, B.},
  Pages                    = {93--132}
}

@Article{StabellKrzywinski1979,
  Title                    = {Havniv{\aa}endringer p{\aa} Sotra, Hordaland},
  Author                   = {Stabell, B and Krzywinski, K},
  Journal                  = {Arkeo},
  Year                     = {1979},
  Pages                    = {12--15},
  Volume                   = {1}
}

@MastersThesis{Stanton2008,
  Title                    = {{Holocene inner continental shelf stratigraphy, micropaleontology and paleoenvironmental change off the Outer Banks, North Carolina}},
  Author                   = {Stanton, C. L. T.},
  School                   = {East Carolina University},
  Year                     = {2008},

  Address                  = {Greenville, North Carolina. United States},

  Owner                    = {egowan-local},
  Timestamp                = {2020.07.23}
}

@Article{StatteggerEtal2013,
  Title                    = {{Mid to late Holocene sea-level reconstruction of Southeast Vietnam using beachrock and beach-ridge deposits}},
  Author                   = {Karl Stattegger and Rik Tjallingii and Yoshiki Saito and Maximiliano Michelli and Nguyen {Trung Thanh} and Andreas Wetzel},
  Journal                  = {Global and Planetary Change},
  Year                     = {2013},
  Note                     = {Land-Ocean-Atmosphere interaction in the coastal zone of South Vietnam},
  Pages                    = {214--222},
  Volume                   = {110},

  Doi                      = {10.1016/j.gloplacha.2013.08.014},
  ISSN                     = {0921-8181},
  Owner                    = {egowan-local},
  Timestamp                = {2020.07.29}
}

@Article{SteaMott1998,
  Title                    = {{Deglaciation of Nova Scotia: stratigraphy and chronology of lake sediment cores and buried organic sections}},
  Author                   = {Stea, Rudolph and Mott, Robert},
  Journal                  = {G{\'e}ographie physique et Quaternaire},
  Year                     = {1998},
  Number                   = {1},
  Pages                    = {3--21},
  Volume                   = {52},

  Doi                      = {10.7202/004871ar},
  Publisher                = {Les Presses de l'Universit{\'e} de Montr{\'e}al}
}

@Article{SteaMott1989,
  Title                    = {{Deglaciation environments and evidence for glaciers of Younger Dryas age in Nova Scotia, Canada}},
  Author                   = {Stea, Rudolph R and Mott, Robert J},
  Journal                  = {Boreas},
  Year                     = {1989},
  Number                   = {2},
  Pages                    = {169--187},
  Volume                   = {18},

  Doi                      = {10.1111/j.1502-3885.1989.tb00388.x},
  Publisher                = {Wiley Online Library}
}

@Article{SteaWightman1987,
  Title                    = {{Age of the Five Islands Formation, Nova Scotia, and the deglaciation of the Bay of Fundy}},
  Author                   = {Stea, Rudolph R and Wightman, Daryl M},
  Journal                  = {Quaternary Research},
  Year                     = {1987},
  Number                   = {3},
  Pages                    = {211--219},
  Volume                   = {27},

  Doi                      = {10.1016/0033-5894(87)90078-0},
  Publisher                = {Cambridge University Press}
}

@Article{SteinkeEtal2003,
  Title                    = {{On the significance of sea-level variations and shelf paleo-morphology in governing sedimentation in the southern South China Sea during the last deglaciation}},
  Author                   = {Stephan Steinke and Markus Kienast and Till Hanebuth},
  Journal                  = {Marine Geology},
  Year                     = {2003},
  Note                     = {Asian Monsoons and Global Linkages on Milankovitch and Sub-Milankovitch Time Scales},
  Number                   = {1},
  Pages                    = {179--206},
  Volume                   = {201},

  Doi                      = {10.1016/S0025-3227(03)00216-0},
  ISSN                     = {0025-3227},
  Owner                    = {egowan-local},
  Timestamp                = {2020.07.28}
}

@Article{StuckenrathEtal1966,
  Title                    = {{University of Pennsylvania radiocarbon dates IX}},
  Author                   = {Stuckenrath, Robert and Coe, William R and Ralph, Elizabeth K},
  Journal                  = {Radiocarbon},
  Year                     = {1966},
  Pages                    = {348--385},
  Volume                   = {8},

  Doi                      = {10.1017/S0033822200000217},
  Publisher                = {Cambridge University Press}
}

@Article{StuiverDaddario1963,
  Title                    = {{Submergence of the New Jersey coast}},
  Author                   = {Stuiver, Minze and Daddario, Joseph J.},
  Journal                  = {Science},
  Year                     = {1963},
  Number                   = {3594},
  Pages                    = {951--951},
  Volume                   = {142},

  Doi                      = {10.1126/science.142.3594.951},
  Owner                    = {egowan-local},
  Timestamp                = {2020.07.22}
}

@Article{StuiverEtal1963,
  Title                    = {Yale Natural Radiocarbon Measurements {VIII}},
  Author                   = {Stuiver, Minze and Deevey, Edward S. and Rouse, Irving},
  Journal                  = {Radiocarbon},
  Year                     = {1963},
  Pages                    = {312--341},
  Volume                   = {5},

  Doi                      = {10.1017/S0033822200036936},
  Owner                    = {egowan-local},
  Timestamp                = {2020.07.21}
}

@Article{SvendsenMangerud1987,
  Title                    = {{Late Weichselian and Holocene sea-level history for a cross-section of western Norway}},
  Author                   = {Svendsen, John Inge and Mangerud, Jan},
  Journal                  = {Journal of Quaternary Science},
  Year                     = {1987},
  Number                   = {2},
  Pages                    = {113--132},
  Volume                   = {2},

  Doi                      = {10.1002/jqs.3390020205},
  Publisher                = {Wiley Online Library}
}

@Article{TaEtal2002,
  Title                    = {{Holocene delta evolution and sediment discharge of the Mekong River, southern Vietnam}},
  Author                   = {Thi Kim Oanh Ta and Van Lap Nguyen and Masaaki Tateishi and Iwao Kobayashi and Susumu Tanabe and Yoshiki Saito},
  Journal                  = {Quaternary Science Reviews},
  Year                     = {2002},
  Number                   = {16},
  Pages                    = {1807--1819},
  Volume                   = {21},

  Doi                      = {10.1016/S0277-3791(02)00007-0},
  ISSN                     = {0277-3791},
  Owner                    = {egowan-local},
  Timestamp                = {2020.07.29}
}

@Article{TamuraEtal2007,
  Title                    = {{Depositional facies and radiocarbon ages of a drill core from the Mekong River lowland near Phnom Penh, Cambodia: Evidence for tidal sedimentation at the time of Holocene maximum flooding}},
  Author                   = {Toru Tamura and Yoshiki Saito and Sotham Sieng and Bunnarin Ben and Meng Kong and Sokuntheara Choup and Shinji Tsukawaki},
  Journal                  = {Journal of Asian Earth Sciences},
  Year                     = {2007},
  Number                   = {5},
  Pages                    = {585--592},
  Volume                   = {29},

  Doi                      = {10.1016/j.jseaes.2006.03.009},
  ISSN                     = {1367-9120},
  Owner                    = {egowan-local},
  Timestamp                = {2020.07.29}
}

@Article{TamuraEtal2009,
  Title                    = {{Initiation of the Mekong River delta at 8 ka: evidence from the sedimentary succession in the Cambodian lowland}},
  Author                   = {Toru Tamura and Yoshiki Saito and Sotham Sieng and Bunnarin Ben and Meng Kong and Im Sim and Sokuntheara Choup and Fumio Akiba},
  Journal                  = {Quaternary Science Reviews},
  Year                     = {2009},
  Note                     = {Special Theme: Modern Analogues in Quaternary Palaeoglaciological Reconstruction},
  Number                   = {3},
  Pages                    = {327--344},
  Volume                   = {28},

  Doi                      = {10.1016/j.quascirev.2008.10.010},
  ISSN                     = {0277-3791},
  Owner                    = {egowan-local},
  Timestamp                = {2020.07.29}
}

@Article{TanabeEtal2003,
  Title                    = {{Stratigraphy and Holocene evolution of the mud-dominated Chao Phraya delta, Thailand}},
  Author                   = {Susumu Tanabe and Yoshiki Saito and Yoshio Sato and Yuichiro Suzuki and Sin Sinsakul and Suwat Tiyapairach and Niran Chaimanee},
  Journal                  = {Quaternary Science Reviews},
  Year                     = {2003},
  Number                   = {8},
  Pages                    = {789--807},
  Volume                   = {22},

  Doi                      = {10.1016/S0277-3791(02)00242-1},
  ISSN                     = {0277-3791},
  Owner                    = {egowan-local},
  Timestamp                = {2020.07.29}
}

@TechReport{Tanner1907,
  Title                    = {{Kvartärsystemet i Fennoskandias nordliga delar}},
  Author                   = {Tanner, V},
  Institution              = {Geologian tutkimuskeskus},
  Year                     = {1907},

  Address                  = {Helsingfors, Finland},
  Month                    = {June},
  Number                   = {21},
  Type                     = {Bulletin de la Commission géologique de Finlande},

  Owner                    = {egowan-local},
  Timestamp                = {2020.07.20}
}

@Article{ThomasEtal2009,
  Title                    = {{Penultimate Deglacial sea-level timing from Uranium/Thorium dating of Tahitian corals}},
  Author                   = {Thomas, Alex L. and Henderson, Gideon M. and Deschamps, Pierre and Yokoyama, Yusuke and Mason, Andrew J. and Bard, Edouard and Hamelin, Bruno and Durand, Nicolas and Camoin, Gilbert},
  Journal                  = {Science},
  Year                     = {2009},
  Number                   = {5931},
  Pages                    = {1186--1189},
  Volume                   = {324},

  Doi                      = {10.1126/science.1168754},
  Owner                    = {egowan-local},
  Timestamp                = {2020.07.28}
}

@Article{Thomsen1982,
  Title                    = {{Late Weichselian shore-level displacement on Nord-J{\ae}ren, south-west Norway}},
  Author                   = {Thomsen, Hanne},
  Journal                  = {Geologiska F{\"o}reningen i Stockholm F{\"o}rhandlingar},
  Year                     = {1982},
  Number                   = {4},
  Pages                    = {447--468},
  Volume                   = {103},

  Doi                      = {10.1080/11035898209453724},
  Publisher                = {Taylor \& Francis}
}

@InCollection{TjiaFujii1992,
  Title                    = {{Late Quaternary shorelines in peninsular Malaysia}},
  Author                   = {Tjia, H. D. and Fujii, S},
  Booktitle                = {The Coastal Zone of Peninsular Malaysia},
  Publisher                = {IGCP},
  Year                     = {1992},

  Address                  = {Ipoh, Malaysia},
  Editor                   = {Tjia, H. D. and Sharifah, Mastura},
  Number                   = {274},
  Type                     = {IGCP Project},

  Owner                    = {egowan-local},
  Timestamp                = {2020.07.30}
}

@InCollection{TjiaEtal1983,
  Title                    = {{Holocene shorelines of Tioman island in the South China Sea}},
  Author                   = {Tjia, H D and Fujii, S and Kigoshi, K},
  Booktitle                = {{Developments in physical geography - a tribute to J. I. S. Zonneveld}},
  Publisher                = {Netherlands Koninklijk Nederlands Geologisch},
  Year                     = {1983},
  Editor                   = {J. H. J. Terwindt and H. {Van Steijn}},
  Number                   = {4},
  Pages                    = {599--604},
  Series                   = {Geologie en Mijnbouw},
  Volume                   = {62},

  Owner                    = {egowan-local},
  Timestamp                = {2020.08.05}
}

@Article{TjiaEtal1972,
  Title                    = {{Radiocarbon dates of elevated shorelines, Indonesia and Malaysia. Part 1}},
  Author                   = {H. D. Tjia and Shoji Fujii and Kunihiko Kigoshi and Arata Sugimura and Thomas Zakaria},
  Journal                  = {Quaternary Research},
  Year                     = {1972},
  Number                   = {4},
  Pages                    = {487--495},
  Volume                   = {2},

  Doi                      = {10.1016/0033-5894(72)90087-7},
  ISSN                     = {0033-5894},
  Owner                    = {egowan-local},
  Timestamp                = {2020.08.05}
}

@Article{Tuck1971,
  Title                    = {{An archaic cemetery at Port au Choix, Newfoundland}},
  Author                   = {Tuck, James A},
  Journal                  = {American Antiquity},
  Year                     = {1971},
  Number                   = {3},
  Pages                    = {343--358},
  Volume                   = {36},

  Doi                      = {10.2307/277719},
  Publisher                = {Cambridge University Press}
}

@Article{VacchiEtal2018,
  Title                    = {{Postglacial relative sea-level histories along the eastern Canadian coastline}},
  Author                   = {Vacchi, Matteo and Engelhart, Simon E and Nikitina, Daria and Ashe, Erica L and Peltier, W Richard and Roy, Keven and Kopp, Robert E and Horton, Benjamin P},
  Journal                  = {Quaternary Science Reviews},
  Year                     = {2018},
  Pages                    = {124--146},
  Volume                   = {201},

  Doi                      = {10.1016/j.quascirev.2018.09.043},
  Publisher                = {Elsevier}
}

@Article{vandePlassche1995,
  Title                    = {{Evolution of the intra-coastal tidal range in the Rhine-Meuse delta and Flevo Lagoon, 5700-3000 yrs cal BC}},
  Author                   = {{van de Plassche}, Orson},
  Journal                  = {Marine Geology},
  Year                     = {1995},
  Number                   = {1-4},
  Pages                    = {113--128},
  Volume                   = {124},

  Doi                      = {10.1016/0025-3227(95)00035-W},
  Publisher                = {Elsevier}
}

@Article{vandePlassche1991,
  Title                    = {{Late Holocene sea-level fluctuations on the shore of Connecticut inferred from transgressive and regressive overlap boundaries in salt-marsh deposits}},
  Author                   = {O. {van de Plassche}},
  Journal                  = {Journal of Coastal Research Special Issue},
  Year                     = {1991},
  Note                     = {Quaternary Geology of Long Island Sound and Adjacent Coastal Areas: Walter S. Newman Memorial Volume},
  Pages                    = {159--179},
  Volume                   = {11},

  Owner                    = {egowan-local},
  Publisher                = {Coastal Education \& Research Foundation, Inc.},
  Timestamp                = {2020.07.21},
  Url                      = {http://www.jstor.org/stable/25735578}
}

@Article{vandePlassche1990,
  Title                    = {{Mid-Holocene sea-level change on the Eastern Shore of Virginia}},
  Author                   = {O. {van de Plassche}},
  Journal                  = {Marine Geology},
  Year                     = {1990},
  Number                   = {1},
  Pages                    = {149--154},
  Volume                   = {91},

  Doi                      = {10.1016/0025-3227(90)90138-A},
  ISSN                     = {0025-3227},
  Owner                    = {egowan-local},
  Timestamp                = {2020.07.23}
}

@PhdThesis{vandePlassche1982,
  Title                    = {{Sea-level change and water-level movements in the Netherlands during the Holocene}},
  Author                   = {{van de Plassche}, Orson},
  School                   = {Vrije Universiteit},
  Year                     = {1982},

  Address                  = {Amsterdam, Netherlands}
}

@Article{vandePlasscheEtal1998,
  Title                    = {{Sea level–climate correlation during the past 1400 yr}},
  Author                   = {{van de Plassche}, Orson and van der Borg, Klaas and de Jong, Arie F. M.},
  Journal                  = {Geology},
  Year                     = {1998},

  Month                    = {04},
  Number                   = {4},
  Pages                    = {319--322},
  Volume                   = {26},

  Doi                      = {10.1130/0091-7613(1998)026<0319:SLCCDT>2.3.CO;2},
  Owner                    = {egowan-local},
  Timestamp                = {2020.07.21}
}

@Article{vandePlasscheEtal1989,
  Title                    = {{Submergence of coastal Connecticut 6000–3000 (14C) years B.P.}},
  Author                   = {O. {van de Plassche} and W. G. Mook and A. L. Bloom},
  Journal                  = {Marine Geology},
  Year                     = {1989},
  Number                   = {4},
  Pages                    = {349--354},
  Volume                   = {86},

  Doi                      = {10.1016/0025-3227(89)90093-5},
  ISSN                     = {0025-3227},
  Owner                    = {egowan-local},
  Timestamp                = {2020.07.21}
}

@Article{vandePlasscheEtal2002,
  Title                    = {{Relative sea-level rise across the Eastern Border fault (Branford, Connecticut): evidence against seismotectonic movements}},
  Author                   = {O. {van de Plassche} and K. {van der Borg} and A. F. M. {de Jong}},
  Journal                  = {Marine Geology},
  Year                     = {2002},
  Number                   = {1},
  Pages                    = {61--68},
  Volume                   = {184},

  Doi                      = {10.1016/S0025-3227(01)00277-8},
  ISSN                     = {0025-3227},
  Owner                    = {egowan-local},
  Timestamp                = {2020.07.21}
}

@TechReport{vanHeterenEtal2002,
  Title                    = {{Architecture of a preserved Holocene tidal complex offshore the Rhine-Meuse mouth, the Netherlands}},
  Author                   = {{van Heteren}, S and {Van der Spek}, A J F and De Groot, TAM},
  Institution              = {Netherlands Institute of Applied Geoscience TNO-National Geological Survey},
  Year                     = {2002},
  Number                   = {NITG 01-27-A},

  Pages                    = {40}
}

@Article{VasskogEtal2019,
  Title                    = {{Evidence of early deglaciation (18 000 cal a BP) and a postglacial relative sea-level curve from southern Karm{\o}y, south-west Norway}},
  Author                   = {Vasskog, Kristian and Svendsen, John-Inge and Mangerud, Jan and Agas{\o}ster Haaga, Kristian and Svean, Arve and Lunnan, Eva Maria},
  Journal                  = {Journal of Quaternary Science},
  Year                     = {2019},
  Number                   = {6},
  Pages                    = {410--423},
  Volume                   = {34},

  Doi                      = {10.1002/jqs.3109},
  Publisher                = {Wiley Online Library}
}

@Article{VogelWaterbolk1972,
  Title                    = {{Groningen radiocarbon dates X.}},
  Author                   = {Vogel, J. C. and Waterbolk, H T},
  Journal                  = {Radiocarbon},
  Year                     = {1972},
  Number                   = {1},
  Pages                    = {6--110},
  Volume                   = {14},

  Doi                      = {10.1017/S0033822200001016}
}

@TechReport{Vos2013,
  Title                    = {{Geologisch en paleolandschappelijk onderzoek Yangtzehaven (Maasvlakte, Rotterdam)}},
  Author                   = {Vos, P C},
  Institution              = {Deltares},
  Year                     = {2013},

  Address                  = {Utrect, Netherlands},
  Number                   = {Rapport 1206788-000-BGS-0001}
}

@Book{VosEtal2011,
  Title                    = {{Atlas Van Nederland in het Holoceen}},
  Author                   = {Vos, P. C. and Bazelmans, J. and Weerts, H. J. T. and {van der Meulen}, M. J.},
  Publisher                = {Prometheus},
  Year                     = {2011},

  Address                  = {Amsterdam, Netherlands},

  Pages                    = {96}
}

@Article{VosEtal2015,
  Title                    = {{A staged geogenetic approach to underwater archaeological prospection in the Port of Rotterdam (Yangtzehaven, Maasvlakte, The Netherlands): A geological and palaeoenvironmental case study for local mapping of Mesolithic lowland landscapes}},
  Author                   = {Vos, Peter C and Bunnik, Frans P M and Cohen, Kim M and Cremer, Holger},
  Journal                  = {Quaternary International},
  Year                     = {2015},
  Pages                    = {4--31},
  Volume                   = {367},

  Doi                      = {10.1016/j.quaint.2014.11.056},
  Publisher                = {Elsevier}
}

@TechReport{VosEtal2010,
  Title                    = {{Paleolandschappelijk onderzoek Papegaaienbek en Kop van Beer}},
  Author                   = {Vos, P. C. and Bunnik, F. P. M. and Cremer, H. and Hennekman, F. M.},
  Institution              = {Deltares},
  Year                     = {2010},

  Address                  = {Utrect, Netherlands},
  Number                   = {Rapport 1201910-000-BGS-000187}
}

@InCollection{VosCohen2014,
  Title                    = {Landschape genesis and palaeogeography},
  Author                   = {Vos, P. C. and Cohen, K. M.},
  Booktitle                = {{Interdisciplinary archaeological research programme Maasvlakte 2, Rotterdam}},
  Publisher                = {Bureau Oudheidkundig Onderzoek Rotterdam},
  Year                     = {2014},

  Address                  = {Rotterdam, Netherlands},
  Chapter                  = {3},
  Editor                   = {J. M. Moree and M. M. Sier},
  Pages                    = {63--146},
  Series                   = {BOORrapporten},
  Volume                   = {566}
}

@Article{Wagner1967,
  Title                    = {{Additional radiocarbon dates, Tyrrell Sea area}},
  Author                   = {Wagner, Frances JE},
  Journal                  = {Maritime Sediments},
  Year                     = {1967},
  Pages                    = {100--104},
  Volume                   = {3},

  Publisher                = {Atlantic Geology}
}

@InCollection{WalcottCraig1975,
  Title                    = {{Uplift Studies, southeastern Hudson Bay}},
  Author                   = {Walcott, R I and Craig, B G},
  Booktitle                = {{Report of activities part A, April to October 1974}},
  Publisher                = {Geological Survey of Canada},
  Year                     = {1975},
  Pages                    = {455--456},
  Series                   = {Paper},
  Volume                   = {75-1A},

  Doi                      = {https://doi.org/10.4095/104621}
}

@Article{WaltonEtal1961,
  Title                    = {{Isotopes, Inc. radiocarbon measurements I}},
  Author                   = {Walton, Alan and Trautman, Milton A and Friend, James P},
  Journal                  = {Radiocarbon},
  Year                     = {1961},
  Pages                    = {47--59},
  Volume                   = {3},

  Doi                      = {10.1017/S003382220002083X},
  Publisher                = {Cambridge University Press}
}

@Article{WangEtal2014,
  Title                    = {{Sedimentary environment and formation mechanism of the mud deposit in the central South Yellow Sea during the past 40kyr}},
  Author                   = {Yonghong Wang and Guangxue Li and Weiguo Zhang and Ping Dong},
  Journal                  = {Marine Geology},
  Year                     = {2014},
  Pages                    = {123--135},
  Volume                   = {347},

  Doi                      = {10.1016/j.margeo.2013.11.008},
  ISSN                     = {0025-3227},
  Owner                    = {egowan-local},
  Timestamp                = {2020.07.28}
}

@Article{WardEtal2016,
  Title                    = {{Sensitivity of palaeotidal models of the northwest European shelf seas to glacial isostatic adjustment since the Last Glacial Maximum}},
  Author                   = {Ward, Sophie L and Neill, Simon P and Scourse, James D and Bradley, Sarah L and Uehara, Katsuto},
  Journal                  = {Quaternary Science Reviews},
  Year                     = {2016},
  Pages                    = {198--211},
  Volume                   = {151},

  Doi                      = {10.1016/j.quascirev.2016.08.034},
  Publisher                = {Elsevier}
}

@Article{WebberAndrews1970,
  Title                    = {{Post-glacial uplift and substrate age at Cape Henrietta Maria, southeastern Hudson Bay, Canada}},
  Author                   = {Webber, PJ and Richardson, JW and Andrews, John T},
  Journal                  = {Canadian Journal of Earth Sciences},
  Year                     = {1970},
  Number                   = {2},
  Pages                    = {317--325},
  Volume                   = {7},

  Doi                      = {10.1139/e70-029},
  Publisher                = {NRC Research Press}
}

@MastersThesis{Weihe1996,
  Title                    = {{Late Quaternary glacial geology and relative sea level history of Franz Josef Land, Russia}},
  Author                   = {Weihe, R.},
  School                   = {Department of Geological Sciences, The Ohio State University},
  Year                     = {1996},

  Address                  = {Ohio, USA},

  Pages                    = {159}
}

@Article{WinterfeldEtal2011,
  Title                    = {{Coastal permafrost landscape development since the Late Pleistocene in the western Laptev Sea, Siberia}},
  Author                   = {Winterfeld, Maria and Schirrmeister, Lutz and Grigoriev, Mikhail N and Kunitsky, Viktor V and Andreev, Andrei and Murray, Andrew and Overduin, Pier Paul},
  Journal                  = {Boreas},
  Year                     = {2011},
  Number                   = {4},
  Pages                    = {697--713},
  Volume                   = {40},

  Doi                      = {10.1111/j.1502-3885.2011.00203.x},
  Publisher                = {Wiley Online Library}
}

@Article{WoodroffeEtal2015,
  Title                    = {Radiocarbon dating of mangrove sediments to constrain Holocene relative sea-level change on Zanzibar in the southwest Indian Ocean},
  Author                   = {Sarah A Woodroffe and Antony J Long and Paramita Punwong and Katherine Selby and Charlotte L Bryant and Rob Marchant},
  Journal                  = {The Holocene},
  Year                     = {2015},
  Number                   = {5},
  Pages                    = {820-831},
  Volume                   = {25},

  Doi                      = {10.1177/0959683615571422},
  Owner                    = {egowan-local},
  Timestamp                = {2021.02.02}
}

@Article{YokoyamaEtal2001,
  Title                    = {{Coupled climate and sea-level changes deduced from Huon Peninsula coral terraces of the last ice age}},
  Author                   = {Yokoyama, Yusuke and Esat, Tezer M and Lambeck, Kurt},
  Journal                  = {Earth and Planetary Science Letters},
  Year                     = {2001},
  Number                   = {3-4},
  Pages                    = {579--587},
  Volume                   = {193},

  Doi                      = {10.1016/S0012-821X(01)00515-5},
  Publisher                = {Elsevier}
}

@Article{YokoyamaEtal2018,
  Title                    = {{Rapid glaciation and a two-step sea level plunge into the Last Glacial Maximum}},
  Author                   = {Yokoyama, Yusuke and Esat, Tezer M and Thompson, William G and Thomas, Alexander L and Webster, Jody M and Miyairi, Yosuke and Sawada, Chikako and Aze, Takahiro and Matsuzaki, Hiroyuki and Okuno, Jun’ichi and others},
  Journal                  = {Nature},
  Year                     = {2018},
  Number                   = {7715},
  Pages                    = {603},
  Volume                   = {559},

  Doi                      = {10.1038/s41586-018-0335-4},
  Publisher                = {Nature Publishing Group}
}

@Article{ZaretskayaEtal2011,
  Title                    = {{The North Dvina river delta development over the Holocene: geochronology and palaeoenvironment}},
  Author                   = {Zaretskaya, Nataliya and Shevchenko, Nataliya and Simakova, Alexandra and Sulerzhitsky, Leopold},
  Journal                  = {Geochronometria},
  Year                     = {2011},
  Number                   = {2},
  Pages                    = {116--127},
  Volume                   = {38},

  Doi                      = {10.2478/s13386-011-0012-y},
  Publisher                = {Sciendo}
}

@InProceedings{ZaretskayaEtal2013,
  Title                    = {{Результаты комплексных исследований местонахождений голоценовых моллюсков в районе Беломорской Биологической Станции МГУ (Results of comprehensive studies of Holocene mollusk findings in the area of the White Sea Biological Station of Moscow State University)}},
  Author                   = {Zaretskaya, N. E. and Shevchenko, N. V. and Khaitov, V. M.},
  Booktitle                = {Мат-лы науч. конф., посвященной 75-летию ББС им Н.А.Перцова. М. (Proceedings of the Scientific conference dedicated to the 75th anniversary of the White Sea Biological Station named after N.A. Pertsov. M.)},
  Year                     = {2013},
  Pages                    = {96--100},
  Publisher                = {Moscow State University Publishing House},

  Owner                    = {egowan-local},
  Timestamp                = {2020.07.20}
}

@Article{ZeebergEtal2001,
  Title                    = {{Holocene relative sea-level history of Novaya Zemlya, Russia, and implications for Late Weichselian ice-sheet loading}},
  Author                   = {Zeeberg, JaapJan and Lubinski, David J and Forman, Steven L},
  Journal                  = {Quaternary Research},
  Year                     = {2001},
  Number                   = {2},
  Pages                    = {218--230},
  Volume                   = {56},

  Doi                      = {10.1006/qres.2001.2256},
  Publisher                = {New York: Academic Press, 1970-}
}

@TechReport{ZhuravlevEtal2013,
  Title                    = {{State geologic map of the Russian Federation}},
  Author                   = {Zhuravlev, V.A. and Korago, E.A. and Kostin, D.A. and Zuykova, O.N.},
  Institution              = {VSEGEI (All-Russian Geologic Institute Named after A.P. Karpinskiy. Cartographic Fabric of VSEGEI, Saint-Petersburg},
  Year                     = {2013},

  Address                  = {Russia},
  Note                     = {Scale 1:1000000 (Third Generation). Series Barents-North Kara. List R-39, 40 - Kolguev Island - Karskie Vorota Strait},
  Type                     = {Explanatory Report},

  Pages                    = {477}
}

@Article{AbdulEtal2016,
  author    = {Abdul, N. A. and Mortlock, R. A. and Wright, J. D. and Fairbanks, R. G.},
  title     = {{Younger Dryas sea level and meltwater pulse 1B recorded in Barbados reef crest coral Acropora palmata}},
  journal   = {Paleoceanography},
  year      = {2016},
  volume    = {31},
  number    = {2},
  pages     = {330--344},
  doi       = {10.1002/2015PA002847},
  keywords  = {Younger Dyras, Barbados sea level, meltwater pulse 1B, Acropora palmata corals, meltwater discharge rates},
  owner     = {egowan-local},
  timestamp = {2021.04.12},
}

@Article{KageyamaEtal2018,
  author    = {Kageyama, M. and Braconnot, P. and Harrison, S. P. and Haywood, A. M. and Jungclaus, J. H. and Otto-Bliesner, B. L. and Peterschmitt, J.-Y. and Abe-Ouchi, A. and Albani, S. and Bartlein, P. J. and Brierley, C. and Crucifix, M. and Dolan, A. and Fernandez-Donado, L. and Fischer, H. and Hopcroft, P. O. and Ivanovic, R. F. and Lambert, F. and Lunt, D. J. and Mahowald, N. M. and Peltier, W. R. and Phipps, S. J. and Roche, D. M. and Schmidt, G. A. and Tarasov, L. and Valdes, P. J. and Zhang, Q. and Zhou, T.},
  title     = {{The PMIP4 contribution to CMIP6 -- Part 1: Overview and over-arching analysis plan}},
  journal   = {Geoscientific Model Development},
  year      = {2018},
  volume    = {11},
  number    = {3},
  pages     = {1033--1057},
  doi       = {10.5194/gmd-11-1033-2018},
  owner     = {egowan-local},
  timestamp = {2021.04.19},
}

@Article{AbeOuchiEtal2015,
  author    = {Abe-Ouchi, A. and Saito, F. and Kageyama, M. and Braconnot, P. and Harrison, S. P. and Lambeck, K. and Otto-Bliesner, B. L. and Peltier, W. R. and Tarasov, L. and Peterschmitt, J.-Y. and Takahashi, K.},
  title     = {{Ice-sheet configuration in the CMIP5/PMIP3 Last Glacial Maximum experiments}},
  journal   = {Geoscientific Model Development},
  year      = {2015},
  volume    = {8},
  number    = {11},
  pages     = {3621--3637},
  doi       = {10.5194/gmd-8-3621-2015},
  owner     = {egowan-local},
  timestamp = {2021.04.19},
}

@Article{KageyamaEtal2020,
  author    = {Kageyama, M. and Harrison, S. P. and Kapsch, M.-L. and L\"ofverstr\"om, M. and Lora, J. M. and Mikolajewicz, U. and Sherriff-Tadano, S. and Vadsaria, T. and Abe-Ouchi, A. and Bouttes, N. and Chandan, D. and LeGrande, A. N. and Lhardy, F. and Lohmann, G. and Morozova, P. A. and Ohgaito, R. and Peltier, W. R. and Quiquet, A. and Roche, D. M. and Shi, X. and Schmittner, A. and Tierney, J. E. and Volodin, E.},
  title     = {{The PMIP4-CMIP6 Last Glacial Maximum experiments: preliminary results and comparison with the PMIP3-CMIP5 simulations}},
  journal   = {Climate of the Past Discussions},
  year      = {2020},
  volume    = {2020},
  pages     = {1--37},
  doi       = {10.5194/cp-2019-169},
  owner     = {egowan-local},
  timestamp = {2021.04.19},
}

@Article{WiedickeEtal1999,
  author  = {M Wiedicke and H.-R Kudrass and Ch H{\"u}bscher},
  title   = {{Oolitic beach barriers of the last Glacial sea-level lowstand at the outer Bengal shelf}},
  journal = {Marine Geology},
  year    = {1999},
  volume  = {157},
  number  = {1},
  pages   = {7--18},
  issn    = {0025-3227},
  doi     = {10.1016/S0025-3227(98)00162-5},
}

@Article{SasakiEtal2006,
  author  = {Sasaki, Keiichi and Omura, Akio and Miwa, Tetsuo and Tsuji, Yoshihiro and Matsuda, Hiroki and Nakamori, Toru and Iryu, Yasufumi and Yamada, Tsutomu and Sato, Yuri and Nakagawa, Hiroshi},
  title   = {{230Th/234U and 14C dating of a lowstand coral reef beneath the insular shelf off Irabu Island, Ryukyus, southwestern Japan}},
  journal = {Island Arc},
  year    = {2006},
  volume  = {15},
  number  = {4},
  pages   = {455--467},
  doi     = {10.1111/j.1440-1738.2006.00541.x},
}

@Article{ParkEtal2000,
  author  = {Park, S-C and Yoo, D-G and Lee, C-W and Lee, E-I},
  title   = {{Last glacial sea-level changes and paleogeography of the Korea (Tsushima) Strait}},
  journal = {Geo-Marine Letters},
  year    = {2000},
  volume  = {20},
  number  = {2},
  pages   = {64--71},
  doi     = {10.1007/s003670000039},
}

@Article{YooPark1997,
  author  = {Dong Geun Yoo and Soo Chul Park},
  title   = {{Late Quaternary lowstand wedges on the shelf margin and trough region of the Korea Strait}},
  journal = {Sedimentary Geology},
  year    = {1997},
  volume  = {109},
  number  = {1},
  pages   = {121--133},
  issn    = {0037-0738},
  doi     = {10.1016/S0037-0738(96)00035-8},
}

@Article{CabiochEtal2003,
  author  = {Guy Cabioch and Kirsten A. Banks-Cutler and Warren J. Beck and George S. Burr and Thierry Corrège and R. Lawrence Edwards and Frederick W. Taylor},
  title   = {{Continuous reef growth during the last 23 cal kyr BP in a tectonically active zone (Vanuatu, SouthWest Pacific)}},
  journal = {Quaternary Science Reviews},
  year    = {2003},
  volume  = {22},
  number  = {15},
  pages   = {1771--1786},
  issn    = {0277-3791},
  doi     = {10.1016/S0277-3791(03)00170-7},
}

@Article{EdwardsEtal1997,
  author  = {R. Lawrence Edwards and H. Cheng and M. T. Murrell and S. J. Goldstein},
  title   = {Protactinium-231 Dating of Carbonates by Thermal Ionization Mass Spectrometry: Implications for Quaternary Climate Change},
  journal = {Science},
  year    = {1997},
  volume  = {276},
  number  = {5313},
  pages   = {782--786},
  doi     = {10.1126/science.276.5313.782},
}

@Article{RikerColemanEtal2006,
  author  = {{Riker-Coleman}, K. E. and Gallup, C. D. and Wallace, L. M. and Webster, J. M. and Cheng, H. and Edwards, R. L.},
  title   = {Evidence of Holocene uplift in east New Britain, Papua New Guinea},
  journal = {Geophysical Research Letters},
  year    = {2006},
  volume  = {33},
  number  = {18},
  doi     = {10.1029/2006GL026596},
}

@Article{DiaEtal1992,
  author  = {Dia, A N and Cohen, A S and {O'Nions}, R K and Shackleton, N J},
  title   = {{Seawater Sr isotope variation over the past 300 kyr and influence of global climate cycles}},
  journal = {Nature},
  year    = {1992},
  volume  = {356},
  number  = {6372},
  pages   = {786--788},
  doi     = {10.1038/356786a0},
}

@Article{EsatYokoyama2006,
  author  = {Tezer M. Esat and Yusuke Yokoyama},
  title   = {Variability in the uranium isotopic composition of the oceans over glacial–interglacial timescales},
  journal = {Geochimica et Cosmochimica Acta},
  year    = {2006},
  volume  = {70},
  number  = {16},
  pages   = {4140--4150},
  issn    = {0016-7037},
  doi     = {10.1016/j.gca.2006.06.013},
}

@Article{deGelderEtal2021,
  author    = {de Gelder, Gino and Husson, Laurent and Pastier, Anne-Morwenn and Fern{\'a}ndez-Blanco, David and Pico, Tamara and Chauveau, Denovan and Authemayou, Christine and Pedoja, Kevin},
  title     = {High interstadial sea levels over the past 420ka from Huon terraces (Papua New Guinea)},
  journal   = {Preprint posted on EarthArXiv},
  year      = {2021},
  doi       = {10.31223/X5C03Z},
  publisher = {EarthArXiv},
}

@Article{Chappell2002,
  author  = {John Chappell},
  title   = {{Sea level changes forced ice breakouts in the Last Glacial cycle: new results from coral terraces}},
  journal = {Quaternary Science Reviews},
  year    = {2002},
  volume  = {21},
  number  = {10},
  pages   = {1229--1240},
  issn    = {0277-3791},
  note    = {Decadal-to-Millennial-Scale Climate Variability},
  doi     = {10.1016/S0277-3791(01)00141-X},
}

@Article{CabiochAyliffe2001,
  author  = {Guy Cabioch and Linda K Ayliffe},
  title   = {{Raised Coral Terraces at Malakula, Vanuatu, Southwest Pacific, Indicate High Sea Level During Marine Isotope Stage 3}},
  journal = {Quaternary Research},
  year    = {2001},
  volume  = {56},
  number  = {3},
  pages   = {357--365},
  issn    = {0033-5894},
  doi     = {10.1006/qres.2001.2265},
}

@Article{RosentauEtal2021,
  author  = {Alar Rosentau and Volker Klemann and Ole Bennike and Holger Steffen and Jasmin Wehr and Milena Latinovi{\'c} and Meike Bagge and Antti Ojala and Mikael Berglund and Gustaf Peterson Becher and Kristian Schoning and Anton Hansson and Lars Nielsen and Lars B. Clemmensen and Mikkel U. Hede and Aart Kroon and Morten Pejrup and Lasse Sander and Karl Stattegger and Klaus Schwarzer and Reinhard Lampe and Matthias Lampe and Szymon Uścinowicz and Albertas Bitinas and Ieva Grudzinska and Jüri Vassiljev and Triine Nirgi and Yuriy Kublitskiy and Dmitry Subetto},
  title   = {{A Holocene relative sea-level database for the Baltic Sea}},
  journal = {Quaternary Science Reviews},
  year    = {2021},
  volume  = {266},
  pages   = {107071},
  issn    = {0277-3791},
  doi     = {10.1016/j.quascirev.2021.107071},
}

@Article{DykePeltier2000,
  author  = {Arthur S. Dyke and W. R. Peltier},
  title   = {{Forms, response times and variability of relative sea-level curves, glaciated North America}},
  journal = {Geomorphology},
  year    = {2000},
  volume  = {32},
  number  = {3},
  pages   = {315--333},
  issn    = {0169-555X},
  doi     = {10.1016/S0169-555X(99)00102-6},
}

@Article{GowanEtal2021b,
  author  = {Gowan, E. J. and Zhang, X. and Khosravi, S. and Rovere, A. and Stocchi, P. and Hughes, A. L. C. and Gyllencreutz, R. and Mangerud, J. and Svendsen, {J.-I.} and Lohmann, G.},
  title   = {A new global ice sheet reconstruction for the past 80\,000 years},
  journal = {Nature Communications},
  year    = {2021},
  volume  = {12},
  pages   = {1199},
  doi     = {10.1038/s41467-021-21469-w},
}

@Article{YokoyamaEtal2000,
  author  = {Yokoyama, Yusuke and Lambeck, Kurt and {De Deckker}, Patrick and Johnston, Paul and Fifield, L Keith},
  title   = {{Timing of the Last Glacial Maximum from observed sea-level minima}},
  journal = {Nature},
  year    = {2000},
  volume  = {406},
  number  = {6797},
  pages   = {713--716},
  doi     = {10.1038/35021035},
}

@Article{ReimerEtal2020,
  author    = {Reimer, P. J. and Austin, W. E. N. and Bard, E. and Bayliss, A. and Blackwell, P. G. and Bronk Ramsey, C. and Butzin, M. and Cheng, H. and Edwards, R. L. and Friedrich, M. and Grootes, P. M. and Guilderson, T. P. and Hajdas, I. and Heaton, T. J. and Hogg, A. G. and Hughen, K. A. and Kromer, B. and Manning, S. W. and Muscheler, R. and Palmer, J. G. and Pearson, C. and van der Plicht, J. and Reimer, R. W. and Richards, D. A. and Scott, E. M. and Southon, J. R. and Turney, C. S. M. and Wacker, L. and Adolphi, F. and B{\"u}ntgen, U. and Capano, M. and Fahrni, S. M. and Fogtmann-Schulz, A. and Friedrich, R. and Köhler, P. and Kudsk, S. and Miyake, F. and Olsen, J. and Reinig, F. and Sakamoto, M. and Sookdeo, A. and Talamo, S.},
  title     = {{The IntCal20 Northern Hemisphere Radiocarbon Age Calibration Curve (0–55 cal kBP)}},
  journal   = {Radiocarbon},
  year      = {2020},
  volume    = {62},
  number    = {4},
  pages     = {725--757},
  doi       = {10.1017/RDC.2020.41},
  publisher = {Cambridge University Press},
}

@Article{vandePlasscheEtal2010,
  author    = {{van de Plassche}, O. and Makaske, B. and Hoek, W. Z. and Konert, M. and {van der Plicht}, J.},
  title     = {{Mid-Holocene water-level changes in the lower Rhine-Meuse delta (western Netherlands): implications for the reconstruction of relative mean sea-level rise, palaeoriver-gradients and coastal evolution}},
  journal   = {Netherlands Journal of Geosciences - Geologie en Mijnbouw},
  year      = {2010},
  volume    = {89},
  number    = {1},
  pages     = {3--20},
  doi       = {10.1017/S0016774600000780},
  publisher = {Cambridge University Press},
}

@TechReport{Fairbanks1988,
  author      = {Fairbanks, Richard G},
  title       = {Barbados off shore drilling program cruise report},
  institution = {Lamont-Doherty Geological Observatory of Columbia University},
  year        = {1988},
  type        = {techreport},
  address     = {Palisades, New York},
  note        = {R/V Ranger Cruise 88-13, 18/Nov/88 - 6/Dec/88},
  doi         = {10.7916/d8-nc5b-sa43},
}

@Article{AarisSorensenPetersen1984,
  author  = {Aaris-S{\o}rensen, Kim and Petersen, Kaj Strand},
  title   = {{A Late Weichselian find of polar bear (Ursus maritimus Phipps) from Denmark and reflections on the paleoenvironment}},
  journal = {Boreas},
  year    = {1984},
  volume  = {13},
  number  = {1},
  pages   = {29--33},
  doi     = {10.1111/j.1502-3885.1984.tb00056.x},
}

@Article{Alhonen1972,
  author  = {Alhonen, P.},
  title   = {{Galltr{\"a}sket: the geological development and palaeolimnology of a small polluted lake in Southern Finland}},
  journal = {Commentationes biologicae},
  year    = {1972},
  volume  = {57},
  pages   = {5--24},
  note    = {Helsinki: Societas Scientiarum Fennica},
}

@Article{AlhonenEtal1978,
  author  = {Alhonen, PENTTI and Eronen, MATTI and N{\'u}{\~n}ez, M and Salomaa, RISTO and Uusinoka, RAIMO},
  title   = {{A contribution to Holocene shore displacement and environmental development in Vantaa, South Finland: the stratigraphy of Lake Lammaslampi}},
  journal = {Bulletin of the Geological Society of Finland},
  year    = {1978},
  volume  = {50},
  pages   = {69--79},
}

@Book{Andersen2013,
  title     = {Tybrind Vig: submerged mesolithic settlements in Denmark},
  publisher = {Jutland Archaeological Society/Moesg{\aa}rd Museum},
  year      = {2013},
  author    = {Andersen, S},
  number    = {77},
  series    = {Jutland Archaeological Society Publications},
  address   = {H{\o}jbjerg},
}

@InBook{AndrenEtal2011,
  chapter   = {4},
  pages     = {75--97},
  title     = {{The development of the Baltic Sea Basin during the last 130 ka}},
  publisher = {Springer},
  year      = {2011},
  author    = {Andr{\'e}n, Thomas and Bj{\"o}rck, Svante and Andr{\'e}n, Elinor and Conley, Daniel and Zill{\'e}n, Lovisa and Anjar, Johanna},
  editor    = {Harff, J. and Bj{\"o}rck, S. and Hoth, P.},
  address   = {Heidelberg},
  booktitle = {The Baltic Sea Basin},
  doi       = {10.1007/978-3-642-17220-5_4},
}

@Article{SandegrenAsklund1934,
  author  = {Sandegren, R and Asklund, B},
  title   = {Beskrivning till kartbladet Storvik},
  journal = {Sveriges geologiska unders{\"o}kning Series Aa},
  year    = {1934},
  volume  = {176},
  pages   = {1--150},
}

@Article{BendixenEtal2017,
  author  = {Bendixen, Carina and Jensen, J{\o}rn B and Boldreel, Lars O and Clausen, Ole R and Bennike, Ole and Seidenkrantz, Marit-Solveig and Nyberg, Johan and H{\"u}bscher, Christian},
  title   = {{The Holocene Great Belt connection to the southern Kattegat, Scandinavia: Ancylus Lake drainage and Early Littorina Sea transgression}},
  journal = {Boreas},
  year    = {2017},
  volume  = {46},
  number  = {1},
  pages   = {53--68},
  doi     = {10.1111/bor.12154},
}

@Article{BennikeEtal2012,
  author  = {Bennike, Ole and Andreasen, Martin Skov and Jensen, J{\o}rn Bo and Moros, Matthias and Noe-Nygaard, Nanna},
  title   = {{Early Holocene sea-level changes in {\O}resund, southern Scandinavia}},
  journal = {Geological Survey of Denmark and Greenland Bulletin},
  year    = {2012},
  volume  = {26},
  pages   = {29--32},
  doi     = {10.34194/geusb.v26.4744},
}

@Article{BennikeJensen1995,
  author    = {Bennike, Ole and Jensen, J{\o}rn Bo},
  title     = {Near-shore Baltic Ice Lake deposits in Fakse Bugt, southeast Denmark},
  journal   = {Boreas},
  year      = {1995},
  volume    = {24},
  number    = {3},
  pages     = {185--195},
  doi       = {10.1111/j.1502-3885.1995.tb00772.x},
  publisher = {Wiley Online Library},
}

@Article{BennikeJensen1998,
  author    = {Bennike, Ole and Jensen, Jorn Bo},
  title     = {{Late-and postglacial shore level changes in the southwestern Baltic Sea}},
  journal   = {Bulletin of the Geological Society of Denmark},
  year      = {1998},
  volume    = {45},
  number    = {27},
  pages     = {27--38},
  doi       = {10.37570/bgsd-1998-45-04},
  publisher = {Reitzels},
}

@Article{BennikeJensen2011,
  author  = {Bennike, Ole and Jensen, J{\o}rn Bo},
  title   = {{Postglacial, relative shore-level changes in Lilleb{\ae}lt, Denmark}},
  journal = {Geological Survey of Denmark and Greenland Bulletin},
  year    = {2011},
  volume  = {23},
  pages   = {37--40},
  doi     = {10.34194/geusb.v23.4834},
}

@Article{BennikeJensen2013,
  author  = {Bennike, Ole and Jensen, J{\o}rn Bo},
  title   = {{A Baltic Ice Lake lowstand of latest Aller{\o}d age in the Arkona basin, southern Baltic Sea}},
  journal = {Geological Survey of Denmark and Greenland Bulletin},
  year    = {2013},
  volume  = {28},
  pages   = {17--20},
  doi     = {10.34194/geusb.v28.4710},
}

@Article{BennikeEtal2000,
  author  = {Bennike, Ole and Jensen, J{\o}rn Bo and Konradi, Peter B and Lemke, Wolfram and Heinemeier, Jan},
  title   = {{Early Holocene drowned lagoonal deposits from the Kattegat, southern Scandinavia}},
  journal = {Boreas},
  year    = {2000},
  volume  = {29},
  number  = {4},
  pages   = {272--286},
  doi     = {10.1111/j.1502-3885.2000.tb01210.x},
}

@Article{BennikeEtal2004,
  author    = {Bennike, Ole and Jensen, J{\o}rn Bo and Lemke, Wolfram and Kuijpers, Antoon and Lomholt, Steen},
  title     = {{Late- and postglacial history of the Great Belt, Denmark}},
  journal   = {Boreas},
  year      = {2004},
  volume    = {33},
  number    = {1},
  pages     = {18--33},
  doi       = {10.1111/j.1502-3885.2004.tb00993.x},
  publisher = {Wiley Online Library},
}

@Article{BennikeLemke2001,
  author    = {Ole Bennike and Wolfram Lemke},
  title     = {{Late-glacial and early Postglacial finds of Ancylus fluviatilis from the southwestern Baltic Sea}},
  journal   = {GFF},
  year      = {2001},
  volume    = {123},
  number    = {2},
  pages     = {81--84},
  doi       = {10.1080/11035890101232081},
  publisher = {Taylor \& Francis},
}

@Article{BennikeEtal2017,
  author  = {Bennike, Ole and Pantmann, Pernille and Aarsleff, Esben},
  title   = {Holocene development of the Arres{\o} area, north-east Sj{\ae}lland, Denmark.},
  journal = {Bulletin of the Geological Society of Denmark},
  year    = {2017},
  volume  = {65},
  number  = {1},
  pages   = {25--35},
  doi     = {10.37570/bgsd-2017-65-02},
}

@TechReport{Berglund1964,
  author      = {Berglund, B. E.},
  title       = {{The post-glacial shore displacement in eastern Blekinge, southeastern Sweden}},
  institution = {Sveriges Geologiska Unders{\"o}̈kning},
  year        = {1964},
  type        = {C},
  number      = {599},
}

@Article{Berglund1971,
  author    = {Bj{\"o}rn E. Berglund},
  title     = {Littorina Transgressions in Blekinge, South Sweden a Preliminary Survey},
  journal   = {Geologiska F{\"o}reningen i Stockholm F{\"o}rhandlingar},
  year      = {1971},
  volume    = {93},
  number    = {3},
  pages     = {625--652},
  doi       = {10.1080/11035897109455389},
  publisher = {Taylor \& Francis},
}

@Article{Berglund2004,
  author    = {Berglund, Mikael},
  title     = {{Holocene shore displacement and chronology in {\AA}ngermanland, eastern Sweden, the Scandinavian glacio-isostatic uplift centre}},
  journal   = {Boreas},
  year      = {2004},
  volume    = {33},
  number    = {1},
  pages     = {48--60},
  doi       = {10.1111/j.1502-3885.2004.tb00995.x},
  publisher = {Wiley Online Library},
}

@Article{Berglund2005,
  author  = {Berglund, Mikael},
  title   = {{The Holocene shore displacement of G{\"a}strikland, eastern Sweden: a contribution to the knowledge of Scandinavian glacio-isostatic uplift}},
  journal = {Journal of Quaternary Science},
  year    = {2005},
  volume  = {20},
  number  = {6},
  pages   = {519--531},
  doi     = {10.1002/jqs.928},
}

@Article{Berglund2008,
  author  = {Berglund, Mikael},
  title   = {{Time-transgressive early Holocene vegetational succession following shore displacement: a case study from central Sweden}},
  journal = {Boreas},
  year    = {2008},
  volume  = {37},
  number  = {1},
  pages   = {87--101},
  doi     = {10.1111/j.1502-3885.2007.00005.x},
}

@Article{Berglund2010,
  author    = {Berglund, Mikael},
  title     = {{Litorina Sea shore displacement and pollen analytical indications of forest succession during the Mid-Holocene in G{\"a}strikland, east central Sweden}},
  journal   = {GFF},
  year      = {2010},
  volume    = {132},
  number    = {3-4},
  pages     = {213--226},
  doi       = {10.1080/11035897.2010.530352},
  publisher = {Taylor \& Francis},
}

@Article{Berglund2012,
  author  = {Berglund, Mikael},
  title   = {{Early Holocene in G{\"a}strikland, east central Sweden: shore displacement and isostatic recovery}},
  journal = {Boreas},
  year    = {2012},
  volume  = {41},
  number  = {2},
  pages   = {263--276},
  doi     = {10.1111/j.1502-3885.2011.00228.x},
}

@Article{BerzinsEtal2016,
  author    = {B{\=e}rzi{\c{n}}{\v{s}}, Valdis and L{\"u}bke, Harald and Berga, Linda and Ceri{\c{n}}a, Aija and Kalni{\c{n}}a, Laimdota and Meadows, John and Mui{\v{z}}niece, Sandra and Paegle, Santa and Rudz{\=\i}te, Mud{\=\i}te and Zagorska, Ilga},
  title     = {{Recurrent Mesolithic--Neolithic occupation at Sise (western Latvia) and shoreline displacement in the Baltic Sea Basin}},
  journal   = {The Holocene},
  year      = {2016},
  volume    = {26},
  number    = {8},
  pages     = {1319--1325},
  doi       = {10.1177/0959683616638434},
  publisher = {Sage Publications Sage UK: London, England},
}

@Article{BitinasDamusyte2004,
  author  = {Bitinas, Albertas and Damu{\v{s}}yte, A},
  title   = {{The Littorina Sea at the Lithuanian maritime region}},
  journal = {Polish geological institute Special papers},
  year    = {2004},
  volume  = {11},
  pages   = {37--45},
  url     = {http://yadda.icm.edu.pl/baztech/element/bwmeta1.element.baztech-article-BUS6-0022-0005},
}

@InProceedings{BitinasEtal2000,
  author       = {Bitinas, Albertas and Damu{\v{s}}yte, A and H{\"u}tt, G and Martma, Tonu and Ruplenaite, G and Stancikaite, M and Usaityte, Daiva and Vaikm{\"a}e, R},
  title        = {{Stratigraphic correlation of Late Weichselian and Holocene deposits in the Lithuanian coastal region}},
  booktitle    = {Proceedings of the Estonian Academy of Sciences, Geology},
  year         = {2000},
  volume       = {49},
  number       = {3},
  pages        = {200--217},
  organization = {Estonian Academy Publishers},
}

@Article{BitinasEtal2002,
  author  = {Bitinas, Albertas and Damusyte, A and Stan{\v{c}}ikaite, M and Aleksa, Paulius},
  title   = {{Geological development of the Nemunas River Delta and adjacent areas, West Lithuania}},
  journal = {Geological Quarterly},
  year    = {2002},
  volume  = {46},
  pages   = {375--390},
  url     = {http://yadda.icm.edu.pl/baztech/element/bwmeta1.element.baztech-article-BAT3-0013-0044},
}

@InCollection{BitinasEtal2017,
  author    = {Bitinas, Albertas and Ma{\v{z}}eika, Jonas and Buynevich, Ilya V and Damu{\v{s}}yt{\.e}, Aldona and Molodkov, Anatoly and Grigien{\.e}, Alma},
  title     = {{Constraints of radiocarbon dating in southeastern Baltic lagoons: assessing the vital effects}},
  booktitle = {Coastline Changes of the Baltic Sea from South to East},
  publisher = {Springer},
  year      = {2017},
  editor    = {Harff, J. and Furmanczyk, K. and {von Storch}, H.},
  volume    = {19},
  series    = {Coastal Research Library},
  pages     = {137--171},
  doi       = {10.1007/978-3-319-49894-2_8},
}

@Article{BitinasEtal2003,
  author  = {Bitinas, A and {\v{Z}}ulkus, V and Ma{\v{z}}eika, J and Petro{\v{s}}ius, R and Kisielien{\.e}, D},
  title   = {{Med{\v{z}}i{\k{u}} liekanos Baltijos j{\=u}ros dugne: pirmieji tyrim{\k{u}} rezultatai (Remains of trees on the bottom of the Baltic Sea: first results of a survey)}},
  journal = {Geologija},
  year    = {2003},
  volume  = {43},
  pages   = {43--46},
}

@Article{BjorckEtal2008,
  author  = {Bj{\"o}rck, Svante and Andr{\'e}n, Thomas and Bo Jensen, J},
  title   = {{An attempt to resolve the partly conflicting data and ideas on the Ancylus-Littorina transition}},
  journal = {Polish Geological Institute Special Papers},
  year    = {2008},
  volume  = {23},
  pages   = {21--26},
  doi     = {https://yadda.icm.edu.pl/yadda/element/bwmeta1.element.baztech-article-BUS6-0020-0020},
}

@Article{BjornsenEtal2008,
  author    = {Bj{\o}rnsen, Mette and Clemmensen, Lars B and Murray, Andrew and Pedersen, Karsten},
  title     = {{New evidence of the Littorina transgressions in the Kattegat: Optically Stimulated Luminescence dating of a beach ridge system on Anholt, Denmark}},
  journal   = {Boreas},
  year      = {2008},
  volume    = {37},
  number    = {1},
  pages     = {157--168},
  doi       = {10.1111/j.1502-3885.2007.00008.x},
  publisher = {Wiley Online Library},
}

@InCollection{Christensen1982,
  author    = {Christensen, C},
  title     = {Havniveauændringer 5500-2500 f.Kr. i Vedbækområdet, NØ-Sjælland (Sea level changes 5500-2500 BC in the Vedbæk area, Northeast Zealand)},
  booktitle = {Dansk Geologisk Forening Årsskrift 1981},
  publisher = {Dansk Geologisk Forening},
  year      = {1982},
  pages     = {91--107},
  url       = {https://2dgf.dk/aarsskrift/dansk-geologisk-forening-aarsskrift-1981/},
}

@InProceedings{Christensen1995,
  author    = {Christensen, C.},
  title     = {{The Littorina transgressions in Denmark}},
  booktitle = {{The littorina transgressions in Denmark. coastal settlement above and below present sea level. Proceedings of the international symposium, Kalundborg, Denmark 1993}},
  year      = {1995},
  editor    = {A. Fischer},
  pages     = {15--22},
  address   = {Oxford: Oxbow},
}

@InCollection{Christensen1998,
  author    = {Christensen, C.},
  title     = {Miljøet omkring Spodsbjergbopladsen - samt et bidrag til fastlæggelse af submarine kystlinier i sydlige Danmark (The environment around the Spodsbjerg settlement - and a contribution to the determination of submarine coastlines in southern Denmark)},
  booktitle = {Spodsbjerg - en yngre stenalders boplads på Langeland},
  publisher = {Langelands Museum},
  year      = {1998},
  pages     = {7--27},
}

@TechReport{Christensen2014,
  author      = {Charlie Christensen},
  title       = {{Havniveauændringer 6000-3000 f.Kr. i Vedbæk-området, NØ-Sjælland - fortsatte geobotaniske undersøgelser i årene 1982-1990 (Sea level changes 6000-3000 BC in the Vedbæk area, NØ-Sjælland - continued geobotanical studies in the years 1982-1990)}},
  institution = {Nationalmuseets Naturvidenskabelige Undersøgelser},
  year        = {2014},
  type        = {NNU-rapport},
  number      = {15},
  url         = {https://natmus.dk/organisation/forskning-samling-og-bevaring/miljoearkaeologi-materialeforskning/arkaeobotanik/arkaeobotanisk-rapportoversigt/rapportoversigt-2014/},
}

@InCollection{ChristensenEtal1997,
  author    = {Christensen, C. and Fischer, A. and Mathiasen, D. R.},
  title     = {The great sea rise in the Storebælt},
  booktitle = {The Danish Storebælt since the Ice Age},
  publisher = {A/S Storebæltsforbindelsen},
  year      = {1997},
  editor    = {Pedersen, L. and Fischer, A. and Aaby, B.},
  pages     = {45--54 and 323--324},
  address   = {Copenhagen},
}

@Article{ChristensenNielsen2008,
  author  = {Christensen, C. and Nielsen, Anne Birgitte},
  title   = {{Dating Littorina Sea shore levels in Denmark on the basis of data from a Mesolithic coastal settlement on Skagens Odde, Northern Jutland}},
  journal = {Polish Geological Institute Special Papers},
  year    = {2008},
  volume  = {23},
  pages   = {27--38},
  url     = {https://yadda.icm.edu.pl/yadda/element/bwmeta1.element.baztech-article-BUS6-0020-0021},
}

@Article{ClemmensenEtal2009,
  author  = {Lars B. Clemmensen and Andrew Murray and Jan Heinemeier and Rixt {de Jong}},
  title   = {{The evolution of Holocene coastal dunefields, Jutland, Denmark: A record of climate change over the past 5000 years}},
  journal = {Geomorphology},
  year    = {2009},
  volume  = {105},
  number  = {3},
  pages   = {303--313},
  issn    = {0169-555X},
  doi     = {10.1016/j.geomorph.2008.10.003},
}

@Article{ClemmensenEtal2012,
  author  = {Lars B. Clemmensen and Andrew S. Murray and Lars Nielsen},
  title   = {{Quantitative constraints on the sea-level fall that terminated the Littorina Sea Stage, southern Scandinavia}},
  journal = {Quaternary Science Reviews},
  year    = {2012},
  volume  = {40},
  pages   = {54--63},
  issn    = {0277-3791},
  doi     = {10.1016/j.quascirev.2012.03.001},
}

@Article{ClemmensenNielsen2010,
  author  = {Lars B. Clemmensen and Lars Nielsen},
  title   = {{Internal architecture of a raised beach ridge system (Anholt, Denmark) resolved by ground-penetrating radar investigations}},
  journal = {Sedimentary Geology},
  year    = {2010},
  volume  = {223},
  number  = {3},
  pages   = {281--290},
  issn    = {0037-0738},
  doi     = {10.1016/j.sedgeo.2009.11.014},
}

@Article{ClemmensenEtal2001,
  author  = {Lars B. Clemmensen and Niels Richardt and Christian Andersen},
  title   = {{Holocene sea-level variation and spit development: data from Skagen Odde, Denmark}},
  journal = {The Holocene},
  year    = {2001},
  volume  = {11},
  number  = {3},
  pages   = {323--331},
  doi     = {10.1191/095968301667877044},
}

@PhdThesis{Damusyte2011,
  author = {Damušytė, Aldona},
  title  = {{Post-glacial geological history of the Lithuanian coastal area}},
  school = {Vilnius University},
  year   = {2011},
  type   = {Summaries of Doctoral Thesis},
  url    = {https://epublications.vu.lt/object/elaba:2045985/},
}

@Conference{DonnerEronen1981,
  author       = {Donner, Joakim and Eronen, Matti},
  title        = {{Stages of the Baltic Sea and Late Quaternary Shoreline Displacement in Finland: Excursion Guide}},
  booktitle    = {{Excursion in Southern Finland with a Symposium at Lammi Biological Station 9.-14. September 1981}},
  year         = {1981},
  pages        = {44},
  organization = {University of Helsinki. Department of Geology. Division of Geology and Palaeontology},
  publisher    = {University of Helsinki},
}

@InCollection{Eberhards2006,
  author    = {Guntis Eberhards},
  title     = {Pūrciema apkārtnes reljefs, ģeoloģiskā uzbūve un attīstība (Relief, geological structure and development of Pūrciems area)},
  booktitle = {Neolīta apmetnes Ziemeļkurzemes kāpās (Neolithic Dune Settlements in Northern Kurzeme)},
  publisher = {Latvijas vēstures institūta apgāds},
  year      = {2006},
  editor    = {Ilze Loze},
  pages     = {12--28},
  address   = {Riga},
}

@TechReport{Eberhards2008,
  author      = {Eberhards, G.},
  title       = {Pārskats par ģeoloģiskiem un paleovides pētījumiem Priedaines akmens laikmeta apmetnes rajonā (Overview of geological and palaeoenvironmental research at area of Stone Age settlement Priedaine)},
  institution = {Repository of archaeological Material, Institute of Latvian History, University of Latvia},
  year        = {2008},
  type        = {Unpublished report},
  address     = {Riga},
}

@Article{EnglandEtal2013,
  author    = {England, John and Dyke, Arthur S and Coulthard, Roy D and {McNeely}, Roger and Aitken, Alec},
  title     = {The exaggerated radiocarbon age of deposit-feeding molluscs in calcareous environments},
  journal   = {Boreas},
  year      = {2013},
  volume    = {42},
  pages     = {362--373},
  doi       = {10.1111/j.1502-3885.2012.00256.x},
  publisher = {Wiley Online Library},
}

@Article{ErlenkeuserEtal1975,
  author  = {Erlenkeuser, H and Metzner, H and Willkomm, H},
  title   = {{University of Kiel radiocarbon measurements VIII}},
  journal = {Radiocarbon},
  year    = {1975},
  volume  = {17},
  number  = {3},
  pages   = {276--300},
  doi     = {10.1017/S0033822200059816},
}

@Article{ErlenkeuserWillkomm1971,
  author  = {Erlenkeuser, H and Willkomm, H},
  title   = {{University of Kiel Radiocarbon Measurements VI}},
  journal = {Radiocarbon},
  year    = {1971},
  volume  = {13},
  number  = {2},
  pages   = {325--339},
  doi     = {10.1017/S0033822200008468},
}

@Article{ErlenkeuserWillkomm1973,
  author  = {Erlenkeuser, H and Willkomm, H},
  title   = {{University of Kiel radiocarbon measurements VII}},
  journal = {Radiocarbon},
  year    = {1973},
  volume  = {15},
  number  = {1},
  pages   = {113--126},
  doi     = {10.1017/S003382220005863X},
}

@PhdThesis{Ernst1974,
  author = {Thomas Ernst},
  title  = {Die Hohwachter Bucht. Morphologische Entwicklung einer Küstenlandschaft Ostholsteins (The Hohwacht Bay. Morphological development of a coastal landscape in Ostholstein)},
  school = {Kiel University},
  year   = {1974},
  type   = {Hochschulschrift},
  note   = {Schriften des Naturwiss. Vereins für Schleswig-Holstein, 44},
}

@Article{Eronen1974,
  author      = {Eronen, Matti},
  title       = {{The history of the Litorina Sea and associated Holocene events -- Pollen and Diatom Diagrams}},
  journal     = {Commentationes Physico Mathematicae},
  year        = {1974},
  volume      = {44},
  number      = {2},
  institution = {Societas Scientiarum Fennica},
}

@InCollection{Eronen1983,
  author    = {Eronen, M.},
  title     = {{Late Weichselian and Holocene shore displacement in Finland}},
  booktitle = {Shorelines and Isostasy},
  publisher = {Academic Press},
  year      = {1983},
  editor    = {D. E. Smith and A. G. Dawson},
  volume    = {16},
  series    = {Special publication (Institute of British Geographers)},
  pages     = {183--207},
  address   = {London},
}

@Article{EronenEtal2001,
  author  = {Eronen, Matti and Gluckert, Gunnar and Hatakka, Lassi and Plassche, Orson van de and Plicht, Johannes van der and Rantala, Pasi},
  title   = {Rates of Holocene isostatic uplift and relative sea-level lowering of the Baltic in SW Finland based on studies of isolation contacts},
  journal = {Boreas},
  year    = {2001},
  volume  = {30},
  number  = {1},
  pages   = {17--30},
  doi     = {10.1111/j.1502-3885.2001.tb00985.x},
}

@TechReport{EronenEtal1995,
  author      = {Eronen, M and Gl{\"u}ckert, G and Rantala, P and {van de Plassche}, O and {van der Plicht}, J},
  title       = {Land uplift in the Olkiluoto-Pyh{\"a}j{\"a}rvi area, southwestern Finland, during the last 8000 years},
  institution = {Nuclear Waste Commission of Finnish Power Companies},
  year        = {1995},
  type        = {Report},
  number      = {YJT-95-17},
  address     = {Helsinki, Finland},
  month       = {December},
}

@TechReport{EronenEtal1993,
  author      = {Eronen, Matti and Gl{\"u}ckert, Gunnar and {van de Plassche}, Orson and {van der Plicht}, Johannes and Rajala, P{\"a}ivi and Rantala, Pasi},
  title       = {The postglacial radiocarbon-dated shoreline data in Finland for the Nordic Data Base of Land Uplift and Shorelines},
  institution = {Swedish Nuclear Power Inspectorate (SKi), Project NKS/KAN},
  year        = {1993},
  note        = {subproject 3.2.4.2, 1992–93, Stencil},
  pages       = {1992--93},
  volume      = {3},
}

@Article{EronenEtal1982,
  author  = {Eronen, Matti and Heikkinen, Olavi and Tikkanen, Matti},
  title   = {{Holocene development and present hydrology of Lake Pyh{\"a}j{\"a}rvi in Satakunta, southwestern Finland}},
  journal = {Fennia - International Journal of Geography},
  year    = {1982},
  volume  = {160},
  number  = {2},
  pages   = {195--223},
  url     = {https://fennia.journal.fi/article/view/9115},
}

@Article{FeldensSchwarzer2012,
  author  = {Peter Feldens and Klaus Schwarzer},
  title   = {{The Ancylus Lake stage of the Baltic Sea in Fehmarn Belt: Indications of a new threshold?}},
  journal = {Continental Shelf Research},
  year    = {2012},
  volume  = {35},
  pages   = {43--52},
  issn    = {0278-4343},
  doi     = {10.1016/j.csr.2011.12.007},
}

@TechReport{Fischer1993,
  author      = {Fischer, Anders},
  title       = {Stenalderbopladser på bunden af Øresund. Afprøvning af en model Del 1, det centrale Øresund (Stone Age settlements at the bottom of Øresund)},
  institution = {Miljøministeriet, Skov- og Naturstyrelsen},
  year        = {1993},
  note        = {Marinarkæologiske forundersøgelser forud for etablering af en fast Øresundsforbindelse},
}

@InCollection{FischerEtal2005,
  author    = {Anders Fischer},
  title     = {{Mennesket og havet i ældre stenalder (Man and the sea in the Palaeolithic)}},
  booktitle = {Arkeologi och Naturvetenskap},
  publisher = {Gyllenstiernska Krapperupsstiftelsen},
  year      = {2005},
  editor    = {Lars Larsson and B. Berglund and C. Bunte},
  volume    = {6},
  series    = {Gyllenstjernska Krapperupsstiftelsens symposium},
  pages     = {277--297},
  address   = {Lund},
}

@Article{Gelumbauskaite2009,
  author  = {Gelumbauskait{\.e}, Leonora {\v{Z}}ivil{\.e}},
  title   = {{Character of sea level changes in the subsiding south-eastern Baltic Sea during Late Quaternary}},
  journal = {Baltica},
  year    = {2009},
  volume  = {22},
  number  = {1},
  pages   = {23--36},
  url     = {https://baltica.gamtc.lt/en/publication/72/p-classmsonormalcharacter-of-sea-level-changes-in-the-subsidingsouth-eastern-baltic-sea-during-late-quaternaryopopp},
}

@InProceedings{GirininkasZulkus2017,
  author    = {Girininkas, Algirdas and {\v{Z}}ulkus, Vladas},
  title     = {Baltijos j{\=u}ros krantai ir {\v{z}}mon{\.e}s ankstyvajame holocene (The shores and people of the Baltic Sea in the early Holocene)},
  booktitle = {J{\=u}ros Ir Krant{\k{u}} Tyrimai},
  year      = {2017},
  series    = {Konferencijos medžiaga},
  pages     = {69--72},
  url       = {http://apc.ku.lt/krantai2017/index.php/svarbiausios-datos/},
}

@Article{Gluckert1976,
  author  = {Glückert, G.},
  title   = {{Post-Glacial Shore-Level Displacement of the Baltic in SW Finland}},
  journal = {Annales Academiae Scientierum Fennicae Series A. III, Geologica-geographica},
  year    = {1976},
  volume  = {118},
  pages   = {1--92},
}

@Book{Gluckert1978a,
  title     = {{\"O}stersj{\"o}ns postglaciala strandf{\"o}rskjutning och skogens historia p{\aa} {\AA}land (The post-glacial shoreline changes of the Baltic Sea and the history of forests in {\AA}land)},
  publisher = {Turun yliopisto},
  year      = {1978},
  author    = {Gl{\"u}ckert, Gunnar},
  volume    = {34},
  series    = {Turun yliopiston maaperägeologian osaston julkaisuja},
}

@Article{GluckertEtal1992,
  author  = {Gl{\"u}ckert, G and Illmer, K and Kankainen, T and Rantala, P and R{\"a}s{\"a}nen, M},
  title   = {Littoistenj{\"a}rven ymp{\"a}rist{\"o}n kasvillisuuden kehitys j{\"a}{\"a}kauden j{\"a}lkeen ja j{\"a}rven luonnollinen happamoituminen (Evolution of the surrounding vegetation of Lake Littoistenjärvi after the Ice Age and natural acidification of the lake)},
  journal = {Turun yliopiston maaper{\"a}geologian osaston julkaisuja},
  year    = {1992},
  volume  = {75},
  pages   = {1--27},
}

@Article{GluckertEtal1993,
  author  = {Gunnar Glückert and Pasi Rantala and Olli Ristaniemi},
  title   = {Itämeren jääkauden jälkeinen rannansiirtyminen Pohjanmaalla (Postglacial shore-level displacement of the Baltic in Ostrobothnia)},
  journal = {Turun yliopiston maaperägeologian osaston julkaisuja},
  year    = {1993},
  volume  = {77},
  pages   = {5--36},
}

@TechReport{Gluckert1978,
  author      = {Glückert, Gunnar},
  title       = {Das Deltakomplex von Kiikalannummi am 3. Salpausselkä in Südwestfinnland (The Kiikalannummi delta complex on the 3rd Salpausselkä in southwestern Finland)},
  institution = {University of Turku},
  year        = {1978},
  type        = {Publication of the Department of Quaternary Geology},
  number      = {35},
}

@MastersThesis{Grudzinska2011,
  author  = {Grudzinska, I.},
  title   = {Paleovides izmaiņu atspoguļojums dažādas ģenēzes ezeru nogulumos (Reflection of paleoenvironmental conditions in lake sediments of different genesis)},
  school  = {University of Latvia, Faculty of Geography and Earth Sciences, Department of Environmental Sciences},
  year    = {2011},
  address = {Riga, Latvia},
}

@PhdThesis{Grudzinska2015,
  author = {Grudzinska, Ieva},
  title  = {Diatom stratigraphy and relative sea level changes of the eastern Baltic Sea over the Holocene},
  school = {Tallinn University of Technology},
  year   = {2015},
  url    = {https://digikogu.taltech.ee/et/Item/fcf2d9e2-8f9d-49a7-aa53-990e22afe2dd},
}

@Article{GrudzinskaEtal2013,
  author  = {Grudzinska, Ieva and Saarse, Leili and Vassiljev, Jueri and Heinsalu, Atko},
  title   = {{Mid- and late- Holocene shoreline changes along the southern coast of the Gulf of Finland}},
  journal = {Bulletin of the Geological Society of Finland},
  year    = {2013},
  volume  = {85},
  pages   = {19--34},
  doi     = {10.17741/bgsf/85.1.002},
}

@Article{GrudzinskaEtal2014,
  author  = {Grudzinska, Ieva and Saarse, Leili and Vassiljev, Jueri and Heinsalu, Atko},
  title   = {{Biostratigraphy, shoreline changes and origin of the Limnea Sea lagoons in northern Estonia: the case study of Lake Harku}},
  journal = {Baltica},
  year    = {2014},
  volume  = {27},
  number  = {1},
  pages   = {15--24},
  doi     = {10.5200/baltica.2014.27.02},
}

@Article{GrudzinskaEtal2017,
  author  = {Grudzinska, I and Vassiljev, J and Saarse, L and Reitalu, T and Veski, S},
  title   = {{Past environmental change and seawater intrusion into coastal Lake Lilaste, Latvia}},
  journal = {Journal of Paleolimnology},
  year    = {2017},
  volume  = {57},
  number  = {3},
  pages   = {257--271},
  doi     = {10.1007/s10933-017-9945-3},
}

@Article{HabichtEtal2017,
  author  = {Habicht, Hando-Laur and Rosentau, Alar and Jõeleht, Argo and Heinsalu, Atko and Kriiska, Aivar and Kohv, Marko and Hang, Tiit and Aunap, Raivo},
  title   = {{GIS-based multiproxy coastline reconstruction of the eastern Gulf of Riga, Baltic Sea, during the Stone Age}},
  journal = {Boreas},
  year    = {2017},
  volume  = {46},
  number  = {1},
  pages   = {83--99},
  doi     = {10.1111/bor.12157},
}

@InCollection{HailaRaukas1992,
  author    = {Haila, H and Raukas, A},
  title     = {{Ancylus Lake}},
  booktitle = {{Geology of the Gulf of Finland}},
  publisher = {Estonian Academy of Sciences},
  year      = {1992},
  editor    = {Raukas, A and Hyvärinen, H},
  pages     = {283--296},
  address   = {Tallinn},
}

@Article{HailaEtal1991,
  author  = {Haila, Heikki and Sarmaja-Korjonen, Kaarina and Uutela, Anneli},
  title   = {{Development of a Litorina Bay at Espoo, near Porvoo, southern Finland}},
  journal = {Bulletin of the Geological Society of Finland},
  year    = {1991},
  volume  = {63},
  number  = {2},
  pages   = {105--119},
  doi     = {10.17741/bgsf/63.2.004},
}

@Article{HansenEtal2012,
  author  = {Hansen, Jens Morten and Aagaard, Troels and Binderup, Merete},
  title   = {{Absolute sea levels and isostatic changes of the eastern North Sea to central Baltic region during the last 900 years}},
  journal = {Boreas},
  year    = {2012},
  volume  = {41},
  number  = {2},
  pages   = {180--208},
  doi     = {10.1111/j.1502-3885.2011.00229.x},
}

@Article{HansenEtal2016,
  author  = {Hansen, J. M. and Aagaard, T. and Stockmarr, J. and Møller, I. and Nielsen, L. and Binderup, M. and Larsen, J. H. and Larsen, B.},
  title   = {{Continuous record of Holocene sea-level changes and coastal development of the Kattegat island L{\ae}s{\o} (4900 years BP to present)}},
  journal = {Bulletin of the Geological Society of Denmark},
  year    = {2016},
  volume  = {64},
  number  = {1},
  pages   = {1--55},
  doi     = {10.37570/bgsd-2016-64-01},
}

@PhdThesis{Hansson2018,
  author    = {Hansson, Anton},
  title     = {{Submerged Landscapes in the Hanö Bay : Early Holocene shoreline displacement and human environments in the southern Baltic Basin}},
  school    = {Lund University},
  year      = {2018},
  isbn      = {978-91-87847-43-1},
  issn      = {0281-3033},
  language  = {eng},
  number    = {85},
  publisher = {Lund University, Faculty of Science, Department of Geology, Quaternary Sciences},
  series    = {Lundqua thesis},
  url       = {https://lup.lub.lu.se/search/files/43355942/Lundqua_thesis_85_Hansson_kappa.pdf},
}

@Article{HanssonEtal2018,
  author  = {Anton Hansson and Björn Nilsson and Arne Sjöström and Svante Björck and Sofia Holmgren and Hans Linderson and Ola Magnell and Mats Rundgren and Dan Hammarlund},
  title   = {{A submerged Mesolithic lagoonal landscape in the Baltic Sea, south-eastern Sweden – Early Holocene environmental reconstruction and shore-level displacement based on a multiproxy approach}},
  journal = {Quaternary International},
  year    = {2018},
  volume  = {463},
  pages   = {110--123},
  issn    = {1040-6182},
  note    = {Advances in Geoarchaeology Research - Landscape Evolution, Environmental Change \& Human Activities},
  doi     = {10.1016/j.quaint.2016.07.059},
}

@Article{HanssonEtal2018a,
  author  = {Anton Hansson and Svante Björck and Katja Heger and Sofia Holmgren and Hans Linderson and Ola Magnell and Björn Nilsson and Mats Rundgren and Arne Sjöström and Dan Hammarlund},
  title   = {{Shoreline displacement and human resource utilization in the southern Baltic Basin coastal zone during the early Holocene: New insights from a submerged Mesolithic landscape in south-eastern Sweden}},
  journal = {The Holocene},
  year    = {2018},
  volume  = {28},
  number  = {5},
  pages   = {721--737},
  doi     = {10.1177/0959683617744262},
}

@Article{HanssonEtal2019,
  author  = {Hansson, Anton and Hammarlund, Dan and Landeschi, Giacomo and Sjöström, Arne and Nilsson, Björn},
  title   = {{A new early Holocene shoreline displacement record for Blekinge, southern Sweden, and implications for underwater archaeology}},
  journal = {Boreas},
  year    = {2019},
  volume  = {48},
  number  = {1},
  pages   = {57--71},
  doi     = {10.1111/bor.12339},
}

@Article{HardersEtal2005,
  author  = {Harders, Rieka and Dehde, Beate and Diesing, Markus and Gelhardt, M and Schwarzer, K},
  title   = {{Postglacial development of Neustadt Bay in the western Baltic Sea}},
  journal = {Meyniana},
  year    = {2005},
  volume  = {57},
  pages   = {37--60},
}

@Article{HartzEtal2011,
  author  = {Hartz, S{\"o}nke and J{\"o}ns, Hauke and L{\"u}bke, Harald and Schm{\"o}lcke, Ulrich and von Carnap-Bornheim, Claus and Heinrich, Dirk and Kloo{\ss}, Stefanie and L{\"u}th, Friedrich and Wolters, Steffen},
  title   = {Prehistoric settlements in the south-western Baltic Sea area and development of the regional Stone Age economy},
  journal = {Bericht der Römisch-Germanischen Kommission},
  year    = {2011},
  volume  = {92},
  pages   = {77--210},
}

@Article{HedeEtal2013,
  author  = {Mikkel U Hede and Mette Bendixen and Lars B Clemmensen and Aart Kroon and Lars Nielsen},
  title   = {Joint interpretation of beach-ridge architecture and coastal topography show the validity of sea-level markers observed in ground-penetrating radar data},
  journal = {The Holocene},
  year    = {2013},
  volume  = {23},
  number  = {9},
  pages   = {1238--1246},
  doi     = {10.1177/0959683613484618},
}

@Article{HedeEtal2015,
  author  = {Mikkel U Hede and Lasse Sander and Lars B Clemmensen and Aart Kroon and Morten Pejrup and Lars Nielsen},
  title   = {{Changes in Holocene relative sea-level and coastal morphology: A study of a raised beach ridge system on Samsø, southwest Scandinavia}},
  journal = {The Holocene},
  year    = {2015},
  volume  = {25},
  number  = {9},
  pages   = {1402--1414},
  doi     = {10.1177/0959683615585834},
}

@TechReport{HedenstromRisberg2003,
  author      = {Hedenstr{\"o}m, Anna and Risberg, Jan},
  title       = {Shore displacement in northern Uppland during the last 6500 calender years},
  institution = {Svensk Kärnbränslehantering AB},
  year        = {2003},
  type        = {SKB Technical Report},
  number      = {03-17},
  url         = {https://www.skb.com/publication/20970},
}

@Article{Hede2003,
  author  = {Hede, Signe Ulfeldt},
  title   = {Prehistoric settlements and Holocene relative sea-level changes in north-west Sj{\ae}lland, Denmark},
  journal = {Bulletin of the Geological Society of Denmark},
  year    = {2003},
  volume  = {50},
  pages   = {141--149},
  doi     = {10.37570/bgsd-2003-50-11},
}

@Article{HeinrichEtal2018,
  author  = {Heinrich, Christoph and Anders, Sarah and Schwarzer, Klaus},
  title   = {{Late Pleistocene and early Holocene drainage events in the eastern Fehmarn Belt and Mecklenburg Bight, SW Baltic Sea}},
  journal = {Boreas},
  year    = {2018},
  volume  = {47},
  number  = {3},
  pages   = {754--767},
  doi     = {10.1111/bor.12298},
}

@Article{Heinsalu2000,
  author  = {Heinsalu, Atko},
  title   = {Diatom stratigraphy and palaeoenvironment of the Yoldia Sea in northern Estonia},
  journal = {Proceedings of the Estonian Academy of Sciences, Geology},
  year    = {2000},
  volume  = {49},
  number  = {3},
  pages   = {218--243},
}

@Article{HoffmannEtal2009,
  author  = {Hoffmann, Gösta and Schmedemann, Nico and Schafmeister, Maria-Theresia},
  title   = {{Relative sea-level curve for SE Rugen and Usedom Island (SW Baltic Sea coast, Germany) using decompacted profiles}},
  journal = {Zeitschrift der Deutschen Gesellschaft für Geowissenschaften},
  year    = {2009},
  volume  = {160},
  number  = {1},
  pages   = {69--78},
  doi     = {10.1127/1860-1804/2009/0160-0069},
}

@Article{Hyvarinen1979,
  author  = {Hyvärinen, H.},
  title   = {Helsingin seudun rannansiirtyminen Litorina-aikana Sipoosta tutkitun n{\"a}ytesarjan valossa.(a stratigraphical site relevant to the Litorina shore displacement near Helsinki)},
  journal = {Terra},
  year    = {1979},
  volume  = {91},
  number  = {1},
  pages   = {15--20},
}

@InProceedings{Hyvarinen1982,
  author    = {Hyv{\"a}rinen, Hannu},
  title     = {{Interpretation of stratigraphical evidence of sea-level history: a Litorina site near Helsinki, southern Finland}},
  booktitle = {Annales Academiae Scientiarum Fennicae Series A. III. Geologica - Geographica},
  year      = {1982},
  volume    = {134},
  pages     = {139--149},
  address   = {Helsinki},
  publisher = {Suomalainen tiedeakatemia},
  note      = {Studies on the Baltic shorelines and sediments indicating relative sea-level changes : proceedings of the symposium of INQUA subcommission on shorelines of northwestern Europe, Lammi 13th September 1981},
}

@Article{Hyvarinen1984,
  author  = {Hyv{\"a}rinen, Hannu},
  title   = {{The Mastogloia stage in the Baltic Sea history: diatom evidence from southern Finland}},
  journal = {Bulletin of the Geological Society of Finland},
  year    = {1984},
  volume  = {56},
  number  = {1-2},
  pages   = {99--115},
  doi     = {10.17741/bgsf/56.1-2.007},
}

@InCollection{Hyvarinen1992,
  author    = {Hyvärinen, H. and Raukas, A. and Kessel, H.},
  title     = {{Mastogloia and Litorina Seas}},
  booktitle = {{Geology of the Gulf of Finland}},
  publisher = {Estonian Academy of Sciences},
  year      = {1992},
  editor    = {Raukas, A and Hyvärinen, H},
  pages     = {296--311},
  address   = {Tallinn},
}

@Article{IlvesEtal1974,
  author  = {Ilves, E and Liiva, A and Punning, J. {-M}},
  title   = {Radiocarbon Method and Its Application in Estonian Quaternary Geology and Archaeology},
  journal = {Tallinn: Academy of Sciences of the ESSR},
  year    = {1974},
}

@Article{JaanitsJaanits1978,
  author  = {Jaanits, L and Jaanits, K},
  title   = {Ausgrabungen der fr{\"u}hmesolithischen Siedlung von Pulli (Excavations of the early Mesolithic settlement of Pulli)},
  journal = {Eesti NSV Teaduste Akadeemia Toimetised, {\"U}hiskonnateadused},
  year    = {1978},
  volume  = {27},
  number  = {1},
  pages   = {56--63},
}

@Article{JaanitsLiiva1973,
  author  = {Jaanits, L and Liiva, A},
  title   = {Eesti vanima ajaloo kronoloogia ja radios{\"u}siniku meetod},
  journal = {Eesti NSV Teaduste Akadeemia 1965--1972},
  year    = {1973},
  pages   = {157--161},
}

@Article{JensenEtal1997,
  author  = {Jensen, J{\o}rn Bo and Bennike, Ole and Witkowski, Andrzej and Lemke, Wolfram and Kuijpers, Antoon},
  title   = {{The Baltic Ice Lake in the southwestern Baltic: sequence-, chrono- and biostratigraphy}},
  journal = {Boreas},
  year    = {1997},
  volume  = {26},
  number  = {3},
  pages   = {217--236},
  doi     = {10.1111/j.1502-3885.1997.tb00853.x},
}

@Article{JensenEtal1999,
  author  = {Jensen, J{\o}rn Bo and Bennike, Ole and Witkowski, Andrzej and Lemke, Wolfram and Kuijpers, Antoon},
  title   = {{Early Holocene history of the southwestern Baltic Sea: the Ancylus Lake stage}},
  journal = {Boreas},
  year    = {1999},
  volume  = {28},
  number  = {4},
  pages   = {437--453},
  doi     = {10.1111/j.1502-3885.1999.tb00233.x},
}

@Article{JensenEtal2002,
  author  = {Jensen, J{\o}rn Bo and Petersen, Kaj Strand and Konradi, Peter and Kuijpers, Antoon and Bennike, Ole and Lemke, Wolfram and Endler, Rudolf},
  title   = {{Neotectonics, sea-level changes and biological evolution in the Fennoscandian Border Zone of the southern Kattegat Sea}},
  journal = {Boreas},
  year    = {2002},
  volume  = {31},
  number  = {2},
  pages   = {133--150},
  doi     = {10.1111/j.1502-3885.2002.tb01062.x},
}

@Article{JensenStecher1992,
  author  = {Jørn Bo Jensen and Ole Stecher},
  title   = {{Paraglacial barrier--lagoon development in the late pleistocene Baltic Ice Lake, southwestern Baltic}},
  journal = {Marine Geology},
  year    = {1992},
  volume  = {107},
  number  = {1},
  pages   = {81--101},
  issn    = {0025-3227},
  doi     = {10.1016/0025-3227(92)90070-X},
}

@InCollection{Jonuks2013,
  author    = {Tõnno Jonuks},
  title     = {{An antler object from the P{\"a}rnu River--an axe, a god or a decoy}},
  booktitle = {Man, His Time, Artefacts, and Places: Collection of Articles Dedicated to Richard Indreko},
  publisher = {Tartu Ülikooli ajaloo ja arheoloogia instituut},
  year      = {2013},
  editor    = {Johanson, Kristiina and Tõrv, Mari},
  volume    = {19},
  series    = {Muinasaja Teadus},
  pages     = {225--246},
}

@Article{Jonuks2016,
  author    = {Tõnno Jonuks},
  title     = {{A mesolithic human figurine from River Pärnu, South-West Estonia: A century-old puzzle of idols, goddesses and ancestral symbols}},
  journal   = {Estonian Journal of Archaeology},
  year      = {2016},
  volume    = {20},
  number    = {2},
  pages     = {111--127},
  doi       = {10.3176/ARCH.2016.2.01},
  publisher = {Teaduste Akadeemia Kirjastus},
}

@TechReport{JungnerSonninen1983,
  author      = {Jungner, Hogne and Sonninen, Eloni},
  title       = {{Radiocarbon dates II}},
  institution = {University of Helsinki},
  year        = {1983},
  publisher   = {Dating Laboratory, University of Helsinki},
  url         = {https://epic.awi.de/id/eprint/50070/},
}

@Article{Kessel1963,
  author  = {Kessel, H},
  title   = {{On the age of Holocene transgressions of the Baltic Sea in Estonia by palynological analysis}},
  journal = {Baltica},
  year    = {1963},
  volume  = {1},
  pages   = {101--115},
}

@TechReport{Kessel1975,
  author      = {Kessel H.},
  title       = {Läänemere geoloogiline areng hilisglat- siaalis ja holotseenis Eesti territooriumil (Geological evolution of the Baltic Sea in the Late Palaeolithic and Holocene on Estonian territory)},
  institution = {ENSV TA Geoloogia Instituut},
  year        = {1975},
  note        = {unpublished report in State Archives},
}

@Article{KesselPunning1969,
  author  = {Kessel, H. and Punning, J. {-M}.},
  title   = {{ОБ АБСОЛЮТНОМ ВОЗРАСТЕ ГОЛОЦЕНОВЫХ ТРАНСГРЕССИЙ БАЛТИКИ НА ТЕРРИТОРИИ ЭСТОНИИ (Oon the absolute age of Holocene transgressions of the Baltic Sea in the Estonian Territory)}},
  journal = {Eesti NSV Teaduste Akadeemia Toimetised. Keemia. Geoloogia},
  year    = {1969},
  volume  = {18},
  pages   = {141--153},
  doi     = {10.3176/chem.geol.1969.2.04},
}

@Article{Knudsen1978,
  author  = {Knudsen, Karen Luise},
  title   = {{Middle and Late Weichselian marine deposits at N{\o}rre Lyngby, northern Jutland, Denmark, and their foraminiferal faunas}},
  journal = {Danmarks Geologiske Unders{\o}gelse II. R{\ae}kke},
  year    = {1978},
  volume  = {112},
  pages   = {1--44},
  doi     = {10.34194/raekke2.v112.6903},
}

@Article{KonigssonEtal1998,
  author  = {K{\"o}nigsson, L K and Saarse, L and Veski, S},
  title   = {{Holocene history of vegetation and landscape on the K{\~o}pu Peninsula, Hiiumaa Island, Estonia}},
  journal = {Proceedings of the Estonian Academy of Sciences. Geology},
  year    = {1998},
  volume  = {47},
  number  = {1},
  pages   = {3--19},
  doi     = {10.3176/GEOL.1998.1.01},
}

@InProceedings{Kriiska1996,
  author       = {Kriiska, Aivar},
  title        = {{Stone Age settlements in the lower reaches of the Narva River, North-eastern Estonia}},
  booktitle    = {PACT},
  year         = {1996},
  volume       = {51},
  pages        = {359--169},
  organization = {Conseil de l'Europe},
  url          = {http://webdoc.sub.gwdg.de/ebook/o/2004/ethesis.helsinki.fi/julkaisut/hum/kultt/vk/kriiska/tekstid/02.html},
}

@InCollection{Kriiska2001,
  author    = {Kriiska, A},
  title     = {{Archaeological field work on Stone Age settlement site of SW Estonia}},
  booktitle = {Archaeological fieldwork in Estonia 2000},
  publisher = {University of Tartu Department of Archaeology},
  year      = {2001},
  pages     = {19--33},
}

@Article{Kriiska2002,
  author  = {Kriiska, Aivar},
  title   = {L{\"a}{\"a}ne-Eesti saarte asustamine ja p{\"u}sielanikkonna kujunemine. Keskus-tagamaa-{\"a}{\"a}reala. (Settlement of the West Estonian islands and the development of a permanent population)},
  journal = {Muinasaja teadus},
  year    = {2002},
  volume  = {11},
  pages   = {29--60},
}

@InCollection{KriiskaLougas2009,
  author    = {Kriiska, Aivar and L{\~o}ugas, Lembi},
  title     = {{Stone Age settlement sites on an environmentally sensitive coastal area along the lower reaches of the River P{\"a}rnu (south-western Estonia), as indicators of changing settlement patterns, technologies and economies}},
  booktitle = {Mesolithic Horizons},
  publisher = {Oxford-Oakville: Oxbow Books},
  year      = {2009},
  editor    = {Sinead McCartan and Rick Schulting and Graeme Warren and Peter Woodman},
  volume    = {1},
  pages     = {167--175},
}

@Article{KriiskaEtal2005,
  author  = {Kriiska, Aivar and Lavento, Mika and Peets, Jiiri},
  title   = {{New AMS dates of the Neolithic and Bronze Age ceramics in Estonia: preliminary results and interpretations}},
  journal = {Estonian Journal of Archaeology},
  year    = {2005},
  volume  = {9},
  number  = {1},
  pages   = {3--31},
  url     = {https://www.ceeol.com/search/article-detail?id=177964},
}

@InProceedings{KriiskaLougas1999,
  author       = {Aivar Kriiska and Lembi Lõugas},
  title        = {{Late Mesolithic and Early Neolithic seasonal settlement at Kõpu, Hiiumaa Island, Estonia}},
  booktitle    = {Environmental and Cultural History of the Eastern Baltic Region (PACT)},
  year         = {1999},
  volume       = {57},
  pages        = {157--172},
  address      = {Rixensart},
  organization = {Conseil de l'Europe},
  url          = {http://webdoc.sub.gwdg.de/ebook/o/2004/ethesis.helsinki.fi/julkaisut/hum/kultt/vk/kriiska/tekstid/02.html},
}

@InCollection{KriiskaEtal2002,
  author    = {Kriiska, A and Salu{\"a}{\"a}r, U and L{\~o}ugas, L and Johanson, K and Hanni, H},
  title     = {Archaeological excavations in Sindi-Lodja},
  booktitle = {Archaeological fieldwork in Estonia 2001},
  publisher = {University of Tartu Department of Archaeology},
  year      = {2002},
  editor    = {Tamla, Ü},
  pages     = {27--40},
}

@InCollection{Krog1979,
  author    = {Krog, H},
  title     = {{The Quaternary history of the Baltic, Denmark}},
  booktitle = {{The Quaternary history of the Baltic}},
  publisher = {Uppsala University},
  year      = {1979},
  editor    = {V. Gudelis and L-k. Königsson},
  volume    = {1},
  pages     = {207--217},
}

@Article{KrogTauber1974,
  author  = {Krog, Harald and Tauber, Henrik},
  title   = {{C-14 chronology of late-and post-glacial marine deposits in north Jutland}},
  journal = {Danmarks Geologiske Undersøgelse, Årbog 1973},
  year    = {1974},
  pages   = {93--105},
}

@Article{Lambeck1999,
  author    = {Lambeck, Kurt},
  title     = {{Shoreline displacements in southern-central Sweden and the evolution of the Baltic Sea since the last maximum glaciation}},
  journal   = {Journal of the Geological Society},
  year      = {1999},
  volume    = {156},
  number    = {3},
  pages     = {465--486},
  issn      = {0016-7649},
  doi       = {10.1144/gsjgs.156.3.0465},
  publisher = {Geological Society of London},
}

@Article{LampeEtal2010,
  author  = {Lampe, R. and Endtmann, E. and Janke, W. and Meyer, H.},
  title   = {{Relative sea-level development and isostasy along the NE German Baltic Sea coast during the past 9 ka.}},
  journal = {E\&G Quaternary Science Journal},
  year    = {2010},
  volume  = {59},
  number  = {1/2},
  pages   = {3--20},
  doi     = {10.3285/eg.59.1-2.01},
}

@Article{LampeJanke2004,
  author  = {Lampe, Reinhard and Janke, Wolfgang},
  title   = {{The Holocene sea level rise in the Southern Baltic as reflected in coastal peat sequences}},
  journal = {Polish geological institute Special papers},
  year    = {2004},
  volume  = {11},
  pages   = {19--29},
  url     = {https://yadda.icm.edu.pl/yadda/element/bwmeta1.element.baztech-article-BUS6-0022-0003},
}

@MastersThesis{Leino1973,
  author = {Leino, J.},
  title  = {Eräiden umpeenkasvusoiden turvesuhteista Salon ympäristössä (Peatland conditions in some overgrown peatlands around Salon)},
  school = {University of Turku},
  year   = {1973},
}

@InProceedings{LeplandEtal1996,
  author       = {Lepland, Aivo and Hang, T and Kihno, K and Sakson, M and Sandgren, P},
  title        = {{Holocene sea-level changes and environmental history in the Narva area, north-eastern Estonia}},
  booktitle    = {PACT},
  year         = {1996},
  volume       = {51},
  pages        = {205--216},
  address      = {Rixensart},
  organization = {Conseil de l'Europe},
}

@Article{LiivaEtal1966,
  author  = {Liiva, A. and Ilves, E. and Punning, J. {‐M}.},
  title   = {Список радиоуглеродных датировок Института зоолоогии и ботаники АН ЭССР (List of radiocarbon dates from the Institute of Zoology and Botany of the Academy of Sciences of the Estonian SSR)},
  journal = {Eesti NSV Teaduste Akadeemia Toimetised, Bioloogiline seeria},
  year    = {1966},
  volume  = {15},
  pages   = {112--122},
  url     = {https://kirjandus.geoloogia.info/reference/30212},
}

@Misc{Liljegren1970,
  author    = {Liljegren, R},
  title     = {Litorinasediment i omr{\aa}det mellan Ronneby och Karlshamn (Littoral sediments in the area between Ronneby and Karlshamn)},
  year      = {1970},
  publisher = {MS},
}

@Article{LindenEtal2006,
  author  = {Lind{\'e}n, Mattias and M{\"o}ller, Per and Bj{\"o}rck, Svante and Sandgren, Per},
  title   = {{Holocene shore displacement and deglaciation chronology in Norrbotten, Sweden}},
  journal = {Boreas},
  year    = {2006},
  volume  = {35},
  number  = {1},
  pages   = {1--22},
  doi     = {10.1111/j.1502-3885.2006.tb01109.x},
}

@Article{LougasTomek2013,
  author  = {L{\~o}ugas, L and Tomek, T},
  title   = {{Marginal effect at the coastal area of Tallinn Bay: The marine, terrestrial and avian fauna as a source of subsistence during the Late Neolithic}},
  journal = {Muinasaja teadus},
  year    = {2013},
  volume  = {19},
  pages   = {463--485},
}

@Article{Mangerud1972,
  author  = {Mangerud, Jan},
  title   = {{Radiocarbon dating of marine shells, including a discussion of apparent age of recent shells from Norway}},
  journal = {Boreas},
  year    = {1972},
  volume  = {1},
  number  = {2},
  pages   = {143--172},
  doi     = {10.1111/j.1502-3885.1972.tb00147.x},
}

@PhdThesis{Morner1969,
  author = {M{\"o}rner, Nils-Axel},
  title  = {{The Late Quaternary history of the Kattegatt Sea and the Swedish West Coast: deglaciation, shorelevel displacement, chronology, isostasy and eustasy}},
  school = {Stockholm University},
  year   = {1969},
  type   = {Sveriges geologiska undersökning Serie C},
  note   = {640},
}

@PhdThesis{Miettinen2002,
  author    = {Miettinen, Arto Ilmari},
  title     = {{Relative sea level changes in the eastern part of the Gulf of Finland during the last 8000 years}},
  school    = {University of Helsinki},
  year      = {2002},
  type      = {Annales Academiae Scientiarum Fennicae, Geologica-Geographica},
  address   = {Finland},
  note      = {volume 162},
  isbn      = {951-41-0915-5},
  language  = {English},
  publisher = {Suomalainen Tiedeakatemia},
}

@TechReport{MiettinenEtal1999,
  author      = {Miettinen, Arto and Eronen, Matti and Hyv{\"a}rinen, Hannu},
  title       = {Land uplift and relative sea-level changes in the Loviisa area, southeastern Finland, during the last 8000 years},
  institution = {Department of Geology, University of Helsinki},
  year        = {1999},
  type        = {Posiva Report},
  number      = {99--28},
  address     = {Helsinki, FInland},
  url         = {https://researchportal.helsinki.fi/en/publications/land-uplift-and-relative-sea-level-changes-in-the-loviisa-area-so},
}

@Article{MiettinenEtal2007,
  author  = {Arto Miettinen and Henrik Jansson and Teija Alenius and Georg Haggrén},
  title   = {{Late Holocene sea-level changes along the southern coast of Finland, Baltic Sea}},
  journal = {Marine Geology},
  year    = {2007},
  volume  = {242},
  number  = {1},
  pages   = {27--38},
  issn    = {0025-3227},
  note    = {Quaternary Land-Ocean Interactions: Sea-Level Change, Sediments and Tsunami},
  doi     = {10.1016/j.margeo.2006.12.004},
}

@Article{MiettinenEtal2007a,
  author  = {Miettinen, Arto and Savelieva, Larissa and Subetto, Dmitry A and Dzhinoridze, Rimma and Arslanov, Khikmat and Hyv{\=a}rinen, Hannu},
  title   = {{Palaeoenvironment of the Karelian Isthmus, the easternmost part of the Gulf of Finland, during the Litorina Sea stage of the Baltic Sea history}},
  journal = {Boreas},
  year    = {2007},
  volume  = {36},
  number  = {4},
  pages   = {441--458},
  doi     = {10.1080/03009480701259284},
}

@InProceedings{MiotkSzpiganowicz2016,
  author    = {{Miotk-Szpiganowicz}, G},
  title     = {Stop 4 - Coast of the Vistula Lagoon (Przebrno). Peatbogs and fossil soils of the Vistula Spit},
  booktitle = {The 13th Colloquium on Baltic Sea Marine Geology--Abstract Volume \& Field Trip Guidebook.},
  year      = {2016},
  pages     = {125--129},
  address   = {Warsaw},
  publisher = {Polish Geological Institute--National Research Institute},
  url       = {https://konferencje.pgi.gov.pl/en/baltic-home/},
}

@InProceedings{MiotkSzpiganowiczUscinowicz2013,
  author       = {{Miotk-Szpiganowicz}, G. and Uścinowicz, Sz.},
  title        = {{Stanowisko 4. Rozwój torfowisk nadbrzeżnych Zalewu Wiślanego}},
  booktitle    = {{VI Polska Konferencja Paleobotaniki Czwartorzędu ``Osady morskie. lagunowe i torfowisk nadbrzeżnych jako źródło informacji o paleośrodowiskach i klimacie"}},
  year         = {2013},
  pages        = {106--121},
  address      = {Warszawa},
  organization = {PIG-PIB},
}

@InCollection{MiotkSzpiganowiczEtal2009,
  author    = {Miotk-Szpiganowicz, G and Sz, U{\'s}cinowicz and Prze{\'z}dziecki, P and Jegli{\'n}ski, W},
  title     = {Reconstruction of the paleo-land scapes of the southern Balic},
  booktitle = {MACHU (Managing Cultural Heritage Underwater)},
  publisher = {Educom Publisher BV},
  year      = {2009},
  editor    = {M. Manders and R. Oosting},
  number    = {3},
  type      = {Final Report},
  pages     = {80--84},
  address   = {Rotterdam},
  journal   = {MACHU Report},
  url       = {https://www.cultureelerfgoed.nl/publicaties/publicaties/2010/01/01/machu-reports-2007-2008-2009},
}

@PhdThesis{Morozov2014,
  author = {Morozov, D.},
  title  = {Палеогеоэкологические реконструкции озерных систем южного обрамления Фенноскандии (Paleogeoecological reconstruction of lake systems The southern edifice of Fennoscandia)},
  school = {St. Petersburg},
  year   = {2014},
}

@InCollection{MurnieceEtal1999,
  author    = {Murniece, S and Kalnina, L and Berzin, V and Grasis, N},
  title     = {{Environmental change and prehistoric human activity in Western Kurzeme, Latvia}},
  booktitle = {Environmental and cultural history of the eastern Baltic region},
  publisher = {PACT},
  year      = {1999},
  editor    = {U. Miller and T. Hackens and V. Lang and A. Raukas and S. Hicks},
  volume    = {57},
  series    = {Journal of the European network of scientific and technical cooperation for cultural heritage},
  pages     = {35--69},
  journal   = {PACT (Rixensart)},
}

@Article{MuruEtal2017,
  author  = {Merle Muru and Alar Rosentau and Aivar Kriiska and Lembi Lõugas and Ulla Kadakas and Jüri Vassiljev and Leili Saarse and Raivo Aunap and Liisa Küttim and Liisa Puusepp and Kersti Kihno},
  title   = {{Sea level changes and Neolithic hunter-fisher-gatherers in the centre of Tallinn, southern coast of the Gulf of Finland, Baltic Sea}},
  journal = {The Holocene},
  year    = {2017},
  volume  = {27},
  number  = {7},
  pages   = {917--928},
  doi     = {10.1177/0959683616678462},
}

@Article{NaumannLampe2011,
  author  = {Naumann, M and Lampe, R},
  title   = {{The evolution of a southern Baltic coastal barrier system, deduced from geostatistical based volume calculations and relative sea level rise (Darss-Zingst-Hiddensee area/NE Germany)}},
  journal = {Bericht der R{\"o}misch-Germanischen Kommission},
  year    = {2011},
  volume  = {92},
  pages   = {297--324},
}

@Article{NielsenClemmensen2009,
  author  = {Nielsen, Lars and Clemmensen, Lars B.},
  title   = {Sea-level markers identified in ground-penetrating radar data collected across a modern beach ridge system in a microtidal regime},
  journal = {Terra Nova},
  year    = {2009},
  volume  = {21},
  number  = {6},
  pages   = {474--479},
  doi     = {10.1111/j.1365-3121.2009.00904.x},
}

@InCollection{NielsenEtal2004,
  author    = {Nielsen, P. E. and Jensen, J. B. and Binderup, M. and Lomholt, S. and Kuijpers, A.},
  title     = {{Marine aggregates in the Danish sector of the Baltic Sea: Geological setting, exploitation potential and environmental assessment}},
  booktitle = {Mineral Resources of the Baltic Sea},
  publisher = {Schweizerbart},
  year      = {2004},
  editor    = {Coordinators: Jan Harff; Emelyan M. Emelyanov; Michael Schmidt-Thom\'e; ; Mikhail Spiridonov},
  series    = {Zeitschrift f{\"u}r angewandte Geologie},
  pages     = {87--109},
  address   = {Stuttgart, Germany},
  url       = {http://www.schweizerbart.de//publications/detail/isbn/9783510959280/Zeitschrift\_f\_Angew\_Geologie\_Sonderhef},
}

@Article{NirgiEtal2020,
  author  = {Triine Nirgi and Alar Rosentau and Hando-Laur Habicht and Tiit Hang and Tõnno Jonuks and Argo Jõeleht and Kersti Kihno and Aivar Kriiska and Mario Mustasaar and Jan Risberg and Sten Suuroja and Peeter Talviste and Hannes Tõnisson},
  title   = {{Holocene relative shore-level changes and Stone Age palaeogeography of the Pärnu Bay area, eastern Baltic Sea}},
  journal = {The Holocene},
  year    = {2020},
  volume  = {30},
  number  = {1},
  pages   = {37-52},
  doi     = {10.1177/0959683619865603},
}

@PhdThesis{Novotny2006,
  author  = {Novotny, Kristin},
  title   = {{Untersuchung von Meeresspiegelvariationen in der Ostsee: Kombination von Satellitenaltimetrie, Pegelmessungen und einem ozeanographischen Modell (Investigation of sea level variations in the Baltic Sea: combination of satellite altimetry, tide gauge measurements and an oceanographic model)}},
  school  = {Technischen Universität Dresden},
  year    = {2006},
  address = {Dresden, Germany},
  doi     = {10.23689/fidgeo-466},
}

@PhdThesis{Nylander1969,
  author = {Nylander, Carl-Erik},
  title  = {{Vegetationshistoria och vegetation i s{\"o}dra Br{\"a}kne-Hoby socken}},
  school = {Lunds Universitet},
  year   = {1969},
  note   = {Meddelanden från Avdelningen för Ekologisk Botanik},
}

@Article{OjalaEtal2013,
  author  = {Ojala, Antti E. K. and Palmu, Jukka-Pekka and {\AA}berg, Annika and {\AA}berg, Susanne and Virkki, Hanna},
  title   = {Development of an ancient shoreline database to reconstruct the Litorina Sea maximum extension and the highest shoreline of the Baltic Sea basin in Finland},
  journal = {Bulletin of the Geological Society of Finland},
  year    = {2013},
  volume  = {85},
  pages   = {127--144},
  doi     = {10.17741/bgsf/85.2.002},
}

@Article{Okko1949,
  author  = {Okko, V.},
  title   = {{G. Brander's data of the littorina shore-line in north and middle Ostrobothnia}},
  journal = {Geological Survey of Finland, Bulletin - Bulletin de la Commission Géologique de Finlande},
  year    = {1949},
  volume  = {144},
  pages   = {117--127},
  note    = {Publication in celebration of Matti Sauramo on his 60th anniversary},
  url     = {http://tupa.gtk.fi/julkaisu/bulletin/bt_144.pdf},
}

@Article{OlsenEtal2009,
  author  = {Olsen, Jesper and Rasmussen, Peter and Heinemeier, Jan},
  title   = {{Holocene temporal and spatial variation in the radiocarbon reservoir age of three Danish fjords}},
  journal = {Boreas},
  year    = {2009},
  volume  = {38},
  number  = {3},
  pages   = {458-470},
  doi     = {10.1111/j.1502-3885.2009.00088.x},
}

@Article{Olsson1979,
  author  = {Olsson, Ingridu},
  title   = {A warning against radiocarbon dating of samples containing little carbon},
  journal = {Boreas},
  year    = {1979},
  volume  = {8},
  number  = {2},
  pages   = {203--207},
}

@TechReport{OrruEtal1992,
  author      = {Orru, M and {\v{S}}irokova, M and Veldre, M},
  title       = {{Eesti turbavarud (Estonian peat resources)}},
  institution = {Eesti Geoloogiakeskus},
  year        = {1992},
  address     = {Tallinn},
  journal     = {Teaduste Akadeemia Kirjastus, Tallinn, Estonia (in Estonian)},
}

@TechReport{Persson1979,
  author      = {Persson, Christer},
  title       = {{Shore displacement during Ancylus time in the Rejmyra area south central Sweden}},
  institution = {Sveriges geologiska undersökning},
  year        = {1979},
  type        = {C},
  number      = {755},
}

@TechReport{Persson1973,
  author      = {Persson, G.},
  title       = {{Postglacial transgressions in Bohuslän, Southwestern Sweden}},
  institution = {Sveriges geologiska undersökning},
  year        = {1973},
  type        = {C},
  number      = {684},
}

@InCollection{Petersen1978,
  author    = {Petersen, K. S.},
  title     = {{Den postglaciale transgression og molluskfaunaen i Tude Å-området, Store Bælt, Danmark (The postglacial transgression and mollusc fauna in the Tude Å area, Great Belt, Denmark)}},
  booktitle = {Danmars Geologiske Undersøgelse, Årbog for 1977},
  publisher = {Geological Survey of Denmark},
  year      = {1978},
  pages     = {39--52},
}

@InCollection{Petersen1981,
  author    = {Petersen, Kaj Strand},
  title     = {{The Holocene Marine Transgression and its molluscan fauna in the Skagerrak–Limfjord Region, Denmark}},
  booktitle = {Holocene Marine Sedimentation in the North Sea Basin},
  publisher = {John Wiley \& Sons, Ltd},
  year      = {1981},
  editor    = {S.-D. Nio and R. T. E. Shüttenhelm and T.C.E. {Van Weering}},
  volume    = {5},
  series    = {Special Publications International Association of Sedimentologists},
  pages     = {497--503},
  isbn      = {9781444303759},
  doi       = {10.1002/9781444303759.ch34},
}

@InCollection{Petersen1984,
  author    = {Petersen, Kaj Strand},
  title     = {Late Weichselian Sea-Levels and Fauna Communities in Northern {Vendsyssel}, {Jutland}, {Denmark}},
  booktitle = {Climatic Changes on a Yearly to Millennial Basis: Geological, Historical and Instrumental Records},
  publisher = {Springer Netherlands},
  year      = {1984},
  editor    = {M{\"o}rner, N.-A. and Karl{\'e}n, W.},
  pages     = {63--68},
  address   = {Dordrecht},
  isbn      = {978-94-015-7692-5},
  abstract  = {During the last decades several C-14 dates on molluscs have been {\textbullet} obtained from Late Weichselian seabeds in Vendsyssel, northern Jutland, Denmark. On the basis of the original C-14 collection of samples it has proved possible to evaluate the fauna communities and distinguish between arctic and boreal-arctic communities at different depths. A curve of sea-level stand can be drawn for the final part of glaciation in Jutland up to the end of Aller{\o}d, showing that the highest marine shoreline was established between 14,000--13,000 B.P. and that the Zirphaea Beds, the oldest of which is dated to about 12,800 B.P., do not represent a separate transgression, but is a boreal littoral equivalent of the Upper Saxicava Sands.},
  doi       = {10.1007/978-94-015-7692-5_6},
}

@Article{Petersen1986,
  author    = {Petersen, Kaj Strand},
  title     = {{The Ertebølle `køkkenmødding' and the marine development of the Limfjord, with particular reference to the molluscan fauna}},
  journal   = {Journal of Danish Archaeology},
  year      = {1986},
  volume    = {5},
  number    = {1},
  pages     = {77--84},
  doi       = {10.1080/0108464X.1986.10589959},
  publisher = {Routledge},
}

@Article{Petersen1991,
  author  = {Kaj Strand Petersen},
  title   = {{Holocene coastal and faunal development of the Skagen odde, Northern Jutland, Denmark}},
  journal = {Quaternary International},
  year    = {1991},
  volume  = {9},
  pages   = {53--60},
  issn    = {1040-6182},
  doi     = {10.1016/1040-6182(91)90063-T},
}

@InProceedings{Petersen1993,
  author    = {Petersen, Kaj Strand},
  title     = {{Environmental changes recorded in the Holocene molluscan faunas from Djursland, Denmark}},
  booktitle = {Proceedings of the symposium `Molluscan Palaeontology': 11th International Malacological Congress, Siena (Italy) 30th August - 5th September 1992},
  year      = {1993},
  editor    = {A. W. Janssen and R. Janssen},
  number    = {2},
  series    = {Scripta Geologica Special Issue},
  pages     = {359--369},
  url       = {https://repository.naturalis.nl/pub/317346},
}

@InCollection{Petersen1998,
  author    = {Petersen, K. S.},
  title     = {{Den Holocėne marine miljøudvikling ved Limfjordstangerne og tilgrėnsende dele af Nordsøen - Jydske Rev, belyst ved molluskfaunaen (The Holocene marine environmental evolution of the Limfjord bars and adjacent parts of the North Sea - Jydske Reef, illuminated by the mollusc fauna)}},
  booktitle = {Limfjordsprojektet},
  year      = {1998},
  volume    = {8},
  type      = {Rapport},
  pages     = {303--323},
  language  = {Dansk},
}

@Article{PetersenRasmussen1995,
  author  = {Petersen, Kaj Strand and Rasmussen, Kaare Lund},
  title   = {{The impact of radiocarbon datings on natural historical sciences in Denmark: especially paleozoological and shore-line datings}},
  journal = {PACT},
  year    = {1995},
  number  = {49},
  pages   = {117--130},
}

@Article{PhilippsenEtal2013,
  author  = {Bente Philippsen and Jesper Olsen and Jonathan P Lewis and Peter Rasmussen and David B Ryves and Karen Luise Knudsen},
  title   = {Mid- to late-Holocene reservoir-age variability and isotope-based palaeoenvironmental reconstruction in the Limfjord, Denmark},
  journal = {The Holocene},
  year    = {2013},
  volume  = {23},
  number  = {7},
  pages   = {1017-1027},
  doi     = {10.1177/0959683613479681},
}

@InProceedings{PoskaVeski1999,
  author       = {Anneli Poska and Siim Veski},
  title        = {{Man and environment at 9500 BP. A palynological study of an Early-Mesolithic settlement site in south-west Estonia}},
  booktitle    = {Acta Paleobotanica. Supplement 2. Proceedings of the fifth European palaeobotanical and palynological conference},
  year         = {1999},
  pages        = {603--607},
  organization = {Polish Academy of Sciences},
}

@PhdThesis{Pujate2015,
  author  = {Pujāte, Agnese},
  title   = {{Vides apstākļu izmaiņu un cilvēka darbības pēdas Rīgas līča piekrastes ezeru nogulumos (Traces of environmental change and human impact in the sediments of lakes along the coast of the Gulf of Riga)}},
  school  = {Latvijas Universit{\=a}te},
  year    = {2015},
  address = {Riga, Latvia},
  url     = {https://dspace.lu.lv/dspace/handle/7/28353},
}

@Article{PunningEtal1971,
  author    = {Punning, J. M. and Ilves, E. and Liiva, A. and Rinne, T.},
  title     = {Tartu Radiocarbon Dates {V}},
  journal   = {Radiocarbon},
  year      = {1971},
  volume    = {13},
  number    = {1},
  pages     = {78--83},
  doi       = {10.1017/S0033822200000874},
  publisher = {Cambridge University Press},
}

@Article{PunningEtal1973,
  author    = {Punning, J. M. and Kakum, T. and Rajamäe, R.},
  title     = {Tallinn Radiocarbon Dates {I}},
  journal   = {Radiocarbon},
  year      = {1973},
  volume    = {15},
  number    = {3},
  pages     = {586--591},
  doi       = {10.1017/S0033822200009036},
  publisher = {Cambridge University Press},
}

@Article{PunningEtal1977,
  author    = {Punning, J M and Rajamäe, R and Ehrenpreis, M and Sarv, L},
  title     = {Tallinn Radiocarbon Dates {IV}},
  journal   = {Radiocarbon},
  year      = {1977},
  volume    = {19},
  number    = {1},
  pages     = {111--117},
  doi       = {10.1017/S0033822200003386},
  publisher = {Cambridge University Press},
}

@Article{RahbekRasmussen1994,
  author  = {Rahbek, U. and Rasmussen, K. L.},
  title   = {{Danske arkėologiske 14C-dateringer, København 1993 (Danske "arkėologiske" 14C-dateringer, København 1993)}},
  journal = {Arkæologiske udgravninger i Danmark},
  year    = {1994},
  pages   = {276--288},
}

@TechReport{Ramsay1924,
  author      = {Ramsay, Wilhelm},
  title       = {{On relations between crustal movements and variations of sea-level: during the late Quaternary time especially in Fennoscandia}},
  institution = {Geologiska kommissionen i Finland},
  year        = {1924},
  type        = {Fennia},
  number      = {44},
  pages       = {1--39},
  volume      = {44},
}

@TechReport{Ramsay1931,
  author      = {Ramsay, W.},
  title       = {{Material zur Kenntnis der Spätglazialen Niveauverschiebungen in Finnland (Material for knowledge of the Late Glacial level shifts in Finland)}},
  institution = {Geologiska kommissionen i Finland},
  year        = {1931},
  type        = {Fennia},
  number      = {54},
}

@Article{Rasmussen1992,
  author  = {Rasmussen, K. L.},
  title   = {{Danske arkėologiske 14C-dateringer, København 1991 (Danish archaeological 14C-dates, Copenhagen 1991)}},
  journal = {Arkæologiske udgravninger i Danmark},
  year    = {1992},
  pages   = {233--251},
}

@InCollection{Rasmussen1995,
  author    = {Rasmussen, P},
  title     = {{Stavns fjords alder (Age of Stavns fjord)}},
  booktitle = {{Stavns Fjord Et natur- og kulturhistorisk forskningsområde på Samsø}},
  publisher = {Carlsbergfondet og Nationalmuseet},
  year      = {1995},
  editor    = {H. H. Hansen and B. Aaby},
  pages     = {23--33},
  address   = {København},
}

@Article{RaukasEtal1995,
  author  = {Raukas, Anto and Kimmel, Kai and Rajam{\"a}e, Raivo},
  title   = {{A new site of buried peat at L{\~o}pe, SW Estonia}},
  journal = {Proceedings of the Estonian Academy of Sciences: Geology},
  year    = {1995},
  volume  = {44},
  number  = {2},
  pages   = {133--137},
}

@InCollection{RaukasEtal1999,
  author    = {Raukas, A. and Moora, T. and Karukäpp, R.},
  title     = {{The Development of the Baltic Sea and Stone Age Settlement in the Pärnu Area of Southwestern Estonia}},
  booktitle = {Environmental and Cultural History of the Eastern Baltic Region},
  publisher = {Pact},
  year      = {1999},
  editor    = {U. Miller and T. {Hackens jt}},
  volume    = {57},
  series    = {PACT},
  pages     = {15--34},
}

@Article{ReintamEtal2008,
  author  = {Reintam, Loit and Moora, Tanel and Raukas, Anto},
  title   = {{Gleysols on sandy deposits of the Litorina Sea underlain by Histosol formations of Ancylus Lake age in western Estonia}},
  journal = {Estonian Journal of Earth Sciences},
  year    = {2008},
  volume  = {57},
  number  = {4},
  doi     = {10.3176/earth.2008.4.03},
}

@InCollection{Richardt1996,
  author    = {Richardt, Niels},
  title     = {{Sedimentological examination of the Late Weichselian sea-level history following deglaciation of northern Denmark}},
  booktitle = {Late Quaternary Palaeoceanography of the North Atlantic Margins},
  publisher = {Geological Society of London},
  year      = {1996},
  editor    = {J. T. Andrews and W. E. N. Austin and H. Bergsten and A. E. Jennings},
  volume    = {111},
  number    = {1},
  series    = {Geological Society, London, Special Publications},
  pages     = {261--273},
  doi       = {10.1144/GSL.SP.1996.111.01.17},
}

@Article{RichterEtal2012,
  author  = {A. Richter and A. Groh and R. Dietrich},
  title   = {{Geodetic observation of sea-level change and crustal deformation in the Baltic Sea region}},
  journal = {Physics and Chemistry of the Earth, Parts A/B/C},
  year    = {2012},
  volume  = {53-54},
  pages   = {43--53},
  issn    = {1474-7065},
  doi     = {10.1016/j.pce.2011.04.011},
}

@PhdThesis{Ristaniemi1987,
  author  = {Ristaniemi, O.},
  title   = {{Itämeren korkein ranta ja Ancylusraja sekä Muinais-Päijänne Keski-Suomessa (The highest shore and Ancylus limit of the Baltic Sea and the Ancient Lake Päijänne in Central Finland)}},
  school  = {University of Turku},
  year    = {1987},
  type    = {Series C, 59},
  address = {Turku, Finland},
}

@InCollection{RistaniemiGluckert1988,
  author    = {Ristaniemi, O and Gl{\"u}ckert, G},
  title     = {Ancylus-ja Litorinatransgressiot Lounais-Suomessa (Ancylus and Litorina transgressions in south-west Finland)},
  booktitle = {Tutkimuksia geologian alalta},
  publisher = {University of Turku},
  year      = {1988},
  volume    = {67},
  series    = {Annales Universitatis Turkuensis C},
  pages     = {129--145},
}

@TechReport{Robertsson1991,
  author      = {Robertsson, Ann-Marie},
  title       = {{Strandförskjutningen i Eskilstunatrakten för ca 9000 till 4000 år sedan (Shoreline shift in the Eskilstuna area about 9000 to 4000 years ago)}},
  institution = {Sveriges geologiska undersökning},
  year        = {1991},
  type        = {Rapporter och meddelanden},
  number      = {67},
  address     = {Uppsala, Sweden},
  url         = {https://resource.sgu.se/dokument/publikation/rm/rm67rapport/rm67-rapport.pdf},
}

@Article{RosentauEtal2012,
  author  = {Rosentau, Alar and Harff, Jan and Oja, T{\~o}nis and Meyer, Michael},
  title   = {{Postglacial rebound and relative sea level changes in the Baltic Sea since the Litorina transgression}},
  journal = {Baltica: The International Journal on Geosciences},
  year    = {2012},
  volume  = {25},
  number  = {2},
  pages   = {113--120},
}

@Article{RosentauEtal2013,
  author  = {Rosentau, Alar and Muru, Merle and Kriiska, Aivar and Subetto, Dmitry A. and Vassiljev, Jüri and Hang, Tiit and Gerasimov, Dmitry and Nordqvist, Kerkko and Ludikova, Anna and Lõugas, Lembi and Raig, Hanna and Kihno, Kersti and Aunap, Raivo and Letyka, Nikolay},
  title   = {{Stone Age settlement and Holocene shore displacement in the Narva-Luga Klint Bay area, eastern Gulf of Finland}},
  journal = {Boreas},
  year    = {2013},
  volume  = {42},
  number  = {4},
  pages   = {912--931},
  doi     = {10.1111/bor.12004},
}

@Article{RosentauEtal2020,
  author  = {Rosentau, Alar and Nirgi, Triine and Muru, Merle and Bjursäter, Stefan and Hang, Tiit and Preusser, Frank and Risberg, Jan and Sohar, Kadri and Tõnisson, Hannes and Kriiska, Aivar},
  title   = {{Holocene relative shore level changes and Stone Age hunter-gatherers in Hiiumaa Island, eastern Baltic Sea}},
  journal = {Boreas},
  year    = {2020},
  volume  = {49},
  number  = {4},
  pages   = {783--798},
  doi     = {10.1111/bor.12452},
}

@InBook{RosentauEtal2011,
  chapter   = {8},
  pages     = {165--188},
  title     = {{Palaeogeographic Model for the SW Estonian Coastal Zone of the Baltic Sea}},
  publisher = {Springer Berlin Heidelberg},
  year      = {2011},
  author    = {Rosentau, Alar and Veski, Siim and Kriiska, Aivar and Aunap, Raivo and Vassiljev, J{\"u}ri and Saarse, Leili and Hang, Tiit and Heinsalu, Atko and Oja, T{\~o}nis},
  editor    = {Harff, Jan and Bj{\"o}rck, Svante and Hoth, Peer},
  address   = {Berlin, Heidelberg},
  isbn      = {978-3-642-17220-5},
  abstract  = {The authors combined geological, geodetic and archaeological shore displacement evidence to create a temporal and spatial water-level change model for the SW Estonian coast of the Baltic Sea since 13,300 cal. years BP. The Baltic Sea shoreline database for Estonian territory was used for the modelling work and contained about 1,200 sites from the Baltic Ice Lake, Ancylus Lake and Littorina Sea stages. This database was combined with a shore displacement curve from the P{\"a}rnu area (in SW Estonia) and with geodetic relative sea-level data for the last century. The curve was reconstructed on the basis of palaeocoastline elevations and radiocarbon-dated peat and soil sequences and ecofacts from archaeological sites recording three regressive phases of the past Baltic Sea, interrupted by Ancylus Lake and Littorina Sea transgressions with magnitudes of 12 and 10 m, respectively. A water-level change model was applied together with a digital terrain model in order to reconstruct coastline change in the region and to examine the relationships between coastline change and displacement of the Stone Age human settlements that moved in connection with transgressions and regressions on the shifting coastline of the Baltic Sea.},
  booktitle = {The Baltic Sea Basin},
  doi       = {10.1007/978-3-642-17220-5_8},
}

@Article{Rossler2011,
  author  = {Rößler, Doreen and Moros, Matthias and Lemke, Wolfram},
  title   = {{The Littorina transgression in the southwestern Baltic Sea: new insights based on proxy methods and radiocarbon dating of sediment cores}},
  journal = {Boreas},
  year    = {2011},
  volume  = {40},
  number  = {2},
  pages   = {231--241},
  doi     = {10.1111/j.1502-3885.2010.00180.x},
}

@Article{Rudeberg1925,
  author    = {Gillis Rudeberg},
  title     = {{Om höjden för neolithavet och vissa diatomacéers utbredning (On the height of the Neolithic Sea and the distribution of certain diatomaceous sediments)}},
  journal   = {Geologiska Föreningen i Stockholm Förhandlingar},
  year      = {1925},
  volume    = {47},
  number    = {4},
  pages     = {485--497},
  doi       = {10.1080/11035892509445623},
  publisher = {Taylor \& Francis},
}

@Article{Saarnisto1981,
  author    = {Saarnisto, Matti},
  title     = {Holocene emergence history and stratigraphy in the area north of the Gulf of Bothnia},
  journal   = {Annales Academiae Scientiarum Fennicae. Series A. III. Geologica - Geographica},
  year      = {1981},
  volume    = {130},
  pages     = {7--42},
  publisher = {Suomalainen tiedeakatemia},
}

@Article{SaarseEtal2009,
  author    = {Saarse, Leili and Heinsalu, Atko and Veski, Siim},
  title     = {{Litorina Sea sediments of ancient V{\"a}{\"a}na Lagoon, northwestern Estonia}},
  journal   = {Estonian Journal of Earth Sciences},
  year      = {2009},
  volume    = {58},
  number    = {1},
  pages     = {85--93},
  doi       = {10.3176/earth.2009.1.08},
  publisher = {Estonian Academy Publishers},
}

@Article{SaarseEtal2003,
  author    = {Saarse, Leili and Vassiljev, J{\"u}ri and Miidel, Avo},
  title     = {{Simulation of the Baltic Sea shorelines in Estonia and neighbouring areas}},
  journal   = {Journal of Coastal Research},
  year      = {2003},
  pages     = {261--268},
  publisher = {JSTOR},
  url       = {https://www.jstor.org/stable/4299167},
}

@Article{Saarsetal2006,
  author  = {Saarse, Leili and Vassiljev, J{\"u}ri and Miidel, Avo and Niinemets, Eve},
  title   = {{Holocene buried organic sediments in Estonia}},
  journal = {Proceedings of the Estonian Academy of Sciences, Geology},
  year    = {2006},
  volume  = {55},
  number  = {4},
  pages   = {296--320},
}

@InProceedings{Salomaa1982,
  author    = {Salomaa, R.},
  title     = {{Post-glacial shoreline displacement in the Lauhanvuori area, western Finland}},
  booktitle = {{Studies on the Baltic shorelines and sediments indicating relative sea-level changes. Proceedings of the symposium of INQUA subcommission on shorelines of northwestern Europe, Lammi 13th September 1981}},
  year      = {1982},
  volume    = {134},
  series    = {Annales Academiae scientiarum Fennicae. Series A. III. Geologica - Geographica},
  pages     = {81--97},
  address   = {Helsinki},
  publisher = {Suomalainen tiedeakatemia},
}

@Article{SanderEtal2015,
  author  = {Sander, Lasse and Fruergaard, Mikkel and Koch, Julian and Johannessen, Peter N. and Pejrup, Morten},
  title   = {{Sedimentary indications and absolute chronology of Holocene relative sea-level changes retrieved from coastal lagoon deposits on Samsø, Denmark}},
  journal = {Boreas},
  year    = {2015},
  volume  = {44},
  number  = {4},
  pages   = {706--720},
  doi     = {10.1111/bor.12124},
  eprint  = {https://onlinelibrary.wiley.com/doi/pdf/10.1111/bor.12124},
}

@Article{SanderEtal2016,
  author   = {Sander, Lasse and Hede, Mikkel U. and Fruergaard, Mikkel and Nielsen, Lars and Clemmensen, Lars B. and Kroon, Aart and Johannessen, Peter N. and Nielsen, Lars H. and Pejrup, Morten},
  title    = {{Coastal lagoons and beach ridges as complementary sedimentary archives for the reconstruction of Holocene relative sea-level changes}},
  journal  = {Terra Nova},
  year     = {2016},
  volume   = {28},
  number   = {1},
  pages    = {43--49},
  abstract = {Abstract Coastal lagoons and beach ridges are genetically independent, though non-continuous, sedimentary archives. We here combine the results from two recently published studies in order to produce an 8000-year-long record of Holocene relative sea-level changes on the island of Samsø, southern Kattegat, Denmark. The reconstruction of the initial mid-Holocene sea-level rise is based on the sedimentary infill from topography-confined coastal lagoons (Sander et al., Boreas, 2015b). Sea-level index points over the mid- to late Holocene period of sea-level stability and fall are retrieved from the internal structures of a wide beach-ridge system (Hede et al., The Holocene, 2015). Data from sediment coring, georadar and absolute dating are thus combined in an inter-disciplinary approach that is highly reproducible in micro-tidal environments characterised by high sediment supply. We show here that the commonly proximate occurrence of coastal lagoons and beach ridges allows us to produce seamless time series of relative sea-level changes from field sites in SW Scandinavia and in similar coastal environments.},
  doi      = {10.1111/ter.12187},
  eprint   = {https://onlinelibrary.wiley.com/doi/pdf/10.1111/ter.12187},
}

@Article{SandgrenEtal2004,
  author    = {Per Sandgren and Dmitry A. Subetto and Björn E. Berglund and Natalia N. Davydova and Larissa A. Savelieva},
  title     = {{Mid-Holocene Littorina Sea transgressions based on stratigraphic studies in coastal lakes of NW Russia}},
  journal   = {GFF},
  year      = {2004},
  volume    = {126},
  number    = {4},
  pages     = {363--380},
  doi       = {10.1080/11035890401264363},
  publisher = {Taylor \& Francis},
}

@Article{Sarv1981,
  author  = {Sarv, A.},
  title   = {СТРАТИГРАФИЯ И ГЕОХРОНОЛОГИЯ ОЗЕРНЫХ И БОЛОТНЫХ ОТЛОЖЕНИЙ БОЛОТА КЫЙВАСОО (о. ХИЙУМАА, ЭСТОНСКАЯ ССР) (Geochronological subdivision of Holocene bog‐lacustrine deposits in the region of Kõivasoo swamp (Hiiumaa island, Estonia))},
  journal = {Proceedings of the Academy of Sciences of the Estonian SSR. Geology},
  year    = {1981},
  volume  = {30},
  pages   = {173--178},
  doi     = {10.3176/geol.1981.4.06},
}

@PhdThesis{Seckus2009,
  author = {Šečkus, J.},
  title  = {{Study of the South-Eastern Baltic Sea development applying geological modeling methods}},
  school = {Vilnius University},
  year   = {2009},
  url    = {https://epublications.vu.lt/object/elaba:1872669/},
}

@Article{SeppaEtal2000,
  author   = {Sepp{\"a}, Heikki and Tikkanen, Matti and Shemeikka, Petri},
  title    = {{Late-Holocene shore displacement of the Finnish south coast: diatom, litho- and chemostratigraphic evidence from three isolation basins}},
  journal  = {Boreas},
  year     = {2000},
  volume   = {29},
  number   = {3},
  pages    = {219--231},
  abstract = {Lake isolation studies provide the most reliable method for reconstructing the shore displacement history of the areas affected by postglacial isostatic land uplift. Due to the slow uplift rate and the presence of numerous lakes, the Finnish south coast is one of the key areas for investigating the Litorina transgression and subsequent shore displacement history of the Baltic. To reconstruct the relative sea-level dynamics during the late Holocene, three small lakes from the critical altitudes were analysed concerning their diatom, sulphate-sulphur, and sodium stratigraphies and loss-on-ignition values. Comparisons of the records indicate that the availability of nutrients significantly influenced the diatom-floristic patterns during the lake isolation. In particular, the mass occurrence of Fragilaria spp. seems to be associated with high values of sulphate-sulphur and sodium during and after isolation. On the basis of the new and old data, a shore displacement curve for the 30m Litorina isobase is compiled. This indicates that since the clear Litorina transgression at 7500–6500 14C BP, no transgressions have taken place but that the shore displacement in the area has been a stable process. The occurrence of a number of raised shore formations between the altitude of the major Litorina shore and the present sea level in south Finland can be attributed to the erosion of soft soil layers by the high-energy wave action on the exposed shore sections.},
  doi      = {10.1111/j.1502-3885.2000.tb00980.x},
  eprint   = {https://onlinelibrary.wiley.com/doi/pdf/10.1111/j.1502-3885.2000.tb00980.x},
}

@Article{SergeevEtal2015,
  author  = {Sergeev, Alexander and Sivkov, Vadim and Zhamoida, Vladimir and Ryabchuk, Daria and Bitinas, Albertas and Ma{\v{z}}eika, Jonas},
  title   = {{Holocene organic-rich sediments within the Curonian Spit coast, the south-eastern Baltic Sea}},
  journal = {Baltica},
  year    = {2015},
  volume  = {28},
  number  = {1},
  pages   = {41--50},
}

@InCollection{SkaarupGron2004,
  author    = {Skaarup, J. and Grøn, O.},
  title     = {Geology and topography},
  booktitle = {{Møllegabet ii, a submerged Mesolithic settlement in southern Denmark}},
  publisher = {British Archaeological Reports Limited},
  year      = {2004},
  editor    = {J. Skaarup and O. Grøn},
  volume    = {1328},
  pages     = {4--20},
}

@Article{SliaupaEtal2005,
  author  = {{\v{S}}liaupa, S and Bitinas, A. and Zakarevi{\v{c}}ius, A.},
  title   = {{Predictive model of the vertical movements of the Earth’s surface: implications for the land use of the Lithuanian coastal area}},
  journal = {Social strategies},
  year    = {2005},
  volume  = {40},
  pages   = {221--235},
}

@Article{StuiverPolach1977,
  author    = {Stuiver, Minze and Polach, Henry A},
  title     = {{Discussion: Reporting of 14C Data}},
  journal   = {Radiocarbon},
  year      = {1977},
  volume    = {19},
  number    = {3},
  pages     = {355--363},
  doi       = {10.1017/S0033822200003672},
  publisher = {Cambridge University Press},
}

@Article{TamuraEtal2008,
  author  = {Toru Tamura and Fumitoshi Murakami and Futoshi Nanayama and Kazuaki Watanabe and Yoshiki Saito},
  title   = {{Ground-penetrating radar profiles of Holocene raised-beach deposits in the Kujukuri strand plain, Pacific coast of eastern Japan}},
  journal = {Marine Geology},
  year    = {2008},
  volume  = {248},
  number  = {1},
  pages   = {11--27},
  issn    = {0025-3227},
  doi     = {10.1016/j.margeo.2007.10.002},
}

@InProceedings{TolonenTolonen1988,
  author    = {Tolonen, K. and Tolonen, M.},
  title     = {{Synchronous pollen changes and traditional land use in south Finland, studied from three adjacent sites : A lake, a bog and a forest soil}},
  booktitle = {{Lake, mire and river environments during the last 15,000 years : proceedings of the INQUA/IGCP 158 meeting on the Palaeohydrological changes during the last 15,000 years, Bern, June 1985}},
  year      = {1988},
  editor    = {A. A. Balkema},
  pages     = {83--97},
  address   = {Rotterdam},
}

@Article{TrimonisEtal2007,
  author  = {Trimonis, Egidijus and Gulbinskas, Saulius and Bla{\v{z}}auskas, Nerijus and Kuzavinis, Modestas and Visakavi{\v{c}}ius, Erikas},
  title   = {Composition and formation of sand massifs in the Curonian--Sambian submarine plateau (Baltic Sea)},
  journal = {Geologija (Lietuvos mokslų akademija)},
  year    = {2007},
  volume  = {60},
  pages   = {39--50},
}

@Article{Uscinowicz2003,
  author  = {U{\'s}cinowicz, Sz},
  title   = {{Relative sea level changes, glacio-isostatic rebound and shoreline displacement in the southern Baltic}},
  journal = {Polish Geological Institute Special Papers},
  year    = {2003},
  volume  = {10},
  pages   = {5--79},
  url     = {https://yadda.icm.edu.pl/yadda/element/bwmeta1.element.baztech-article-BUS6-0022-0015},
}

@Article{UscinowiczEtal2013,
  author  = {U{\'s}cinowicz, Szymon and Miotk-Szpiganowicza, Gra{\.z}yna and Ga{\l}kab, Mariusz and Pawlytac, Jacek and Piotrowskae, Natalia and Pomian, Iwona and Witak, Małgorzata},
  title   = {{The rise, development and destruction of the medieval port of Puck in the light of research into palaeoclimate and sea level change}},
  journal = {Archaeologia Polona},
  year    = {2013},
  volume  = {49},
  pages   = {87--104},
  url     = {https://rcin.org.pl/dlibra/publication/77027/edition/61749},
}

@InCollection{UscinowiczEtal2011,
  author    = {U{\'{s}}cinowicz, Szymon and Miotk-Szpiganowicz, Gra{\.{z}}yna and Kr{\k{a}}piec, Marek and Witak, Ma{\l}gorzata and Harff, Jan and L{\"u}bke, Harald and Tauber, Franz},
  title     = {{Drowned Forests in the Gulf of Gda{\'{n}}sk (Southern Baltic) as an Indicator of the Holocene Shoreline Changes}},
  booktitle = {The Baltic Sea Basin},
  publisher = {Springer Berlin Heidelberg},
  year      = {2011},
  editor    = {Harff, Jan and Bj{\"o}rck, Svante and Hoth, Peer},
  pages     = {219--231},
  address   = {Berlin, Heidelberg},
  isbn      = {978-3-642-17220-5},
  abstract  = {This chapter presents a newly discovered locality of tree stumps occurring in situ at the bottom of the Gulf of Gda{\'{n}}sk. It focuses in particular on the age of the stumps and characterization of the palaeoenvironment, i.e. the nature of the plant communities in which the trees grew and also on their position in relation to the palaeo sea level. Tree stumps occurring in situ on the sea floor along with peat deposits are the most reliable indicators of sea level changes. The site is located about 6--7 km NE of the entrance to the Gda{\'{n}}sk harbour, in water depth of 16--17 m. The thickness of marine sand at the site is from a few to a dozen centimetres. Below the sand, gyttja with peat intercalations and wood fragments occur. Sixteen fragments of alder trunks and one oak trunk's fragment were extracted. Radiocarbon ages of the tree trunk fragments are 7,920 {\textpm} 50 BP, 7,940 {\textpm} 40 BP, 7,960 {\textpm} 40 BP and 8,000 {\textpm} 50 BP. The age of gyttja, according to pollen analyses, is of early Atlantic period. The characteristic forest composition of that time was the broad deciduous forest with oak (Quercus), elm (Ulmus) and lime (Tilia). The climate was characterized by good thermal and moisture conditions, which is confirmed by the presence of pollen grains of mistletoe (Viscum) and ivy (Hedera). The obtained data about the time of accumulation of the investigated sediments indicate that the sea level at that time was about 19--20 m lower than at present.},
  doi       = {10.1007/978-3-642-17220-5_11},
}

@InCollection{UscinowiczEtal2007,
  author    = {Uścinowicz, Szymon and Zachowicz, Joanna and Miotk-Szpiganowicz, Grażyna and Witkowski, Andrzej},
  title     = {{Southern Baltic sea-level oscillations: New radiocarbon, pollen and diatom proof of the Puck Lagoon (Poland)}},
  booktitle = {{Coastline Changes: Interrelation of Climate and Geological Processes}},
  publisher = {Geological Society of America},
  year      = {2007},
  editor    = {J. Harff and W. W. Hay and D. M. Tetzlaff},
  volume    = {426},
  month     = {01},
  isbn      = {9780813724263},
  doi       = {10.1130/2007.2426(10)},
}

@Article{Valovirta1965,
  author  = {Valovirta, V.},
  title   = {Zur spätquartären Entwicklung Südost-Finnlands (On the late Quaternary development of southeastern Finland)},
  journal = {Bulletin de la Commission géologique de Finlande},
  year    = {1965},
  volume  = {220},
  pages   = {2--95},
  url     = {https://www.geologinenseura.fi/sites/geologinenseura.fi/files/bt_220.pdf},
}

@Unpublished{Veinbergs1996,
  author = {Veinbergs, I},
  title  = {The History of Development of the {Baltic Basin} in the Final Stage of the Glacial and the Post-glacial, Based on Material from Research at the {Latvian} Coast and Adjacent Seabed},
  note   = {University of Latvia, Institute of Geology},
  year   = {1996},
}

@PhdThesis{Veski1998,
  author  = {Veski, Siim},
  title   = {{Vegetation history, human impact and palaeogeography of West Estonia: Pollen analytical studies of lake and bog sediments}},
  school  = {Uppsala University},
  year    = {1998},
  address = {Uppsala},
}

@Article{VeskiEtal2005,
  author  = {Siim Veski and Atko Heinsalu and Veiko Klassen and Aivar Kriiska and Lembi Lõugas and Anneli Poska and Ulla Saluäär},
  title   = {{Early Holocene coastal settlements and palaeoenvironment on the shore of the Baltic Sea at Pärnu, southwestern Estonia}},
  journal = {Quaternary International},
  year    = {2005},
  volume  = {130},
  number  = {1},
  pages   = {75--85},
  issn    = {1040-6182},
  note    = {Baltic Sea Science Congress 2001},
  doi     = {10.1016/j.quaint.2004.04.033},
}

@TechReport{VuorelaEtal2009,
  author      = {Vuorela, Arto and Penttinen, Teea and Lahdenper{\"a}, A-M},
  title       = {{Review of Bothnian Sea shore-level displacement data and use of a GIS tool to estimate isostatic uplift}},
  institution = {Posiva Oy},
  year        = {2009},
  type        = {Working Report},
  number      = {2009-17},
  url         = {https://inis.iaea.org/search/search.aspx?orig_q=RN:43066549},
}

@Article{Wallin1996,
  author  = {Wallin, Jan-Erik},
  title   = {{History of sedentary farming in {\AA}ngermanland, northern Sweden, during the Iron Age and Medieval period based on pollen analytical investigations}},
  journal = {Vegetation History and Archaeobotany},
  year    = {1996},
  volume  = {5},
  number  = {4},
  pages   = {301--312},
  doi     = {10.1007/BF00195298},
}

@Article{WinnEtal1986,
  author    = {Winn, Kyaw and Averdieck, Fritz-Rudolf and Erlenkeuser, Helmut and Werner, Friedrich},
  title     = {{Holocene sea level rise in the western Baltic and the question of isostatic subsidence}},
  journal   = {Meyniana},
  year      = {1986},
  volume    = {38},
  pages     = {61--80},
  publisher = {Geologisches Institut, CAU Kiel},
  url       = {http://oceanrep.geomar.de/id/eprint/29994},
}

@Article{YuEtal2007,
  author  = {Yu, Shi-Yong and Berglund, Björn E. and Sandgren, Per and Lambeck, Kurt},
  title   = {{Evidence for a rapid sea-level rise 7600 yr ago}},
  journal = {Geology},
  year    = {2007},
  volume  = {35},
  number  = {10},
  pages   = {891--894},
  month   = {10},
  issn    = {0091-7613},
  doi     = {10.1130/G23859A.1},
}

@Article{YuEtal2003,
  author  = {Yu, Shi-Yong and Andrén, Elinor and Barnekow, Lena and Berglund, Bj{\"o}rn E and Sandgren, Per},
  title   = {Holocene palaeoecology and shoreline displacement on the Biskopsmåla Peninsula, southeastern Sweden},
  journal = {Boreas},
  year    = {2003},
  volume  = {32},
  number  = {4},
  pages   = {578--589},
  doi     = {10.1111/j.1502-3885.2003.tb01237.x},
}

@Article{YuEtal2005,
  author  = {Shi-Yong Yu and Bjorn E. Berglund and Per Sandgren and Sherilyn C. Fritz},
  title   = {{Holocene palaeoecology along the Blekinge coast, SE Sweden, and implications for climate and sea-level changes}},
  journal = {The Holocene},
  year    = {2005},
  volume  = {15},
  number  = {2},
  pages   = {278--292},
  doi     = {10.1191/0959683605hl792rp},
}

@Book{ZulkusGirininkas2012,
  title     = {{Baltijos jūros krantai prieš 10 000 metų (The coast of the Baltic Sea 10,000 years ago)}},
  publisher = {Klaipėdos universiteto leidykla},
  year      = {2012},
  author    = {Vladas Žulkus and Algirdas Girininkas},
  series    = {Klaipėda},
  isbn      = {978-9955-18-707-3},
}

@Article{AurolaEtal1938,
  author  = {Erkki Aurola},
  title   = {{Die postglaziale entwicklung des S{\"u}dwestlichen Finnlands (The postglacial development of southwestern Finland)}},
  journal = {Bullentin de la Commission G{\'e}olgique de Finlande},
  year    = {1938},
  volume  = {121},
  pages   = {1--166},
  url     = {https://www.geologinenseura.fi/sites/geologinenseura.fi/files/bt_121.pdf},
}

@Article{BitinasEtal2001,
  author  = {A. Bitinas and A. Damušyte and G. Hütt and I. Jaek and M. Kabailiene},
  title   = {{Application of the OSL dating for stratigraphic correlation of Late Weichselian and Holocene sediments in the Lithuanian Maritime Region}},
  journal = {Quaternary Science Reviews},
  year    = {2001},
  volume  = {20},
  number  = {5},
  pages   = {767--772},
  issn    = {0277-3791},
  note    = {TL/ESR Special},
  doi     = {10.1016/S0277-3791(00)00011-1},
}

@Article{ChristiansenEtal1993,
  author  = {Christiansen, Christian and Conradsen, Keld and Emelyanov, Emil and Trimonis, Egis and Heinemeier, Jan and Rud, Niels},
  title   = {{Hydrographic changes in the southern Kattegat (Scandinavia) during the early Holocene transgression}},
  journal = {Boreas},
  year    = {1993},
  volume  = {22},
  number  = {4},
  pages   = {349--356},
  doi     = {10.1111/j.1502-3885.1993.tb00198.x},
}

@Article{Hansen1977,
  author  = {Hansen, Jens Morten},
  title   = {Sedimentary history of the island L{\ae}s{\o}, Denmark},
  journal = {Bulletin of the Geological Society of Denmark},
  year    = {1977},
  volume  = {26},
  number  = {3-4},
  pages   = {217--236},
  url     = {https://2dgf.dk/xpdf/bull26-03-04-217-236.pdf},
}

@Article{Hyyppa1966,
  author  = {Hyypp{\"a}, Esa},
  title   = {{The late-Quaternary land uplift in the Baltic sphere and the relation diagram of the raised and tilted shore levels}},
  journal = {Annales Academiae Scientiarum Fennicae A},
  year    = {1966},
  volume  = {3},
  number  = {90},
  pages   = {153--168},
}

@Article{JensenBennike2009,
  author  = {J. B. Jensen and O. Bennike},
  title   = {{Geological setting as background for methane distribution in Holocene mud deposits, Århus Bay, Denmark}},
  journal = {Continental Shelf Research},
  year    = {2009},
  volume  = {29},
  number  = {5},
  pages   = {775--784},
  issn    = {0278-4343},
  doi     = {10.1016/j.csr.2008.08.007},
}

@Article{KesselPunning1969a,
  author  = {Helgi Kessel and Jaan-Mati Punning},
  title   = {{О РАСПРОСТРАНЕНИИ И СТРАТИГРАФИИ ОТЛОЖЕНИЙ ИОЛЬДИЕВОГО МОРЯ НА ТЕРРИТОРИИ ЭСТОНИИ (On the distribution and stratigraphy of the Yoldia Sea sediments in Estonian Territory)}},
  journal = {Eesti NSV Teaduste Akadeemia Toimetised. Keemia. Geoloogia},
  year    = {1969},
  volume  = {18},
  pages   = {154--163},
  doi     = {10.3176/chem.geol.1969.2.05},
}

@Article{KesselPunning1974,
  author  = {Helgi Kessel and Jaan-Mati Punning},
  title   = {О ВОЗРАСТЕ АНЦИЛОВОЙ СТАДИИ В ЭСТОНИИ (ПО РАДИОМЕТРИЧЕСКИМ ДАННЫМ) (About the age of the Ancylus Stage in Estonia (radiometric datings))},
  journal = {Eesti NSV Teaduste Akadeemia Toimetised. Keemia. Geoloogia},
  year    = {1974},
  volume  = {23},
  pages   = {59--64},
  doi     = {10.3176/chem.geol.1974.1.09},
}

@Article{Kriiska1995,
  author  = {Aivar Kriiska},
  title   = {{New Neolithic settlements in Riigiküla}},
  journal = {Proceedings of the Estonian Academy of Scinces. Humanities and Social Sciences},
  year    = {1995},
  volume  = {44},
  pages   = {448--454},
}

@Article{Tauber1966,
  author    = {Tauber, Henrik},
  title     = {{Copenhagen Radiocarbon Dates VII}},
  journal   = {Radiocarbon},
  year      = {1966},
  volume    = {8},
  pages     = {213--234},
  doi       = {10.1017/S0033822200000126},
  publisher = {Cambridge University Press},
}

@Article{VassiljevEtal2015,
  author  = {Vassiljev, J{\"u}ri and Saarse, Leili and Grudzinska, Ieva and Heinsalu, Atko},
  title   = {{Relative sea level changes and development of the Hiiumaa Island during the Holocene}},
  journal = {Geological Quarterly},
  year    = {2015},
  volume  = {59},
  pages   = {517--530},
  doi     = {10.7306/gq.1227},
}

@Article{Wallin1994,
  author  = {Wallin, J E},
  title   = {{Den fasta jordbruksnäringens utveckling i Ångermanälvens nedre dalgång under järnåldern och medeltiden}},
  journal = {Acta Antiqua Ostrobothniensia},
  year    = {1994},
  volume  = {3},
  pages   = {127--154},
}

@Article{GrantEtal2014,
  author  = {K. M. Grant and E. J. Rohling and C. {Bronk Ramsey} and H. Cheng and R. L. Edwards and F. Florindo and D. Heslop and F. Marra and A. P. Roberts and M. E. Tamisiea and F. Williams},
  title   = {Sea-level variability over five glacial cycles},
  journal = {Nature Communications},
  year    = {2014},
  volume  = {5},
  number  = {1},
  pages   = {1--9},
  doi     = {10.1038/ncomms6076},
}

@Article{SchederEtal2022,
  author  = {Scheder, Juliane and Bungenstock, Friederike and Haynert, Kristin and Pint, Anna and Schlütz, Frank and Frenzel, Peter and Wehrmann, Achim and Brückner, Helmut and Engel, Max},
  title   = {{Insights into Holocene relative sea-level changes in the southern North Sea using an improved microfauna-based transfer function}},
  journal = {Journal of Quaternary Science},
  year    = {2022},
  volume  = {37},
  number  = {1},
  pages   = {71--85},
  doi     = {10.1002/jqs.3380},
}

@Article{BungenstockEtal2021,
  author    = {Bungenstock, Friederike and Freund, Holger and Bartholomä, Alexander},
  title     = {{Holocene relative sea-level data for the East Frisian barrier coast, NW Germany, southern North Sea}},
  journal   = {Netherlands Journal of Geosciences},
  year      = {2021},
  volume    = {100},
  pages     = {e16},
  doi       = {10.1017/njg.2021.11},
  publisher = {Cambridge University Press},
}

@InCollection{Barckhausen1969,
  author    = {Barckhausen, J.},
  title     = {Entstehung und Entwicklung der Insel Langeoog -- Beispiele zur Quartärgeologie und Paläogeographie eines ostfriesischen Küstenabschnittes},
  booktitle = {Oldenburger Jahrbuch},
  publisher = {Oldenburger Landsesverein f{\"u}r Geschichte, Natur- und Heimatkunde Oldenburg},
  year      = {1969},
  volume    = {68},
  pages     = {239--281},
  url       = {https://digital.lb-oldenburg.de/ihd/periodical/titleinfo/161602},
}

@Misc{NIBIS2014,
  author       = {{NIBIS® Map Server}},
  title        = {Boreholes and profiles},
  howpublished = {Online database},
  year         = {2014},
  note         = {Landesamt für Bergbau, Energie und Geologie (LBEG) (Hannover)},
  url          = {https://www.lbeg.niedersachsen.de/kartenserver/nibis-kartenserver-72321.html},
}

@Article{MauzBungenstock2007,
  author  = {Barbara Mauz and Friederike Bungenstock},
  title   = {How to reconstruct trends of late Holocene relative sea level: A new approach using tidal flat clastic sediments and optical dating},
  journal = {Marine Geology},
  year    = {2007},
  volume  = {237},
  number  = {3},
  pages   = {225--237},
  issn    = {0025-3227},
  doi     = {10.1016/j.margeo.2006.12.001},
}

@InCollection{Bungenstock2005,
  author    = {Bungenstock, F.},
  title     = {Das Küstenholozän der südlichen Nordsee -- Archiv der Meeresspiegelbewegungen (The Coastal Holocene of the Southern North Sea -- Archive of Sea Level Movements)},
  booktitle = {Kulturlandschaft Marsch, Natur-Geschichte-Gegenwart},
  publisher = {Landesmuseum für Natur und Mensch},
  year      = {2005},
  editor    = {Fansa, M.},
  pages     = {37-–51},
  address   = {Oldenburg},
}

@Article{MeijlesEtal2018,
  author  = {Meijles, Erik W. and Kiden, Patrick and Streurman, Harm-Jan and van der Plicht, Johannes and Vos, Peter C. and Gehrels, W. Roland and Kopp, Robert E.},
  title   = {{Holocene relative mean sea-level changes in the Wadden Sea area, northern Netherlands}},
  journal = {Journal of Quaternary Science},
  year    = {2018},
  volume  = {33},
  number  = {8},
  pages   = {905--923},
  doi     = {10.1002/jqs.3068},
}

@InCollection{WoldringEtal2005,
  author    = {H. Woldring and P. {De Boer} and J. N. {Bottema-Mac Gillavry} and R. T. J. Cappers},
  title     = {De palaeoecologie van Duurswold (Gr.): vroeg-Holocene landschapsontwikkeling (The palaeoecology of Duurswold (Gr.): early Holocene landscape development)},
  booktitle = {Archeologie in 2005},
  publisher = {Groninger Instituut voor Archeologie},
  year      = {2005},
  editor    = {Jan Lanting and Martijn {van Leusen} and Daphne {Maring-Van der Pers} and Dick Stapert},
  volume    = {17},
  series    = {Paleo-aktueel},
  pages     = {36--44},
}

@PhdThesis{Griede1978,
  author = {Griede, Jakob Willem},
  title  = {Het ontstaan van Frieslands Noordhoek: een fysisch-geografisch onderzoek naar de Holocene ontwikkeling van een zeekleigebied (The origin of Friesland's Noordhoek: a physical-geographical study of the Holocene development of a sea clay area)},
  school = {Free University Amsterdam},
  year   = {1978},
}

@InProceedings{KidenVos2012,
  author       = {Kiden, Patrick and Vos, Peter C},
  title        = {Holocene relative sea-level change and land movements in the northern Netherlands--a first assessment},
  booktitle    = {3rd IGCP 588 Conference `Preparing for Coastal Change’ Conference Program -- Book of Abstracts.},
  year         = {2012},
  volume       = {22},
  pages        = {22},
  organization = {Christian-Albrechts-Universit{\"a}t zu Kiel (Kiel)},
}

@PhdThesis{vanderSpek1994,
  author = {A. J. F. {van der Spek}},
  title  = {{Large-scale evolution of Holocene tidal basins in the Netherlands}},
  school = {University Utrecht},
  year   = {1994},
}

@PhdThesis{Jelgersma1961,
  author  = {Jelgersma, Saskia},
  title   = {Holocene sea-level changes in the Netherlands},
  school  = {Leiden University},
  year    = {1961},
  type    = {Mededelingen Geologische Stichting, 7},
  journal = {Ph. D. dissertation, Leiden Univ.},
}

@Book{Bakker1992,
  title     = {The Dutch hunebedden: megalithic tombs of the Funnel Beaker Culture},
  publisher = {Berghahn Books},
  year      = {1992},
  author    = {Bakker, Jan Albert},
  volume    = {2},
  series    = {Archaeological Series/International Monographs in Prehistory},
  address   = {Oxford},
}

@Article{DeJong1984,
  author  = {{De Jong}, J},
  title   = {{Age and vegetational history of the coastal dunes in the Frisian islands, the Netherlands}},
  journal = {Geologie en Mijnbouw},
  year    = {1984},
  volume  = {63},
  number  = {3},
  pages   = {269--275},
  url     = {https://www.kngmg.nl/geologie-en-mijnbouw/},
}

@Article{DeGrootEtal1996,
  author  = {{De Groot}, T A M and Westerhoff, WE and Bosch, J H A},
  title   = {{Sea-level rise during the last 2000 years as recorded on the Frisian Islands (the Netherlands)}},
  journal = {Mededelingen Rijks Geologische Dienst},
  year    = {1996},
  volume  = {57},
  pages   = {69--78},
}

@Article{VinkEtal2007,
  author  = {Annemiek Vink and Holger Steffen and Lutz Reinhardt and Georg Kaufmann},
  title   = {{Holocene relative sea-level change, isostatic subsidence and the radial viscosity structure of the mantle of northwest Europe (Belgium, the Netherlands, Germany, southern North Sea)}},
  journal = {Quaternary Science Reviews},
  year    = {2007},
  volume  = {26},
  number  = {25},
  pages   = {3249--3275},
  doi     = {/10.1016/j.quascirev.2007.07.014},
}

@Article{DenysBaeteman1995,
  author  = {Luc Denys and Cecile Baeteman},
  title   = {{Holocene evolution of relative sea level and local mean high water spring tides in Belgium--a first assessment}},
  journal = {Marine Geology},
  year    = {1995},
  volume  = {124},
  number  = {1},
  pages   = {1--19},
  issn    = {0025-3227},
  note    = {Coastal Evolution in the Quarternary: IGCP Project 274},
  doi     = {10.1016/0025-3227(95)00029-X},
}

@TechReport{Vos1992,
  author      = {Vos, Peter C},
  title       = {{Toelichting kaartblad 43/49 West en 49 Oost: concept toelichting 43/49 West, holocene deel (Explanatory notes map sheet 43/49 West and 49 East-Concept note 43/49 West: Holocene section)}},
  institution = {Rijks Geologische Dienst, Distrikt Noord},
  year        = {1992},
}

@InCollection{Kiden1989,
  author    = {Kiden, Patrick},
  title     = {Holocene water level movements in the lower Scheldt perimarine area},
  booktitle = {Quaternary sea-level investigations from Belgium: a contribution to IGCP Project 200},
  publisher = {Geological Survey of Belgium},
  year      = {1989},
  editor    = {Baeteman, C.},
  volume    = {200},
  number    = {1989/6},
  series    = {Professional Paper},
  pages     = {1--19},
  address   = {Brussel},
  url       = {https://www.vliz.be/nl/open-marien-archief?module=ref&refid=53772},
}

@PhdThesis{LouweKooijmans1974,
  author = {{Louwe Kooijmans}, L.P.},
  title  = {{The Rhine/Meuse Delta -- Four studies on its prehistoric occupation and Holocene geology}},
  school = {Leiden University},
  year   = {1974},
  type   = {Analecta Praehistorica Leidensia 7},
  url    = {https://www.sidestone.com/books/the-rhine-meuse-delta},
}

@InCollection{LouweKooijmans1976,
  author    = {{Louwe Kooijmans}, L.P.},
  title     = {{Prähistorische Besiedlung im Rhein-Maas-Deltagebiet und die Bestimmung ehemaliger Wasserhöhen (Prehistoric settlement in the Rhine-Meuse Delta area and the determination of former water heights )}},
  booktitle = {Probleme der Küstenforschung im südlichen Nordseegebiet},
  publisher = {Niedersächsisches Institut für historische Küstenforschung},
  year      = {1976},
  volume    = {11},
  pages     = {119--144},
  url       = {https://hdl.handle.net/1887/2791},
}

@Article{Bennema1954,
  author  = {Bennema, J.},
  title   = {{Holocene movements of land and sea-level in the coastal area of the Netherlands}},
  journal = {Geologie en Mijnbouw},
  year    = {1954},
  volume  = {16},
  pages   = {254--264},
  url     = {https://www.kngmg.nl/geologie-en-mijnbouw-portal-pre-1961/},
}

@TechReport{LouweKooijmansvandeVelde1980,
  author      = {{Louwe Kooijmans}, L.P. and P. {van de Velde}},
  title       = {De opgraving Hekelingen III, gemeente Spijkenisse, voorjaar en zomer 1980},
  institution = {Leiden University},
  year        = {1980},
  type        = {interim-rapport over de verkenningen en opgravingen van de steentijd-nederzettingen in de deelplannen Akkers-13 en -14 en Vriesland-1 en -2.},
}

@InProceedings{MakaskeEtal2003,
  author    = {Makaske, B. and Van Smeerdijk, D.G. and Peeters, H. and Mulder, J.R. and Spek, T.},
  title     = {{Relative water-level rise in the Flevo lagoon (The Netherlands), 5300-2000 cal. yr BC: an evaluation of new and existing basal peat time-depth data}},
  booktitle = {De Holocene laagveenontwikkeling in de randzone van de Nederlandse kustvlakte (Noordoostpolder)},
  year      = {2003},
  volume    = {82},
  number    = {2},
  pages     = {115--131},
  publisher = {Cambridge University Press},
  doi       = {10.1017/S0016774600020680},
  journal   = {Netherlands Journal of Geosciences},
}

@InCollection{RoeleveldGotje1993,
  author    = {Roeleveld, W. and Gotjé, W.},
  title     = {{Holocene waterspiegelontwikkeling in de Noordoostpolder in relatie tot zeespiegelbeweging en kustontwikkeling}},
  booktitle = {De Holocene laagveenontwikkeling in de randzone van de Nederlandse kustvlakte (Noordoostpolder)},
  publisher = {Vrije Universiteit Amsterdam},
  year      = {1993},
  chapter   = {4},
  pages     = {76--90},
  note      = {W. Gotjé, PHD Thesis},
  school    = {Vrije Universiteit Amsterdam},
  url       = {https://research.vu.nl/en/publications/de-holocene-laagveenontwikkeling-in-de-randzone-van-de-nederlands},
}

@Article{vandePlasscheEtal2005,
  author  = {O. {van de Plassche} and S.J.P. Bohncke and B. Makaske and J. {van der Plicht}},
  title   = {{Water-level changes in the Flevo area, central Netherlands (5300–1500 BC): implications for relative mean sea-level rise in the Western Netherlands}},
  journal = {Quaternary International},
  year    = {2005},
  volume  = {133-134},
  pages   = {77--93},
  doi     = {10.1016/j.quaint.2004.10.009},
}

@Article{Behre2003,
  author  = {Behre, K.-E.},
  title   = {{Eine neue Meeresspiegelkurve für die südliche Nordsee: Transgressionen und Regressionen in den letzten 10.000 Jahren}},
  journal = {Probleme der Küstenforschung im südlichen Nordseegebiet},
  year    = {2003},
  volume  = {28},
  pages   = {2--63},
}

@InCollection{BehreEtal1979,
  author    = {Behre, Karl-Ernst and Menke, Burchard and Streif, Hansj{\"o}rg},
  title     = {The Quaternary geological development of the German part of the North Sea},
  booktitle = {The Quarternary History of the North Se},
  publisher = {Uppsala University},
  year      = {1979},
  editor    = {Oele, R. and Sch{\"u}ttenheim, R T E and Wiggers, A J},
  volume    = {2},
  type      = {Acta Universitatis Upsaliensis, Symposia Universitatis Upsaliensis Annum Quingentesimum Celebrantis},
  pages     = {85--113},
  address   = {Uppsala},
}

@InCollection{LudwigEtal1981,
  author    = {Ludwig, Gerhard and Müller, Helmut and Streif, Hansjörg},
  title     = {{New Dates on Holocene Sea-Level Changes in the German Bight}},
  booktitle = {{Holocene Marine Sedimentation in the North Sea Basin}},
  publisher = {John Wiley \& Sons, Ltd},
  year      = {1981},
  editor    = {S.-D. Nio and R. T. E. Shüttenhelm and Tj. C. E. {Van Weering}},
  chapter   = {15},
  pages     = {211--219},
  isbn      = {9781444303759},
  doi       = {10.1002/9781444303759.ch15},
  eprint    = {https://onlinelibrary.wiley.com/doi/pdf/10.1002/9781444303759.ch15},
}

@Article{Menke1976,
  author  = {Menke, B.},
  title   = {{Neue Ergebnisse zur Stratigraphie und Landschaftsentwicklung im Jungpleistozän Westholsteins}},
  journal = {E\&G Quaternary Science Journal},
  year    = {1976},
  volume  = {27},
  number  = {1},
  pages   = {53--68},
  doi     = {10.3285/eg.27.1.05},
}

@Article{Linke1982,
  author  = {Linke, Gerhard},
  title   = {{Der Ablauf der holozanen Transgression der Nordsee aufgrund von Ergebnissen aus dem Gebiet Neuwerk/Scharhörn}},
  journal = {Probleme der Küstenforschung im Südlichen Nordseegebiet},
  year    = {1982},
  volume  = {14},
  pages   = {123--157},
}

@TechReport{Streif1985,
  author      = {Streif, Hansjörg},
  title       = {{Erläuterungen zu Blatt Nr. 2314 Hooksiel}},
  institution = {Niedersächsisches Landesamt für Bodenforschung},
  year        = {1985},
  type        = {Geologische Karte von Niedersachsen 1:25~000},
  address     = {Hannover},
}

@Article{Preuss1979,
  author  = {Preuss, Horst},
  title   = {{Die holozäne Entwicklung der Nordseeküste im Gebiet der östlichen Wesermarsch}},
  journal = {Geologische Jahrbuch A},
  year    = {1979},
  volume  = {53},
  pages   = {3--85},
}

@TechReport{Streif1981,
  author      = {Streif, Hansjörg},
  title       = {{Erläuterungen zu Blatt Nr. 2414 Wilhelmshaven}},
  institution = {Niedersächsisches Landesamt für Bodenforschung},
  year        = {1981},
  type        = {Geologische Karte von Niedersachsen 1:25~000},
  address     = {Hannover},
}

@InProceedings{BehreEtal1975,
  author    = {Behre, K.-E and, Barckhausen, J. and Brandt, K. and Streif, H.},
  title     = {East Frisia/Germany},
  booktitle = {Excursion Guide INQUA Holocene Commission and Subcommission Shorelines of NW Europe},
  year      = {1975},
}

@Article{Behre2007,
  author  = {Behre, Karl-Ernst},
  title   = {{A new Holocene sea-level curve for the southern North Sea}},
  journal = {Boreas},
  year    = {2007},
  volume  = {36},
  number  = {1},
  pages   = {82--102},
  doi     = {10.1111/j.1502-3885.2007.tb01183.x},
}

@TechReport{Barckhausen1984,
  author      = {Barckhausen, J.},
  title       = {{Erläuterungen zu Blatt Nr. 2609 Emden}},
  institution = {Niedersächsisches Landesamt für Bodenforschung},
  year        = {1984},
  type        = {Geologische Karte von Niedersachsen 1:25~000},
  address     = {Hannover},
}

@InProceedings{Streif1984,
  author    = {Streif, H.},
  title     = {{The coastal Holocene on the eastern side of Jade Bay}},
  booktitle = {INQUA-Excursion Guide, Subcommission on Shorelines of NW Europe, Field Conference 1984},
  year      = {1984},
  pages     = {13--18},
}

@Book{KorberGrohne1967,
  title     = {Geobotanische Untersuchungen auf der Feddersen Wierde},
  publisher = {Steiner},
  year      = {1967},
  author    = {Körber-Grohne, U.},
  volume    = {1},
  series    = {Feddersen Wierde},
  address   = {Wiesbaden},
}

@Article{BehreKucan1999,
  author  = {Behre, Karl-Ernst and Ku{\v{c}}an, DU{\v{s}}ANKA},
  title   = {{Neue Untersuchungen am Au{\ss}endeichsmoor bei Sehestedt am Jadebusen}},
  journal = {Probleme der K{\"u}stenforschung im s{\"u}dlichen Nordseegebiet},
  year    = {1999},
  volume  = {26},
  number  = {1999},
  pages   = {35--64},
}

@Article{Strahl2002a,
  author  = {Strahl, E},
  title   = {{Erste Bauern in der deutschen Marsch--Die jungbronzezeitliche Siedlung Rodenkirchen-Hahnenknooper M{\"u}hle, Ldkr. Wesermarsch}},
  journal = {Berichte zur Denkmalpflege in Niedersachsen},
  year    = {2002},
  volume  = {22},
  pages   = {79--82},
}

@Article{Strahl2002b,
  author  = {Strahl, Erwin},
  title   = {Die jungbronzezeitliche Siedlung Rodenkirchen-Hahnenknooper M{\"u}hle, Ldkr. Wesermarsch -- Erste Bauern in der deutschen Marsch},
  journal = {Schriftenreihe des Landesmuseums für Natur und Mensch Oldenburg},
  year    = {2002},
  volume  = {33},
  pages   = {52--59},
}

@Article{Menke1988,
  author  = {Menke, Burchard},
  title   = {{Die holoz{\"a}ne Nordseetransgression im K{\"u}stenbereich der s{\"u}d{\"o}stlichen Deutschen Bucht}},
  journal = {Offa-Bücher Neue Folge},
  year    = {1988},
  volume  = {66},
  pages   = {117--137},
}

@Article{Haarnagel1957,
  author  = {Haarnagel, W.},
  title   = {Die spätbronze-, früheisenzeitliche Gehöftsiedlung Jemgum bei Leer auf dem linken Ufer der Ems},
  journal = {Die Kunde Neue Folge},
  year    = {1957},
  volume  = {8},
  pages   = {2--44},
}

@Article{Haarnagel1969,
  author  = {Haarnagel, W.},
  title   = {{Die Ergebnisse der Grabung auf der ältereisenzeitlichen Siedlung Boomborg/Hatzum, Kr. Leer, in den Jahren von 1965 bis 1967}},
  journal = {Neue Ausgrabungen und Forschungen in Niedersachsen},
  year    = {1969},
  volume  = {4},
  pages   = {58--97},
}

@Article{Brandt1980,
  author  = {Brandt, K.},
  title   = {Die Höhenlage ur -- und frühgeschichtlicher Wohnniveaus in nordwestdeutschen Marschengebieten als Höhenmarken ehemaliger Wasserstände},
  journal = {E\&G Quaternary Science Journal},
  year    = {1980},
  volume  = {30},
  number  = {1},
  pages   = {161--170},
  doi     = {10.3285/eg.30.1.13},
}

@Article{Behre1970,
  author  = {Behre, K.-E.},
  title   = {{Die Entwicklungsgeschichte der natürlichen Vegetation im Gebiet der unteren Ems und ihre Abhängigkeit von den Bewegungen des Meeresspiegels}},
  journal = {Probleme der Küstenforschung im südlichen Nordseegebiet},
  year    = {1970},
  volume  = {9},
  pages   = {13--48},
}

@InCollection{Haarnagel1980,
  author    = {Haarnagel, W.},
  title     = {{Die Besiedlung im nordwestdeutschen Küstengebiet in ihrer Abhängigkeit von Meeresspiegelschwankungen und Sturmfluten}},
  booktitle = {Transgression en occupatiegeschiedenis in de kustgebieden van Nederland en Belgie},
  publisher = {Belgisch Centrum voor Landelijke Geschiedenis},
  year      = {1980},
  editor    = {Verhulst, A. and Gottschalk, M. K. E.},
  pages     = {209--239},
}

@InCollection{Haarnagel1979,
  author    = {Haarnagel, W.},
  title     = {{Die Grabung Feddersen Wierde. Methode, Hausbau, Siedlungs- und Wirtschaftsform sowie Sozialstruktur}},
  booktitle = {Feddersen Wierde},
  publisher = {Steiner},
  year      = {1979},
  volume    = {2},
  pages     = {1--364},
}

@Article{Bantelmann1960,
  author  = {Bantelmann, A.},
  title   = {{Die kaiserzeitliche Marschensiedlung von Ostermoor bei Brunsbüttelkoog}},
  journal = {Offa},
  year    = {1960},
  volume  = {16},
  pages   = {53 --79},
}

@TechReport{Meier2001a,
  author      = {Meier, D.},
  title       = {{Landschaftsentwicklung und Siedlungsgeschichte des Eiderstedter und Dithmarscher Küstengebietes als Teilregionen des Nordseeküstenraumes}},
  institution = {Christian-Albrechts-Universität zu Kiel},
  year        = {2001},
  type        = {Universitätsforschungen zur prähistorischen Archäologie},
  number      = {79},
}

@Article{FreundStreif2000,
  author  = {Freund, H. and Streif, H.},
  title   = {Natürliche Pegelmarken für Meeresspiegelschwankungen der letzten 2000 Jahre im Bereich der Insel Juist},
  journal = {Petermanns Geographische Mitteilungen},
  year    = {2000},
  volume  = {143},
  pages   = {34--45},
}

@Article{Streif1986,
  author  = {Streif, H.},
  title   = {Zur Altersstellung und Entwicklung der Ostfriesischen Inseln},
  journal = {Offa},
  year    = {1986},
  volume  = {43},
  pages   = {29--44},
}

@Article{Meier2001b,
  author  = {Meier, D.},
  title   = {Süderbusenwurth -- eine Wurt der römischen Kaiserzeit},
  journal = {Die Heimat},
  year    = {2001},
  volume  = {108},
  pages   = {38 --46},
}

@InCollection{BantelmannEtal1984,
  author    = {Bantelmann, A. and Hoffmann, D. and Menke, B.},
  title     = {Veränderungen des Küstenverlaufs: Schleswig-Holstein},
  booktitle = {Archäologische und naturwissenschaftliche Untersuchungen an ländlichen und frühstädtischen Siedlungen im deutschen Küstengebiet vom 5. Jahrhundert v. Chr. bis zum 11. Jahrhundert n. Chr: Handelsplätze des frühen und hohen Mittelalters},
  publisher = {Acta Humaniora},
  year      = {1984},
  editor    = {Kossack, G. and Behre, K.-E. and Schmid, P.},
  volume    = {1},
  pages     = {54--68},
}

@Article{Hanisch1980,
  author  = {Hanisch, J.},
  title   = {{Neue Meeresspiegeldaten aus dem Raum Wangerooge}},
  journal = {E\&G Quaternary Science Journal},
  year    = {1980},
  volume  = {30},
  number  = {1},
  pages   = {221--228},
  doi     = {10.3285/eg.30.1.18},
}

@TechReport{Sindowski1969a,
  author  = {Sindowski, K.-H.},
  title   = {Geologische Karte von Niedersachsen 1:25000, Blatt 2213 Wangerooge},
  year    = {1969},
  address = {Hannover},
}

@Article{Bantelmann1966,
  author  = {Bantelmann, A.},
  title   = {{Die Landschaftsentwicklung an der schleswig-holsteinischen Westküste, dargestellt am Beispiel Nordfriesland. Eine Funktionschronik durch fünf Jahrtausende}},
  journal = {Die Küste},
  year    = {1966},
  volume  = {14},
  pages   = {5--99},
  url     = {https://izw.baw.de/publikationen/die-kueste/0/k014202.pdf},
}

@Article{Bantelmann1975,
  author  = {Bantelmann, A.},
  title   = {Die frühgeschichtliche Marschensiedlung beim Elisenhof in Eiderstedt. Landschaftsgeschichte und Baubefunde},
  journal = {Studien zur Küstenarchäologie Schleswig-Holsteins. Series A},
  year    = {1975},
  volume  = {1},
  pages   = {190},
}

@Article{Reinhardt1965,
  author  = {Reinhardt, W.},
  title   = {{Studien zur Entwicklung des ländlichen Siedlungsbildes in den Seemarschen der ostfriesischen Westküste}},
  journal = {Probleme der Küstenforschung im südlichen Nordseegebiet},
  year    = {1965},
  volume  = {8},
  pages   = {73--148},
}

@Article{Brandt1991,
  author  = {Brandt, K.},
  title   = {Die Ergebnisse in den Grabungen der Wurten Niens und Sievertsborch (Kreis Wesermarsch)},
  journal = {Probleme der Küstenforschung im südlichen Nordseegebiet},
  year    = {1991},
  volume  = {18},
  pages   = {89--140},
}

@Article{Schmid1994,
  author  = {Peter Schmid},
  title   = {{Oldorf -- eine frühmittelalterliche friesische Wurtsiedlung}},
  journal = {Germania},
  year    = {1994},
  volume  = {72},
  pages   = {231--267},
  doi     = {10.11588/ger.1994.65612},
}

@Article{Ey1995,
  author  = {Ey, J.},
  title   = {Die mittelalterliche Wurt Neuwarfen, Gde. Wangerland, Ldkr. Friesland. Die Ergebnisse der Grabungen 1991 und 1992},
  journal = {Probleme der Küstenforschung im südlichen Nordseegebiet},
  year    = {1995},
  volume  = {23},
  pages   = {265--315},
}

@Article{Higelke1988,
  author  = {Higelke, B.},
  title   = {Topographie, Morphodynamik und Hydrographie der südlichen nordfriesischen Watten},
  journal = {Offa - Bücher Neue Folge},
  year    = {1988},
  volume  = {66},
  pages   = {39--50},
}

@InCollection{HigelkeEtal1984,
  author    = {Higelke, B. and Kühn, H.-J. and Müller-Wille, M.},
  title     = {{Siedelräume: Schleswig-Holstein}},
  booktitle = {Archäologische und naturwissenschaftliche Untersuchungen an ländlichen und städtischen Siedlungen im deutschen Küstengebietvom 5. Jh. v. Chr. bis zum 11. Jh. n. Chr. 1, Ländliche Siedlungen},
  publisher = {Verlag Chemie},
  year      = {1984},
  editor    = {Kossack, G. and Behre, K.-E. and Schmid, P.},
  address   = {Weinheim},
}

@Article{Schutte1939,
  author  = {Schütte, H.},
  title   = {Sinkendes Land an der Nordsee? Zur Küstengeschichte Nordwestdeutschlands},
  journal = {Schriften des Deutschen Naturkundevereins Neue Folge},
  year    = {1939},
  volume  = {9},
  pages   = {144},
}

@Article{Rohde1975,
  author  = {Rohde, H.},
  title   = {{Wasserstandsbeobachtungen im Bereich der deutschen Nordseeküste vor der Mitte des 19. Jahrhunderts}},
  journal = {Die Küste},
  year    = {1975},
  volume  = {28},
  pages   = {1--96},
  url     = {https://izw.baw.de/publikationen/die-kueste/0/k028102.pdf},
}

@Article{BehreMenke1969,
  author  = {Behre, K.-E. and Menke, B.},
  title   = {{Pollenanalytische Untersuchungen an einem Bohrkern der südlichen Doggerbank}},
  journal = {Beiträge zur Meereskunde},
  year    = {1969},
  volume  = {24/25},
  pages   = {122--129},
  url     = {https://www.io-warnemuende.de/tl_files/forschung/beitraege-zur-meereskunde/1969_24-25_Beitraege_zur_Meereskunde.pdf},
}

@Article{LudwigEtal1979,
  author  = {Ludwig, G. and Müller, H. and Streif, H.},
  title   = {{Neuere Daten zum holozänen Meeresspiegelanstieg im Bereich der Deutschen Bucht}},
  journal = {Geologisches Jahrbuch D},
  year    = {1979},
  volume  = {33},
  pages   = {3--22},
}

@TechReport{StreifEtal1983,
  author      = {Streif, H. and Uffenorde, H. and Vinken, R.},
  title       = {Untersuchungen zum pleistozänen und holozänen Transgressionsgeschehen im Bereich der südlichen Nordsee},
  institution = {Niedersächsisches Landesamt für Bodenforschung},
  year        = {1983},
  type        = {Report},
}

@InCollection{Menke1996,
  author    = {Menke, B.},
  title     = {{Palynologische Untersuchung des Vibrokerns Gauss 1987/5 aus der südlichen Nordsee}},
  booktitle = {Deutsche Beiträge zur Quartärforschung in der südlichen Nordsee},
  publisher = {BGR},
  year      = {1996},
  editor    = {Hansjörg Streif},
  volume    = {146},
  series    = {Geologisches Jahrbuch Reihe A},
  pages     = {177--182},
}

@Article{BehreEtal1984,
  author  = {Behre, K.-E and, Dörjes, J. and Irion, G.},
  title   = {{Ein datierter Sedimentkern aus dem Holozän der südlichen Nordsee}},
  journal = {Probleme der Küstenforschung im südlichen Nordseegebiet},
  year    = {1984},
  volume  = {15},
  pages   = {135--148},
}

@Article{Jelgersma1979,
  author  = {Jelgersma, S.},
  title   = {{Sea-level changes in the North Sea basin}},
  journal = {Acta Universitatis Upsaliensis, Symposia Universitatis Upsaliensis Annum Quingentesimum Celebrantis},
  year    = {1979},
  volume  = {2},
  pages   = {233--248},
}

@Article{KidenEtal2002,
  author   = {Kiden, P. and Denys, L. and Johnston, P.},
  title    = {{Late Quaternary sea-level change and isostatic and tectonic land movements along the Belgian–Dutch North Sea coast: geological data and model results}},
  journal  = {Journal of Quaternary Science},
  year     = {2002},
  volume   = {17},
  number   = {5-6},
  pages    = {535--546},
  doi      = {10.1002/jqs.709},
  keywords = {Late Quaternary sea-level change, isostasy, tectonics, isostatic models, North Sea},
}

@Article{SchederEtal2019,
  author  = {Scheder, Juliane and Frenzel, Peter and Bungenstock, Friederike and Engel, Max and Brüeckner, Helmut and Anna Pint},
  title   = {{Vertical and lateral distribution of Foraminifera and Ostracoda in the East Frisian Wadden Sea--developing a transfer function for relative sea-level change}},
  journal = {Geologica Belgica},
  year    = {2019},
  volume  = {22},
  number  = {3-4},
  pages   = {99--110},
  doi     = {10.20341/gb.2019.007},
}

@Article{GehrelsEtal2006,
  author    = {Gehrels, W. Roland and Szkornik, Katie and Bartholdy, Jesper and Kirby, Jason R. and Bradley, Sarah L. and Marshall, William A. and Heinemeier, Jan and Pedersen, Jørn B. T.},
  title     = {{Late Holocene sea-level changes and isostasy in western Denmark}},
  journal   = {Quaternary Research},
  year      = {2006},
  volume    = {66},
  number    = {2},
  pages     = {288--302},
  doi       = {10.1016/j.yqres.2006.05.004},
  publisher = {Cambridge University Press},
}

@Article{JessenEtal2019,
  author  = {Jessen, Catherine and Christensen, Charlie and Nielsen, Bjarne H.},
  title   = {{Postglacial relative sea-level rise in the Limfjord region, northern Jutland, Denmark}},
  journal = {Boreas},
  year    = {2019},
  volume  = {48},
  number  = {1},
  pages   = {119--130},
  doi     = {10.1111/bor.12350},
}

@Article{Petersen1985,
  author  = {Petersen, K. S.},
  title   = {{Late Weichselian and Holocene Marine Transgressions in Northern Jutland, Denmark}},
  journal = {E\&G Quaternary Science Journal},
  year    = {1985},
  volume  = {35},
  number  = {1},
  pages   = {71--78},
  doi     = {10.3285/eg.35.1.11},
}

@InCollection{PetersenVonPlatenHallermund2018,
  author    = {Petersen, K. S. and {von Platen-Hallermund}, F. I.},
  title     = {{Topography: The origin of the landscape in Thy and Vester Hanherred, processes and sediments}},
  booktitle = {Bronze Age Settlement and Land-Use in Thy, Northwest Denmark},
  publisher = {Aahrus University Press},
  year      = {2018},
  editor    = {Jens-Henrik Bech and Berit Valentin Eriksen and Kristian Kristiansen},
  volume    = {102},
  number    = {1},
  series    = {Jysk Arkæologisk Selskabs Skrifter},
  chapter   = {7},
  pages     = {185--192},
}

@InCollection{Nielsen2010,
  author    = {Bjarne Henning Nielsen},
  title     = {Hedegårdkalotten. Det sidste vidne til livet før syndfloden},
  booktitle = {Vesthimmerlands Museums Årbog 2010},
  publisher = {Vesthimmerlands Museum},
  year      = {2010},
  pages     = {19--26},
}

@InCollection{Nielsen2013,
  author    = {Nielsen, S. K.},
  title     = {Undersøgelserne ved Aggersborg},
  booktitle = {Kongens Borge: Rapport over Undersøgelserne 2007--2010},
  publisher = {Aarhus Universitetsforlag},
  year      = {2013},
  editor    = {Dobat, A.},
  address   = {Aarhus},
}

@InCollection{Petersen1975,
  author    = {Petersen, K. S.},
  title     = {{Om Limfjordens postglaciale marine udvikling og niveauforhold, belyst ved molluskfaunen og C-14 dateringer}},
  booktitle = {Danmarks Geologiske Undersøgelse, Årbog 1975},
  publisher = {Geological Survey of Denmark},
  year      = {1975},
  pages     = {75--103},
}

@Article{IshiwaEtal2021,
  author  = {Ishiwa, Takeshige and Okuno, Jun'ichi and Suganuma, Yusuke},
  title   = {{Excess ice loads in the Indian Ocean sector of East Antarctica during the last glacial period}},
  journal = {Geology},
  year    = {2021},
  volume  = {49},
  number  = {10},
  pages   = {1182--1186},
  issn    = {0091-7613},
  doi     = {10.1130/G48830.1},
}

@Article{BergEtal2010a,
  author  = {Sonja Berg and Bernd Wagner and Duanne A. White and Martin Melles},
  title   = {{No significant ice-sheet expansion beyond present ice margins during the past 4500 yr at Rauer Group, East Antarctica}},
  journal = {Quaternary Research},
  year    = {2010},
  volume  = {74},
  number  = {1},
  pages   = {23--25},
  issn    = {0033-5894},
  doi     = {10.1016/j.yqres.2010.04.004},
}

@Article{BergEtal2010b,
  author  = {Sonja Berg and Bernd Wagner and Holger Cremer and Melanie J. Leng and Martin Melles},
  title   = {{Late Quaternary environmental and climate history of Rauer Group, East Antarctica}},
  journal = {Palaeogeography, Palaeoclimatology, Palaeoecology},
  year    = {2010},
  volume  = {297},
  number  = {1},
  pages   = {201--213},
  issn    = {0031-0182},
  doi     = {10.1016/j.palaeo.2010.08.002},
}

@Article{BergEtal2016,
  author  = {Sonja Berg and Duanne A. White and Ole Bennike and Réka-H. Fülöp and David Fink and Bernd Wagner and Martin Melles},
  title   = {{Unglaciated areas in East Antarctica during the Last Glacial (Marine Isotope Stage 3) -- New evidence from Rauer Group}},
  journal = {Quaternary Science Reviews},
  year    = {2016},
  volume  = {153},
  pages   = {1--10},
  issn    = {0277-3791},
  doi     = {10.1016/j.quascirev.2016.08.021},
}

@Article{HayashiYoshida1994,
  author  = {Hayashi, Masahisa and Yoshida, Yoshio},
  title   = {{Holocene raised beaches in the Lützow-Holm Bay region}},
  journal = {Memoirs of National Institute of Polar Research. Special issue},
  year    = {1994},
  volume  = {50},
  pages   = {49--84},
  url     = {http://id.nii.ac.jp/1291/00002261/},
}

@Article{HirakawaSawagaki1998,
  author  = {Kazuomi Hirakawa and Takanobu Sawagaki},
  title   = {{宗谷海岸の隆起海成堆積物から得られた貝化石の14C年代 --JARE-35 (1993-94) の資料-- (Radiocarbon dates of fossil shells from raised beach sediments along the Soya Coast, East Antarctica --A report on a geomorphological survey during JARE-35 (1993-94)--)}},
  journal = {南極資料 (Antarctic Record)},
  year    = {1998},
  volume  = {42},
  number  = {2},
  pages   = {151--167},
  month   = {jul},
  doi     = {10.15094/00009042},
}

@Article{HodgsonEtal2009,
  author  = {Dominic A. Hodgson and Elie Verleyen and Wim Vyverman and Koen Sabbe and Melanie J. Leng and Matthew D. Pickering and Brendan J. Keely},
  title   = {{A geological constraint on relative sea level in Marine Isotope Stage 3 in the Larsemann Hills, Lambert Glacier region, East Antarctica (31\,366–33\,228 cal yr BP)}},
  journal = {Quaternary Science Reviews},
  year    = {2009},
  volume  = {28},
  number  = {25},
  pages   = {2689--2696},
  issn    = {0277-3791},
  doi     = {10.1016/j.quascirev.2009.06.006},
}

@Article{HodgsonEtal2016,
  author  = {Dominic A. Hodgson and Pippa L. Whitehouse and Gijs {De Cort} and Sonja Berg and Elie Verleyen and Ines Tavernier and Stephen J. Roberts and Wim Vyverman and Koen Sabbe and Philip {O'Brien}},
  title   = {{Rapid early Holocene sea-level rise in Prydz Bay, East Antarctica}},
  journal = {Global and Planetary Change},
  year    = {2016},
  volume  = {139},
  pages   = {128--140},
  issn    = {0921-8181},
  doi     = {10.1016/j.gloplacha.2015.12.020},
}

@Article{IgarashiEtal1995a,
  author  = {Atsuo Igarashi and Hideki Numanami and Yasutaka Tsuchiya and Naomi Harada and Mitsuo Fukuchi and Tsunemasa Saito},
  title   = {{Radiocarbon ages of molluscan shell and fossils in raised beach deposits along the east coast of Lützow Holm Bay, Antarctica, determined by accelerator mass-spectrometry}},
  journal = {Proceedings of the NIPR Symposium on Polar Biology},
  year    = {1995},
  volume  = {8},
  pages   = {154--162},
  doi     = {10.15094/00005277},
}

@Article{IgarashiEtal1995b,
  author  = {Atsuo Igarashi and Naomi Harada and Kiichi Moriwaki},
  title   = {{Marine fossils of 30--40 ka in raised beach deposits, and late pleistocene glacial history around Lützow Holm Bay, East Antarctica}},
  journal = {Proceedings of the NIPR Symposium on Antarctic Geosciences},
  year    = {1995},
  volume  = {8},
  pages   = {219--229},
  doi     = {10.15094/00002799},
}

@Article{MaemokuEtal1997,
  author  = {Hideaki Maemoku and Hideki Miura and Shigeru Saigusa and Kiichi Moriwaki},
  title   = {{Stratigraphy of the late Quaternary raised beach deposits in the northern part of Langhovde, Lützow-Holm Bay, East Antarctica}},
  journal = {Proceedings of the NIPR Symposium on Antarctic Geoscience},
  year    = {1997},
  volume  = {10},
  pages   = {178--186},
  doi     = {10.15094/00002853},
}

@TechReport{MiuraEtal1998,
  author      = {Miura, H. and Maemoku, H. and Igarashi, A. and Moriwaki, K.},
  title       = {{Late Quaternary Raised Beach Deposits and Radiocarbon Dates of Marine Fossils Around Lützow Holm Bay}},
  institution = {National Institute of Polar Research},
  year        = {1998},
  type        = {Special map series of National Institute of Polar Research},
  number      = {6},
  address     = {Tokyo, Japan},
  note        = {report, 46 p., 1 map},
}

@Article{VerleyenEtal2005,
  author  = {Elie Verleyen and Dominic A. Hodgson and Glenn A. Milne and Koen Sabbe and Wim Vyverman},
  title   = {{Relative sea-level history from the Lambert Glacier region, East Antarctica, and its relation to deglaciation and Holocene glacier readvance}},
  journal = {Quaternary Research},
  year    = {2005},
  volume  = {63},
  number  = {1},
  pages   = {45--52},
  issn    = {0033-5894},
  doi     = {10.1016/j.yqres.2004.09.005},
}

@Article{VerleyenEtal2017,
  author  = {Elie Verleyen and Ines Tavernier and Dominic A. Hodgson and Pippa L. Whitehouse and Sakae Kudoh and Satoshi Imura and Katrien Heirman and Michael J. Bentley and Steve J. Roberts and Marc {De Batist} and Koen Sabbe and Wim Vyverman},
  title   = {{Ice sheet retreat and glacio-isostatic adjustment in Lützow-Holm Bay, East Antarctica}},
  journal = {Quaternary Science Reviews},
  year    = {2017},
  volume  = {169},
  pages   = {85--98},
  issn    = {0277-3791},
  doi     = {10.1016/j.quascirev.2017.06.003},
}

@Article{BriggsTarasov2013,
  author  = {Robert D. Briggs and Lev Tarasov},
  title   = {{How to evaluate model-derived deglaciation chronologies: a case study using Antarctica}},
  journal = {Quaternary Science Reviews},
  year    = {2013},
  volume  = {63},
  pages   = {109--127},
  issn    = {0277-3791},
  doi     = {10.1016/j.quascirev.2012.11.021},
}

@Article{ZwartzEtal1998,
  author  = {Dan Zwartz and Michael Bird and John Stone and Kurt Lambeck},
  title   = {{Holocene sea-level change and ice-sheet history in the Vestfold Hills, East Antarctica}},
  journal = {Earth and Planetary Science Letters},
  year    = {1998},
  volume  = {155},
  number  = {1},
  pages   = {131--145},
  issn    = {0012-821X},
  doi     = {10.1016/S0012-821X(97)00204-5},
}

@TechReport{ZhangPeterson1984,
  author      = {Zhang, Qingsong and Peterson, James A},
  title       = {{A geomorphology and late Quaternary geology of the Vestfold Hills, Antarctica}},
  institution = {Antarctic Division, Department of Science and Technology, Australian National Antarctic Research Expeditions},
  year        = {1984},
  type        = {Anare Reports},
  number      = {133},
  address     = {Canberra, Australia},
  url         = {https://trove.nla.gov.au/work/18831650},
}

@Article{GoodwinZweck2000,
  author  = {Ian D. Goodwin and Christopher Zweck},
  title   = {{Glacio-isostasy and Glacial Ice Load at Law Dome, Wilkes Land, East Antarctica}},
  journal = {Quaternary Research},
  year    = {2000},
  volume  = {53},
  number  = {3},
  pages   = {285--293},
  doi     = {10.1006/qres.1999.2125},
}

@Article{Goodwin1993,
  author  = {Ian D. Goodwin},
  title   = {Holocene Deglaciation, Sea-Level Change, and the Emergence of the {Windmill Islands, Budd Coast, Antarctica}},
  journal = {Quaternary Research},
  year    = {1993},
  volume  = {40},
  number  = {1},
  pages   = {55--69},
  doi     = {10.1006/qres.1993.1057},
}

@Article{BaroniHall2004,
  author  = {Baroni, Carlo and Hall, Brenda L.},
  title   = {{A new Holocene relative sea-level curve for Terra Nova Bay, Victoria Land, Antarctica}},
  journal = {Journal of Quaternary Science},
  year    = {2004},
  volume  = {19},
  number  = {4},
  pages   = {377--396},
  doi     = {10.1002/jqs.825},
  eprint  = {https://onlinelibrary.wiley.com/doi/pdf/10.1002/jqs.825},
}

@Article{HallEtal2004,
  author  = {Brenda L Hall and Carlo Baroni and George H Denton},
  title   = {{Holocene relative sea-level history of the Southern Victoria Land Coast, Antarctica}},
  journal = {Global and Planetary Change},
  year    = {2004},
  volume  = {42},
  number  = {1},
  pages   = {241--263},
  note    = {Ice sheets and neotectonics},
  doi     = {10.1016/j.gloplacha.2003.09.004},
}

@Article{BentleyEtal2005,
  author  = {M. J. Bentley and D. A. Hodgson and J. A. Smith and N. J. Cox},
  title   = {{Relative sea level curves for the South Shetland Islands and Marguerite Bay, Antarctic Peninsula}},
  journal = {Quaternary Science Reviews},
  year    = {2005},
  volume  = {24},
  number  = {10},
  pages   = {1203--1216},
  doi     = {10.1016/j.quascirev.2004.10.004},
}

@Article{EmslieMcDaniel2002,
  author   = {Emslie, Steven D. and {McDaniel}, Jennifer D.},
  title    = {{Ad{\'e}lie penguin diet and climate change during the middle to late Holocene in northern Marguerite Bay, Antarctic Peninsula}},
  journal  = {Polar Biology},
  year     = {2002},
  volume   = {25},
  number   = {3},
  pages    = {222--229},
  month    = {Mar},
  abstract = {We investigated one active and three abandoned Ad{\'e}lie penguin (Pygoscelis adeliae) colonies in northern Marguerite Bay, Antarctic Peninsula, during austral summer 2000. Extinct colonies were located by ground survey on small islands and recognized by concentrations of nest pebbles. The colonies were excavated to recover organic remains from ornithogenic soils. Radiocarbon dates on penguin bone and eggshell provided a 6,000-year occupation history after correction for the marine-carbon reservoir effect; this history was compared to the paleoclimate record (ice cores and marine sediments) to assess patterns in occupation by penguins with episodes of climate change. We quantified prey remains recovered from the sites to examine potential dietary shifts by penguins with climatic change. Two species, Antarctic silverfish (Pleuragramma antarcticum) and squid (Psychroteuthis glacialis), were most commonly represented in the sediments. The data indicate that silverfish may have been exploited more during cool, and squid in warm climatic intervals in the past.},
  day      = {01},
  doi      = {10.1007/s00300-001-0334-y},
}

@Article{WasellHakansson1992,
  author    = {Anders Wasell and Hannelore Håkansson},
[truncated: 4,282 more chars]
