# Supplementary material for: Reply to: Towards solving the missing ice problem and the importance of rigorous model data comparisons
Source: Nat Commun. 2022 Oct 24;13:6264. doi: 10.1038/s41467-022-33954-x (PMC9592598; doi:10.1038/s41467-022-33954-x)
Supplement: Supplementary file 1 — source data [file 41467_2022_33954_MOESM1_ESM.zip › paleo_sea_level-1.3/regions/Antarctica/James_Ross_Island/calibrated.txt]

Lu-3605	-63.927	-57.507	7787	128	-1	5	2	2
Lu-3607	-63.927	-57.507	7497	119	-1	7	2	2
Lu-2876	-63.927	-57.507	7143	104	-1	8	2	2
Lu-3606	-63.927	-57.507	6916	152	-1	12.5	2	2
Lu-3608	-63.927	-57.507	6814	167	-1	12.9	2	2
Lu-3603	-63.913	-57.461	7228	130	-1	2	2	2
Ua-3223	-63.962	-57.478	7410	100	-1	2	2	2
Lu-3604	-63.962	-57.478	6205	129	-1	2.5	2	2
Ua-3222	-63.97	-57.55	4340	158	-1	2	2	2
