# Supplementary material for: Reply to: Towards solving the missing ice problem and the importance of rigorous model data comparisons
Source: Nat Commun. 2022 Oct 24;13:6264. doi: 10.1038/s41467-022-33954-x (PMC9592598; doi:10.1038/s41467-022-33954-x)
Supplement: Supplementary file 1 — source data [file 41467_2022_33954_MOESM1_ESM.zip › paleo_sea_level-1.3/regions/Antarctica/King_George_Island/King_George_Island.ods]

## Sheet: sea_level
Region	Dating_Method	LAB_ID	Latitude	Longitude	age	error	Material	Curve	Reservoir_age	Reservoir_error	type	RSL	RSL_2sigma_upper	RSL_2sigma_lower	Reference
King_George_Island	radiocarbon	HD8426-9106	−62.167	−58.95	6560	55	Penguin remains (bone, collagen, guano)	marine	1130	134	1	16	1.2	1.2	BriggsTarasov2013,BentleyEtal2005,BarschMausbacher1986
King_George_Island	radiocarbon	HD9425-9100	−62.167	−58.95	6650	90	Penguin remains (bone, collagen, guano)	marine	1130	134	1	16	1.2	1.2	BriggsTarasov2013,BentleyEtal2005,BarschMausbacher1986
King_George_Island	radiocarbon	HD1116310998	−62.167	−58.95	6180	150	Lacustrine sediment	terrestrial_sh	0	0	0	16	0.2	0.2	BriggsTarasov2013,BentleyEtal2005,BarschMausbacher1986
King_George_Island	radiocarbon	Gd4641	−62.167	−58.95	2460	260	Moss	terrestrial_sh	0	0	1	16	0.2	0.2	BriggsTarasov2013,BentleyEtal2005,MartinezMacchiavelloEtal1996
King_George_Island	radiocarbon	Lu3679	−62.167	−58.95	3460	140	Unknown	terrestrial_sh	0	0	1	16	0.2	0.2	BriggsTarasov2013,BentleyEtal2005,MartinezMacchiavelloEtal1996
King_George_Island	radiocarbon	HD1116111420	−62.167	−58.95	5380	165	Lacustrine sediment	terrestrial_sh	0	0	1	18	0.2	0.2	BriggsTarasov2013,BentleyEtal2005,SchmidtEtal1990
King_George_Island	radiocarbon	Pingfo-a	−62.167	−58.95	5750	40	Penguin remains (bone, collagen, guano)	marine	1130	134	1	14	1.2	1.2	BriggsTarasov2013,BentleyEtal2005,DelValleEtal2002
King_George_Island	radiocarbon	Pingfo-b	−62.167	−58.95	5840	80	Penguin remains (bone, collagen, guano)	marine	1130	134	1	13	1.2	1.2	BriggsTarasov2013,BentleyEtal2005,DelValleEtal2002
