# Supplementary material for: Reply to: Towards solving the missing ice problem and the importance of rigorous model data comparisons
Source: Nat Commun. 2022 Oct 24;13:6264. doi: 10.1038/s41467-022-33954-x (PMC9592598; doi:10.1038/s41467-022-33954-x)
Supplement: Supplementary file 1 — source data [file 41467_2022_33954_MOESM1_ESM.zip › paleo_sea_level-1.3/regions/Antarctica/Langhovde/Langhovde.ods]

## Sheet: Kivalliq.txt
Region	Dating_Method	LAB_ID	Latitude	Longitude	age	error	Material	Curve	Reservoir_age	Reservoir_error	type	RSL	RSL_2sigma_upper	RSL_2sigma_lower	Reference
Langhovde	radiocarbon	Beta-90956	−69.177	39.63	3050	60	Laternula elliptica	marine	720	0	−1	−6	1.2	1.2	IshiwaEtal2021,MiuraEtal1998,HirakawaSawagaki1998
Langhovde	radiocarbon	Beta-94681	−69.246	39.74	3170	70	Laternula elliptica	marine	720	0	−1	1.7	1	1.0	IshiwaEtal2021,MiuraEtal1998,VerleyenEtal2017
Langhovde	radiocarbon	NUTA-2997	−69.178	39.68	3220	70	Laternula elliptica	marine	720	0	−1	3	1	1.0	VerleyenEtal2017,IshiwaEtal2021,MiuraEtal1998,HayashiYoshida1994
Langhovde	radiocarbon	NUTA-2996	−69.178	39.68	3320	70	Laternula elliptica	marine	720	0	−1	3	1	1.0	VerleyenEtal2017,IshiwaEtal2021,MiuraEtal1998,HayashiYoshida1994
Langhovde	radiocarbon	Beta-94682	−69.246	39.74	3440	50	Laternula elliptica	marine	720	0	−1	1.3	1	1.0	IshiwaEtal2021,MiuraEtal1998,VerleyenEtal2017
Langhovde	radiocarbon	Beta-109391	−69.177	39.63	3480	70	Laternula elliptica	marine	720	0	−1	3.9	1	1.0	IshiwaEtal2021,MiuraEtal1998
Langhovde	radiocarbon	NUTA-Ishiwa06	−69.177	39.63	3660	100	fragment of shell (La)	marine	720	0	−1	6	1.2	1.2	IshiwaEtal2021,MiuraEtal1998,IgarashiEtal1995a,IgarashiEtal1995b,VerleyenEtal2017
Langhovde	radiocarbon	Beta-109423	−69.246	39.74	3860	70	fragment of shell (La)	marine	720	0	−1	3	1	1.0	IshiwaEtal2021,MiuraEtal1998
Langhovde	radiocarbon	Beta-109406	−69.179	39.68	3870	60	Laternula elliptica	marine	720	0	−1	4.2	1	1.0	VerleyenEtal2017,IshiwaEtal2021,MiuraEtal1998
Langhovde	radiocarbon	Beta-94683	−69.246	39.74	3890	50	Laternula elliptica	marine	720	0	−1	1.1	1	1.0	IshiwaEtal2021,MiuraEtal1998,VerleyenEtal2017
Langhovde	radiocarbon	Beta-109407	−69.179	39.68	3930	50	Laternula elliptica	marine	720	0	−1	1.7	1	1.0	IshiwaEtal2021,MiuraEtal1998
Langhovde	radiocarbon	Beta-110482	−69.177	39.63	3960	60	Laternula elliptica	marine	720	0	−1	1.8	1	1.0	IshiwaEtal2021,MiuraEtal1998
Langhovde	radiocarbon	Beta-116849	−69.246	39.74	3990	40	Laternula elliptica	marine	720	0	−1	9	1.8	1.8	IshiwaEtal2021,MiuraEtal1998
Langhovde	radiocarbon	Beta-116851	−69.179	39.68	4010	40	Adamussium colbecki	marine	720	0	−1	2.1	1	1.0	IshiwaEtal2021,MiuraEtal1998
Langhovde	radiocarbon	Beta-109392	−69.177	39.63	4040	60	Laternula elliptica	marine	720	0	−1	3.7	1	1.0	IshiwaEtal2021,MiuraEtal1998
Langhovde	radiocarbon	Beta-100341	−69.179	39.68	4050	80	Laternula elliptica	marine	720	0	−1	4.5	1	1.0	VerleyenEtal2017,IshiwaEtal2021,MiuraEtal1998,MaemokuEtal1997
Langhovde	radiocarbon	Beta-100343	−69.179	39.68	4060	50	Laternula elliptica	marine	720	0	−1	3.3	1	1.0	VerleyenEtal2017,IshiwaEtal2021,MiuraEtal1998,MaemokuEtal1997
Langhovde	radiocarbon	Beta-94666	−69.177	39.63	4090	40	Laternula elliptica	marine	720	0	−1	4	1	1.0	IshiwaEtal2021,MiuraEtal1998,VerleyenEtal2017
Langhovde	radiocarbon	Beta-100342	−69.179	39.68	4090	80	Laternula elliptica	marine	720	0	−1	4.3	1	1.0	VerleyenEtal2017,IshiwaEtal2021,MiuraEtal1998,MaemokuEtal1997
Langhovde	radiocarbon	Beta-109399	−69.177	39.63	4140	60	Laternula elliptica	marine	720	0	−1	−9	1.8	1.8	IshiwaEtal2021,MiuraEtal1998
Langhovde	radiocarbon	Beta-94678	−69.246	39.74	4180	50	Laternula elliptica	marine	720	0	−1	5.3	1.06	1.1	IshiwaEtal2021,MiuraEtal1998,VerleyenEtal2017
Langhovde	radiocarbon	Beta-109401	−69.177	39.63	4220	70	Laternula elliptica	marine	720	0	−1	3.2	1	1.0	IshiwaEtal2021,MiuraEtal1998,VerleyenEtal2017
Langhovde	radiocarbon	NUTA-3024	−69.178	39.68	4240	70	Laternula elliptica	marine	720	0	−1	3	1	1.0	VerleyenEtal2017,IshiwaEtal2021,MiuraEtal1998,HayashiYoshida1994
Langhovde	radiocarbon	Beta-109400	−69.241	39.736	4280	90	Laternula elliptica	marine	720	0	−1	10	2	2.0	IshiwaEtal2021,MiuraEtal1998,VerleyenEtal2017
Langhovde	radiocarbon	Beta-110483	−69.177	39.63	4300	60	Laternula elliptica	marine	720	0	−1	1.5	1	1.0	IshiwaEtal2021,MiuraEtal1998
Langhovde	radiocarbon	Beta-94667	−69.177	39.63	4350	40	Laternula elliptica	marine	720	0	−1	3.5	1	1.0	IshiwaEtal2021,MiuraEtal1998,VerleyenEtal2017
Langhovde	radiocarbon	Beta-94672	−69.179	39.68	4350	70	Laternula elliptica	marine	720	0	−1	9.2	1.84	1.8	VerleyenEtal2017,IshiwaEtal2021,MiuraEtal1998,MaemokuEtal1997
Langhovde	radiocarbon	Beta-100344	−69.179	39.68	4360	70	Laternula elliptica	marine	720	0	−1	2.2	1	1.0	VerleyenEtal2017,IshiwaEtal2021,MiuraEtal1998,MaemokuEtal1997
Langhovde	radiocarbon	Beta-90955	−69.178	39.68	4460	90	Laternula elliptica	marine	720	0	−1	6	1.2	1.2	IshiwaEtal2021,MiuraEtal1998,HirakawaSawagaki1998,VerleyenEtal2017
Langhovde	radiocarbon	Beta-94680	−69.246	39.74	4780	60	Laternula elliptica	marine	720	0	−1	2.7	1	1.0	IshiwaEtal2021,MiuraEtal1998,VerleyenEtal2017
Langhovde	radiocarbon	Beta-94670	−69.179	39.68	4850	60	Laternula elliptica	marine	720	0	−1	8.9	1.78	1.8	VerleyenEtal2017,IshiwaEtal2021,MiuraEtal1998,MaemokuEtal1997
Langhovde	radiocarbon	Beta-94673	−69.179	39.68	4900	60	Laternula elliptica	marine	720	0	−1	8.6	1.72	1.7	VerleyenEtal2017,IshiwaEtal2021,MiuraEtal1998,MaemokuEtal1997
Langhovde	radiocarbon	Beta-94669	−69.179	39.68	4920	60	Laternula elliptica	marine	720	0	−1	9.2	1.84	1.8	VerleyenEtal2017,IshiwaEtal2021,MiuraEtal1998,MaemokuEtal1997
Langhovde	radiocarbon	Beta-110479	−69.223	39.659	4920	60	Laternula elliptica	marine	720	0	−1	7.2	1.44	1.4	IshiwaEtal2021,MiuraEtal1998
Langhovde	radiocarbon	Beta-94674	−69.179	39.68	5000	50	Laternula elliptica	marine	720	0	−1	7.7	1.54	1.5	VerleyenEtal2017,IshiwaEtal2021,MiuraEtal1998,MaemokuEtal1997
Langhovde	radiocarbon	Beta-109395	−69.179	39.68	5070	50	Laternula elliptica	marine	720	0	−1	7.5	1.5	1.5	VerleyenEtal2017,IshiwaEtal2021,MiuraEtal1998
Langhovde	radiocarbon	Beta-110480	−69.223	39.659	5070	70	Laternula elliptica	marine	720	0	−1	7	1.4	1.4	IshiwaEtal2021,MiuraEtal1998
Langhovde	radiocarbon	Beta-94686	−69.246	39.74	5070	60	Laternula elliptica	marine	720	0	−1	10.5	2.1	2.1	IshiwaEtal2021,MiuraEtal1998
Langhovde	radiocarbon	NUTA-2995	−69.178	39.68	5250	90	Laternula elliptica	marine	720	0	−1	5	1	1.0	VerleyenEtal2017,IshiwaEtal2021,MiuraEtal1998,HayashiYoshida1994
Langhovde	radiocarbon	Beta-94671	−69.179	39.68	5270	60	Laternula elliptica	marine	720	0	−1	8.5	1.7	1.7	VerleyenEtal2017,IshiwaEtal2021,MiuraEtal1998,MaemokuEtal1997
Langhovde	radiocarbon	Beta-110481	−69.178	39.68	5450	70	Laternula elliptica	marine	720	0	−1	12	2.4	2.4	IshiwaEtal2021,MiuraEtal1998
Langhovde	radiocarbon	NUTA-2993	−69.178	39.68	5540	80	Laternula elliptica	marine	720	0	−1	5	1	1.0	VerleyenEtal2017,IshiwaEtal2021,MiuraEtal1998,HayashiYoshida1994
Langhovde	radiocarbon	NUTA-2986	−69.246	39.74	5670	70	Laternula elliptica	marine	720	0	−1	5.5	1.1	1.1	IshiwaEtal2021,MiuraEtal1998,HayashiYoshida1994
Langhovde	radiocarbon	Beta-94679	−69.246	39.74	5820	80	Laternula elliptica	marine	720	0	−1	5	1	1.0	IshiwaEtal2021,MiuraEtal1998,VerleyenEtal2017
Langhovde	radiocarbon	NUTA-2994	−69.178	39.68	6140	90	Laternula elliptica	marine	720	0	−1	5	1	1.0	VerleyenEtal2017,IshiwaEtal2021,MiuraEtal1998,HayashiYoshida1994
Langhovde	radiocarbon	NUTA-2985	−69.246	39.74	6200	70	Laternula elliptica	marine	720	0	−1	5.5	1.1	1.1	IshiwaEtal2021,MiuraEtal1998,HayashiYoshida1994
Langhovde	radiocarbon	NUTA-2984	−69.246	39.74	6510	60	Laternula elliptica	marine	720	0	−1	5.5	1.1	1.1	IshiwaEtal2021,MiuraEtal1998,HayashiYoshida1994
Langhovde	radiocarbon	Beta-109402	−69.246	39.74	6650	70	diatomaceous earth?	marine	720	0	−1	16	3.2	3.2	IshiwaEtal2021,MiuraEtal1998
Langhovde	radiocarbon	Beta-94684	−69.241	39.736	6810	60	Laternula elliptica	marine	720	0	−1	12	2.4	2.4	IshiwaEtal2021,MiuraEtal1998
Langhovde	radiocarbon	Beta-94685	−69.246	39.74	6810	60	Laternula elliptica	marine	720	0	−1	17	3.4	3.4	IshiwaEtal2021,MiuraEtal1998,VerleyenEtal2017
Langhovde	radiocarbon	Beta-109398	−69.179	39.68	7720	120	diatomaceous earth?	marine	720	0	−1	6.8	1.36	1.4	IshiwaEtal2021,MiuraEtal1998
