# Supplementary material for: Reply to: Towards solving the missing ice problem and the importance of rigorous model data comparisons
Source: Nat Commun. 2022 Oct 24;13:6264. doi: 10.1038/s41467-022-33954-x (PMC9592598; doi:10.1038/s41467-022-33954-x)
Supplement: Supplementary file 1 — source data [file 41467_2022_33954_MOESM1_ESM.zip › paleo_sea_level-1.3/regions/Antarctica/Marguerite_Bay/Marguerite_Bay.ods]

## Sheet: sea_level
Region	Dating_Method	LAB_ID	Latitude	Longitude	age	error	Material	Curve	Reservoir_age	Reservoir_error	type	RSL	RSL_2sigma_upper	RSL_2sigma_lower	Reference
Marguerite_Bay	radiocarbon	Beta-144171	−67.75	−67.583	3130	40	Penguin remains (bone, collagen, guano)	marine	1130	134	1	3	1.2	1.2	BriggsTarasov2013,BentleyEtal2005,EmslieMcDaniel2002
Marguerite_Bay	radiocarbon	Beta-141908	−67.6	−67.35	4440	50	Penguin remains (bone, collagen, guano)	marine	1130	134	1	7.11	1.2	1.2	BriggsTarasov2013,BentleyEtal2005,EmslieMcDaniel2002
Marguerite_Bay	radiocarbon	Beta-141909	−67.6	−67.35	4390	50	Penguin remains (bone, collagen, guano)	marine	1130	134	1	7.06	1.2	1.2	BriggsTarasov2013,BentleyEtal2005,EmslieMcDaniel2002
Marguerite_Bay	radiocarbon	Beta-141910	−67.6	−67.35	4550	50	Penguin remains (bone, collagen, guano)	marine	1130	134	1	7.16	1.2	1.2	BriggsTarasov2013,BentleyEtal2005,EmslieMcDaniel2002
Marguerite_Bay	radiocarbon	Beta-141911	−67.6	−67.35	4240	50	Penguin remains (bone, collagen, guano)	marine	1130	134	1	6.96	1.2	1.2	BriggsTarasov2013,BentleyEtal2005,EmslieMcDaniel2002
Marguerite_Bay	radiocarbon	Beta-141914	−67.6	−67.35	5610	80	Penguin remains (bone, collagen, guano)	marine	1130	134	1	15.07	1.2	1.2	BriggsTarasov2013,BentleyEtal2005,EmslieMcDaniel2002
Marguerite_Bay	radiocarbon	Beta-141915	−67.6	−67.35	5920	50	Penguin remains (bone, collagen, guano)	marine	1130	134	1	15.02	1.2	1.2	BriggsTarasov2013,BentleyEtal2005,EmslieMcDaniel2002
Marguerite_Bay	radiocarbon	Beta-141916	−67.6	−67.35	6080	50	Penguin remains (bone, collagen, guano)	marine	1130	134	1	15.02	1.2	1.2	BriggsTarasov2013,BentleyEtal2005,EmslieMcDaniel2002
Marguerite_Bay	radiocarbon	Lu-3143	−67.833	−67.167	1440	50	Lacustrine sediment	corr_terrestrial_sh	120	45	1	3.5	0.2	0.2	BriggsTarasov2013,BentleyEtal2005,WasellHakansson1992
Marguerite_Bay	radiocarbon	Lu-3099	−67.833	−67.167	3160	60	Marine sediment	marine	1300	100	−1	3.5	0.2	0.2	BriggsTarasov2013,BentleyEtal2005,WasellHakansson1992
Marguerite_Bay	radiocarbon	AA-44096	−67.833	−67.167	4474	50	Penguin remains (bone, collagen, guano)	marine	1424	200	1	2.6	1.2	1.2	BriggsTarasov2013,BentleyEtal2005
Marguerite_Bay	radiocarbon	CAMS-86753	−67.833	−67.167	4480	40	Penguin remains (bone, collagen, guano)	marine	1424	200	1	4.1	1.2	1.2	BriggsTarasov2013,BentleyEtal2005
Marguerite_Bay	radiocarbon	Beta-180801	−67.667	−67.5	6420	50	Lacustrine sediment	terrestrial_sh	0	0	1	19.4	0.2	0.2	BriggsTarasov2013,BentleyEtal2005
