# Supplementary material for: Reply to: Towards solving the missing ice problem and the importance of rigorous model data comparisons
Source: Nat Commun. 2022 Oct 24;13:6264. doi: 10.1038/s41467-022-33954-x (PMC9592598; doi:10.1038/s41467-022-33954-x)
Supplement: Supplementary file 1 — source data [file 41467_2022_33954_MOESM1_ESM.zip › paleo_sea_level-1.3/regions/Antarctica/Rauer_Group/Rauer_Group.ods]

## Sheet: Kivalliq.txt
Region	Dating_Method	LAB_ID	Latitude	Longitude	age	error	Material	Curve	Reservoir_age	Reservoir_error	type	RSL	RSL_2sigma_upper	RSL_2sigma_lower	Reference
Rauer_Group	radiocarbon	KIA37742	−68.825	77.773	890	25	humic acid of bulk organic matter	marine	500	0	−1	−4	0.4	0.4	IshiwaEtal2021,BergEtal2010b
Rauer_Group	radiocarbon	KIA34076	−68.801	77.89	920	80	humic acid free of bulk organic matter	marine	500	0	−1	−12	2.4	2.4	IshiwaEtal2021,BergEtal2010b
Rauer_Group	radiocarbon	KIA37742	−68.825	77.773	985	30	humic acid free of bulk organic matter	marine	500	0	−1	−4	0.4	0.4	IshiwaEtal2021,BergEtal2010b
Rauer_Group	radiocarbon	KIA38366	−68.833	77.927	1000	25	humic acid free of bulk organic matter	marine	500	0	−1	−2	1	1.0	IshiwaEtal2021,BergEtal2010a
Rauer_Group	radiocarbon	COL2092	−68.811	77.868	1320	35	humins	terrestrial_sh			1	11.5	2.3	2.3	IshiwaEtal2021,BergEtal2016
Rauer_Group	radiocarbon	KIA38367	−68.833	77.927	1815	30	humic acid free of bulk organic matter	marine	500	0	−1	−2	1	1.0	IshiwaEtal2021,BergEtal2010a
Rauer_Group	radiocarbon	KIA35015	−68.801	77.89	2335	35	humic acid free of bulk organic matter	marine	500	0	−1	−12	2.4	2.4	IshiwaEtal2021,BergEtal2010b
Rauer_Group	radiocarbon	KIA38368	−68.833	77.927	2785	30	humic acid free of bulk organic matter	marine	500	0	−1	−2	1	1.0	IshiwaEtal2021,BergEtal2010a
Rauer_Group	radiocarbon	KIA37743	−68.825	77.773	3370	30	humic acid of bulk organic matter	marine	500	0	−1	−4	0.4	0.4	IshiwaEtal2021,BergEtal2010b
Rauer_Group	radiocarbon	KIA35016	−68.801	77.89	4230	70	humic acid free of bulk organic matter	marine	500	0	−1	−12	2.4	2.4	IshiwaEtal2021,BergEtal2010b
Rauer_Group	radiocarbon	KIA38366	−68.833	77.927	5000	35	humic acid free of bulk organic matter	marine	500	0	−1	−2	1	1.0	IshiwaEtal2021,BergEtal2010a
Rauer_Group	radiocarbon	KIA35017	−68.801	77.89	5690	55	humic acid free of bulk organic matter	marine	500	0	−1	−12	2.4	2.4	IshiwaEtal2021,BergEtal2010b
Rauer_Group	radiocarbon	COL2093	−68.811	77.868	6770	40	humins	terrestrial_sh			1	11.5	2.3	2.3	IshiwaEtal2021,BergEtal2016
Rauer_Group	radiocarbon	KIA35019	−68.801	77.89	7140	80	humic acid free of bulk organic matter	marine	500	0	−1	−12	2.4	2.4	IshiwaEtal2021,BergEtal2010b
Rauer_Group	radiocarbon	KIA37745	−68.825	77.773	7210	40	humic acid of bulk organic matter	marine	500	0	−1	−4	0.4	0.4	IshiwaEtal2021,BergEtal2010b
Rauer_Group	radiocarbon	KIA37745	−68.825	77.773	7265	45	humic acid free of bulk organic matter	marine	500	0	−1	−4	0.4	0.4	IshiwaEtal2021,BergEtal2010b
Rauer_Group	radiocarbon	COL1399	−68.811	77.868	7720	110	humins	terrestrial_sh			1	11.5	2.3	2.3	IshiwaEtal2021,BergEtal2016
Rauer_Group	radiocarbon	KIA35021	−68.801	77.89	7750	260	humic acid free of bulk organic matter	marine	500	0	−1	−12	2.4	2.4	IshiwaEtal2021,BergEtal2010b
Rauer_Group	radiocarbon	KIA35020	−68.801	77.89	7810	70	humic acid free of bulk organic matter	marine	500	0	−1	−12	2.4	2.4	IshiwaEtal2021,BergEtal2010b
Rauer_Group	radiocarbon	KIA35020	−68.801	77.89	8130	40	humic acid of bulk organic matter	marine	500	0	−1	−12	2.4	2.4	IshiwaEtal2021,BergEtal2010b
Rauer_Group	radiocarbon	KIA37746	−68.825	77.773	8530	45	bulk marine sediment	marine	500	0	−1	−4	0.4	0.4	IshiwaEtal2021,BergEtal2010b,HodgsonEtal2016
Rauer_Group	radiocarbon	Beta305737	−68.825	77.773	9020	40	bulk transition sediment	mixed,terrestrial_sh,74	500	0	1	−4	0.4	0.4	IshiwaEtal2021,HodgsonEtal2016
Rauer_Group	radiocarbon	KIA37749	−68.801	77.89	9125	50	humic acid free of bulk organic matter	marine	500	0	−1	−12	2.4	2.4	IshiwaEtal2021,BergEtal2010b
Rauer_Group	radiocarbon	Beta305736	−68.825	77.773	9220	50	bulk marine sediment	marine	500	0	−1	−4	0.4	0.4	IshiwaEtal2021,HodgsonEtal2016
Rauer_Group	radiocarbon	KIA37749	−68.801	77.89	9445	55	humic acid of bulk organic matter	marine	500	0	−1	−12	2.4	2.4	IshiwaEtal2021,BergEtal2010b
Rauer_Group	radiocarbon	Beta305738	−68.825	77.773	9610	50	Bulk lacustrine sediment	terrestrial_sh			1	−4	0.4	0.4	IshiwaEtal2021,HodgsonEtal2016
Rauer_Group	radiocarbon	Beta305951	−68.825	77.773	9640	50	plant macrofossil	terrestrial_sh			1	−4	0.4	0.4	IshiwaEtal2021,HodgsonEtal2016
Rauer_Group	radiocarbon	KIA37748	−68.825	77.773	9890	60	plant macrofossil	terrestrial_sh			1	−4	0.4	0.4	IshiwaEtal2021,BergEtal2010b,HodgsonEtal2016
Rauer_Group	radiocarbon	KIA34077	−68.801	77.89	10505	40	humic acid of bulk organic matter	marine	500	0	−1	−12	2.4	2.4	IshiwaEtal2021,BergEtal2010b
Rauer_Group	radiocarbon	KIA34077	−68.801	77.89	10880	40	humic acid free of bulk organic matter	marine	500	0	−1	−12	2.4	2.4	IshiwaEtal2021,BergEtal2010b
Rauer_Group	radiocarbon	Beta305739	−68.825	77.773	10880	50	Bulk lacustrine sediment	terrestrial_sh			1	−4	0.4	0.4	IshiwaEtal2021,HodgsonEtal2016
Rauer_Group	radiocarbon	KIA35022	−68.801	77.89	12490	80	humic acid free of bulk organic matter	marine	500	0	−1	−12	2.4	2.4	IshiwaEtal2021,BergEtal2010b
