# Supplementary material for: Reply to: Towards solving the missing ice problem and the importance of rigorous model data comparisons
Source: Nat Commun. 2022 Oct 24;13:6264. doi: 10.1038/s41467-022-33954-x (PMC9592598; doi:10.1038/s41467-022-33954-x)
Supplement: Supplementary file 1 — source data [file 41467_2022_33954_MOESM1_ESM.zip › paleo_sea_level-1.3/regions/Antarctica/Southern_Scott_Coast/Southern_Scott_Coast.ods]

## Sheet: sea_level
Region	Dating_Method	LAB_ID	Latitude	Longitude	age	error	Material	Curve	Reservoir_age	Reservoir_error	type	RSL	RSL_2sigma_upper	RSL_2sigma_lower	Reference
Southern_Scott_Coast	radiocarbon	AA-18215	−77.083	163.333	4569	57	Seal remains	marine	1424	200	0	6.5	2	2	BriggsTarasov2013,HallEtal2004
Southern_Scott_Coast	radiocarbon	AA-17345	−77.25	163.5	5649	59	Shell fragments	marine	1300	100	0	11	3	3	BriggsTarasov2013,HallEtal2004
Southern_Scott_Coast	radiocarbon	AA-26515	−77.333	163.5	6840	50	Shell in-situ	marine	1300	100	−1	14.5	2	2	BriggsTarasov2013,HallEtal2004
Southern_Scott_Coast	radiocarbon	AA-26510	−77.333	163.667	6520	55	Shell fragments	marine	1300	100	0	18.5	2	2	BriggsTarasov2013,HallEtal2004
Southern_Scott_Coast	radiocarbon	AA-26512	−77.333	163.667	6430	60	Shell fragments	marine	1300	100	0	16.5	2	2	BriggsTarasov2013,HallEtal2004
Southern_Scott_Coast	radiocarbon	AA-18912	−77.417	163.75	6780	56	Shell fragments	marine	1300	100	0	16	2	2	BriggsTarasov2013,HallEtal2004
Southern_Scott_Coast	radiocarbon	AA-26505	−77.417	163.75	4345	55	Shell fragments	marine	1300	100	0	8.5	3	3	BriggsTarasov2013,HallEtal2004
Southern_Scott_Coast	radiocarbon	AA-14040	−77.417	163.75	5864	96	Shell fragments	marine	1300	100	0	14.5	2	2	BriggsTarasov2013,HallEtal2004
