# Supplementary material for: Reply to: Towards solving the missing ice problem and the importance of rigorous model data comparisons
Source: Nat Commun. 2022 Oct 24;13:6264. doi: 10.1038/s41467-022-33954-x (PMC9592598; doi:10.1038/s41467-022-33954-x)
Supplement: Supplementary file 1 — source data [file 41467_2022_33954_MOESM1_ESM.zip › paleo_sea_level-1.3/regions/Antarctica/Terra_Nova_Bay/Terra_Nova_Bay.ods]

## Sheet: sea_level
Region	Dating_Method	LAB_ID	Latitude	Longitude	age	error	Material	Curve	Reservoir_age	Reservoir_error	type	RSL	RSL_2sigma_upper	RSL_2sigma_lower	Reference
Terra_Nova_Bay	radiocarbon	TO-4959(4)	−74.88	163.75	3890	80	Penguin remains (bone, collagen, guano)	marine	1130	134	1	4.2	1.3	1.3	BriggsTarasov2013,BaroniHall2004
Terra_Nova_Bay	radiocarbon	GX-13612(2)	−74.88	163.75	6235	110	Penguin remains (bone, collagen, guano)	marine	1130	134	1	17.5	1.3	1.3	BriggsTarasov2013,BaroniHall2004
Terra_Nova_Bay	radiocarbon	OS-36631	−74.9	163.73	6270	50	Penguin remains (bone, collagen, guano)	marine	1130	134	1	28	1.3	1.3	BriggsTarasov2013,BaroniHall2004
Terra_Nova_Bay	radiocarbon	GX-13615(2)	−74.88	163.75	6335	110	Penguin remains (bone, collagen, guano)	marine	1130	134	1	18.5	1.3	1.3	BriggsTarasov2013,BaroniHall2004
Terra_Nova_Bay	radiocarbon	AA-48524	−74.88	163.75	6085	80	Shell in-situ	marine	1300	100	−1	10	1.3	1.3	BriggsTarasov2013,BaroniHall2004
Terra_Nova_Bay	radiocarbon	TO-7713	−74.88	163.9	6260	70	Shell in-situ	marine	1300	100	−1	16	1.3	1.3	BriggsTarasov2013,BaroniHall2004
Terra_Nova_Bay	radiocarbon	TO-6648	−74.88	163.9	6500	70	Shell in-situ	marine	1300	100	−1	16	1.3	1.3	BriggsTarasov2013,BaroniHall2004
Terra_Nova_Bay	radiocarbon	TO-6649	−74.88	163.9	6570	70	Shell in-situ	marine	1300	100	−1	17	1.3	1.3	BriggsTarasov2013,BaroniHall2004
Terra_Nova_Bay	radiocarbon	AA-48531	−74.9	163.73	4817	43	Seal remains	marine	1424	200	0	9.5	1.3	1.3	BriggsTarasov2013,BaroniHall2004
Terra_Nova_Bay	radiocarbon	AA-42242	−74.88	163.75	6740	59	Seal remains	marine	1424	200	0	22	1.3	1.3	BriggsTarasov2013,BaroniHall2004
Terra_Nova_Bay	radiocarbon	AA-48536	−74.88	163.75	6883	52	Seal remains	marine	1424	200	0	26	1.3	1.3	BriggsTarasov2013,BaroniHall2004
Terra_Nova_Bay	radiocarbon	AA-52677	−74.9	163.73	6923	73	Penguin remains (bone, collagen, guano)	marine	1130	134	0	22	1.3	1.3	BriggsTarasov2013,BaroniHall2004
Terra_Nova_Bay	radiocarbon	AA-48518	−74.9	163.73	7365	60	Penguin remains (bone, collagen, guano)	marine	1424	200	0	28	1.3	1.3	BriggsTarasov2013,BaroniHall2004
