# Supplementary material for: Reply to: Towards solving the missing ice problem and the importance of rigorous model data comparisons
Source: Nat Commun. 2022 Oct 24;13:6264. doi: 10.1038/s41467-022-33954-x (PMC9592598; doi:10.1038/s41467-022-33954-x)
Supplement: Supplementary file 1 — source data [file 41467_2022_33954_MOESM1_ESM.zip › paleo_sea_level-1.3/regions/Antarctica/Terra_Nova_Bay/calibrated.txt]

TO-4959(4)	-74.88	163.75	2541	212	1	4.2	1.3	1.3
GX-13612(2)	-74.88	163.75	5488	236	1	17.5	1.3	1.3
OS-36631	-74.9	163.73	5490	190	1	28	1.3	1.3
GX-13615(2)	-74.88	163.75	5602	236	1	18.5	1.3	1.3
AA-48524	-74.88	163.75	5071	206	-1	10	1.3	1.3
TO-7713	-74.88	163.9	5266	179	-1	16	1.3	1.3
TO-6648	-74.88	163.9	5541	169	-1	16	1.3	1.3
TO-6649	-74.88	163.9	5623	177	-1	17	1.3	1.3
AA-48531	-74.9	163.73	3391	293	0	9.5	1.3	1.3
AA-42242	-74.88	163.75	5768	274	0	22	1.3	1.3
AA-48536	-74.88	163.75	5919	262	0	26	1.3	1.3
AA-52677	-74.9	163.73	6211	193	0	22	1.3	1.3
AA-48518	-74.9	163.73	6442	272	0	28	1.3	1.3
