# Supplementary material for: Reply to: Towards solving the missing ice problem and the importance of rigorous model data comparisons
Source: Nat Commun. 2022 Oct 24;13:6264. doi: 10.1038/s41467-022-33954-x (PMC9592598; doi:10.1038/s41467-022-33954-x)
Supplement: Supplementary file 1 — source data [file 41467_2022_33954_MOESM1_ESM.zip › paleo_sea_level-1.3/regions/Antarctica/Vestfold_Hills/calibrated.txt]

Organic_Lml	-68.46	78.19	3238	212	0	3.5	0.1	0.1
watts_Lml	-68.6	78.22	4269	329	0	4.3	0.1	0.1
highway_Mml	-68.46	78.22	3907	690	0	7.7	0.1	0.1
druzhby_Lml	-68.59	78.3	6830	315	0	8	0.1	0.1
anderson_Llm	-68.61	78.18	7779	497	0	8.4	0.1	0.1
anderson_Mml	-68.61	78.18	4781	631	0	8.4	0.1	0.1
ace_Llm	-68.47	78.19	7732	269	0	8.8	0.1	0.1
ace_Lml	-68.47	78.19	8254	1427	0	8.8	0.1	0.1
ZDL69	-68.65	77.94	1834	195	-1	5	2	2
ZDL66	-68.65	77.94	1648	200	-1	5	2	2
ZDL79	-68.56	78.05	4454	211	-1	8	2	2
ZDL80	-68.55	78.17	5721	203	-1	8	2	2
ZDL78	-68.53	78.22	5147	207	-1	8	2	2
