# Supplementary material for: Reply to: Towards solving the missing ice problem and the importance of rigorous model data comparisons
Source: Nat Commun. 2022 Oct 24;13:6264. doi: 10.1038/s41467-022-33954-x (PMC9592598; doi:10.1038/s41467-022-33954-x)
Supplement: Supplementary file 1 — source data [file 41467_2022_33954_MOESM1_ESM.zip › paleo_sea_level-1.3/regions/Antarctica/Windmill_Islands/Windmill_Islands.ods]

## Sheet: sea_level
Region	Dating_Method	LAB_ID	Latitude	Longitude	age	error	Material	Curve	Reservoir_age	Reservoir_error	type	RSL	RSL_2sigma_upper	RSL_2sigma_lower	Reference
Windmill_Islands	radiocarbon	ANU6401	−66.4	110.4	8160	300	Marine to lacustrine	marine	1300	100	0	31.5	1.5	1.5	BriggsTarasov2013,GoodwinZweck2000,Goodwin1993
Windmill_Islands	radiocarbon	ANU6401	−66.4	110.4	8160	300	Lacustrine sediment	marine	1300	100	1	31.5	1.5	1.5	BriggsTarasov2013,GoodwinZweck2000,Goodwin1993
Windmill_Islands	radiocarbon	ANU6507	−66.41	110.42	6000	260	Lacustrine sediment	terrestrial_sh	0	0	1	31.5	1.5	1.5	BriggsTarasov2013,GoodwinZweck2000,Goodwin1993
Windmill_Islands	radiocarbon	ANU6399	−66.28	110.63	5930	120	Lacustrine sediment	terrestrial_sh	0	0	1	31	1.5	1.5	BriggsTarasov2013,GoodwinZweck2000,Goodwin1993
Windmill_Islands	radiocarbon	ANU6402	−66.28	110.52	4980	80	Lacustrine sediment	terrestrial_sh	0	0	1	26	1.5	1.5	BriggsTarasov2013,GoodwinZweck2000,Goodwin1993
