# Supplementary material for: Reply to: Towards solving the missing ice problem and the importance of rigorous model data comparisons
Source: Nat Commun. 2022 Oct 24;13:6264. doi: 10.1038/s41467-022-33954-x (PMC9592598; doi:10.1038/s41467-022-33954-x)
Supplement: Supplementary file 1 — source data [file 41467_2022_33954_MOESM1_ESM.zip › paleo_sea_level-1.3/regions/Antarctica/Windmill_Islands/calibrated.txt]

ANU6401	-66.4	110.4	7539	371	0	31.5	1.5	1.5
ANU6401	-66.4	110.4	7539	372	1	31.5	1.5	1.5
ANU6507	-66.41	110.42	7151	313	1	31.5	1.5	1.5
ANU6399	-66.28	110.63	6938	204	1	31	1.5	1.5
ANU6402	-66.28	110.52	5801	106	1	26	1.5	1.5
