# Supplementary material for: Reply to: Towards solving the missing ice problem and the importance of rigorous model data comparisons
Source: Nat Commun. 2022 Oct 24;13:6264. doi: 10.1038/s41467-022-33954-x (PMC9592598; doi:10.1038/s41467-022-33954-x)
Supplement: Supplementary file 1 — source data [file 41467_2022_33954_MOESM1_ESM.zip › paleo_sea_level-1.3/regions/Antarctica/location_list.txt]

Langhovde	East_Antarctica
Ongul_Islands	East_Antarctica
Rauer_Group	East_Antarctica
Larsemann_Hills	East_Antarctica
Vestfold_Hills	East_Antarctica
Windmill_Islands	East_Antarctica
Terra_Nova_Bay	East_Antarctica
Southern_Scott_Coast	East_Antarctica
Marguerite_Bay	West_Antarctica
King_George_Island	West_Antarctica
Pine_Island_Bay	West_Antarctica
James_Ross_Island	West_Antarctica
