# Supplementary material for: Reply to: Towards solving the missing ice problem and the importance of rigorous model data comparisons
Source: Nat Commun. 2022 Oct 24;13:6264. doi: 10.1038/s41467-022-33954-x (PMC9592598; doi:10.1038/s41467-022-33954-x)
Supplement: Supplementary file 1 — source data [file 41467_2022_33954_MOESM1_ESM.zip › paleo_sea_level-1.3/regions/Australia/Bonaparte_Gulf_SLI_Ishiwa2019/Bonaparte_Gulf_SLI_Ishiwa2019.ods]

## Sheet: Kivalliq.txt
Region	Dating_Method	LAB_ID	Latitude	Longitude	age	error	Material	Curve	Reservoir_age	Reservoir_error	type	RSL	RSL_2sigma_upper	RSL_2sigma_lower	Reference	facies	indicative meaning	Core Name	water depth (m)	Depth in core (cm)	elevation
Bonaparte_Gulf	radiocarbon	ANUA-7516	−12.16	127.97	11810	130	bivalve	marine	0	0	0	−120.37	7.5	7.5	YokoyamaEtal2000	shallow marine	> -10 m	GC 3	127	87	−127.87
Bonaparte_Gulf	radiocarbon	ANUA-9304	−12.16	127.97	24100	230	bivalve	marine	0	0	0	−120.8	7.5	7.5	YokoyamaEtal2000	shallow marine	> -10 m	GC 3	127	130	−128.3
Bonaparte_Gulf	radiocarbon	ANUA-9506	−12.16	127.97	24750	440	bivalve	marine	0	0	0	−121.1	7.5	7.5	YokoyamaEtal2000	shallow marine	> -10 m	GC 3	127	160	−128.6
Bonaparte_Gulf	radiocarbon	YAUT-004005	−13.17	129.27	11320	40	Peat	terrestrial_sh	0	0	0	−60.40000000000001	7.5	7.5	IshiwaEtal2019	intertidal	> 15 m	KH11-1-GC19	67	90	−67.9
Bonaparte_Gulf	radiocarbon	YAUT-004006	−13.17	129.27	11570	40	Peat	terrestrial_sh	0	0	0	−60.48	7.5	7.5	IshiwaEtal2019	intertidal	> 15 m	KH11-1-GC19	67	98	−67.98
Bonaparte_Gulf	radiocarbon	YAUT-003905	−13.17	129.27	11670	40	unknown macrofossil	marine	0	0	0	−60.34	7.5	7.5	IshiwaEtal2019	intertidal	> 15 m	KH11-1-GC19	67	84	−67.84
Bonaparte_Gulf	radiocarbon	YAUT-002119	−12.76	128.87	12930	150	Placamen gravescens	marine	0	0	0	−80.84	7.5	7.5	IshiwaEtal2019	intertidal	> 15 m	KH11-1-GC14	88	34	−88.34
Bonaparte_Gulf	radiocarbon	B274-C120806-4	−12.67	128.78	14370	80	Semicassis bisulcata	marine	0	0	0	−89.25	7.5	7.5	IshiwaEtal2019	intertidal	> 15 m	KH11-1-GC13	96	75	−96.75
Bonaparte_Gulf	radiocarbon	B274-C120806-3	−12.67	128.78	14380	90	unknown macrofossil	marine	0	0	0	−90.14	7.5	7.5	IshiwaEtal2019	intertidal	> 15 m	KH11-1-GC13	96	164	−97.64
Bonaparte_Gulf	radiocarbon	YAUT-001729	−12.18	128.03	15880	80	Spisula sp.	marine	0	0	0	−113.2	7.5	7.5	IshiwaEtal2019	lagoon/estuary	> 15 m	KH11-1-GC06	120	70	−120.7
Bonaparte_Gulf	radiocarbon	YAUT-000828	−12.18	128.03	16040	100	Spisula sp.	marine	0	0	0	−113.82	7.5	7.5	IshiwaEtal2019	lagoon/estuary	> 15 m	KH11-1-GC06	120	132	−121.32
Bonaparte_Gulf	radiocarbon	YAUT-028832	−12.18	128.03	16060	60	Benthic foraminifera	marine	0	0	0	−113.36	7.5	7.5	IshiwaEtal2019	lagoon/estuary	> 15 m	KH11-1-GC06	120	86	−120.86
Bonaparte_Gulf	radiocarbon	YAUT-001730	−12.18	128.03	16210	170	Spisula sp.	marine	0	0	0	−113.24	7.5	7.5	IshiwaEtal2019	lagoon/estuary	> 15 m	KH11-1-GC06	120	74	−120.74
Bonaparte_Gulf	radiocarbon	YAUT-000818	−12.18	128.03	16250	100	Spisula sp.	marine	0	0	0	−114.19	7.5	7.5	IshiwaEtal2019	lagoon/estuary	> 15 m	KH11-1-GC06	120	169	−121.69
Bonaparte_Gulf	radiocarbon	YAUT-001725	−12.18	128.03	16340	120	Turritella terebra	marine	0	0	0	−114.65	7.5	7.5	IshiwaEtal2019	lagoon/estuary	> 15 m	KH11-1-GC06	120	215	−122.15
Bonaparte_Gulf	radiocarbon	YAUT-001721	−12.18	128.03	16410	230	Anodontia Lucini	marine	0	0	0	−115.2	7.5	7.5	IshiwaEtal2019	lagoon/estuary	> 15 m	KH11-1-GC06	120	270	−122.7
Bonaparte_Gulf	radiocarbon	YAUT-021705	−12.10	128.10	16440	50	Benthic foraminifera	marine	0	0	0	−109.4	7.5	7.5	IshiwaEtal2019	lagoon/estuary	> 15 m	KH11-1-GC07	115	190	−116.9
Bonaparte_Gulf	radiocarbon	YAUT-000823	−12.18	128.03	16610	100	Paphia undulata	marine	0	0	0	−114.79	7.5	7.5	IshiwaEtal2019	lagoon/estuary	> 15 m	KH11-1-GC06	120	229	−122.29
Bonaparte_Gulf	radiocarbon	YAUT-021706	−12.10	128.10	16680	50	Benthic foraminifera	marine	0	0	0	−109.49	7.5	7.5	IshiwaEtal2019	lagoon/estuary	> 15 m	KH11-1-GC07	115	199	−116.99
Bonaparte_Gulf	radiocarbon	YAUT-001710	−12.18	128.03	16750	70	Spisula sp.	marine	0	0	0	−115.4	7.5	7.5	IshiwaEtal2019	lagoon/estuary	> 15 m	KH11-1-GC06	120	290	−122.9
Bonaparte_Gulf	radiocarbon	YAUT-016022	−12.10	128.10	16750	80	Benthic foraminifera	marine	0	0	0	−109.53	7.5	7.5	IshiwaEtal2019	lagoon/estuary	> 15 m	KH11-1-GC07	115	203	−117.03
Bonaparte_Gulf	radiocarbon	YAUT-001719	−12.18	128.03	16800	120	Spisula sp.	marine	0	0	0	−115.3	7.5	7.5	IshiwaEtal2019	lagoon/estuary	> 15 m	KH11-1-GC06	120	280	−122.8
Bonaparte_Gulf	radiocarbon	YAUT-025121	−12.08	128.17	16930	50	Spisula sp.	marine	0	0	0	−107.33	7.5	7.5	IshiwaEtal2019	lagoon/estuary	> 15 m	KH11-1-GC08	114	83	−114.83
Bonaparte_Gulf	radiocarbon	YAUT-003121	−12.08	128.17	16960	100	Paphia undulata	marine	0	0	0	−107.44	7.5	7.5	IshiwaEtal2019	lagoon/estuary	> 15 m	KH11-1-GC08	114	94	−114.94
Bonaparte_Gulf	radiocarbon	YAUT-003122	−12.08	128.17	17080	90	Spisula sp.	marine	0	0	0	−107.54	7.5	7.5	IshiwaEtal2019	lagoon/estuary	> 15 m	KH11-1-GC08	114	104	−115.04
Bonaparte_Gulf	radiocarbon	YAUT-002106	−11.93	128.15	17170	120	unknown macrofossil	marine	0	0	0	−104.71	7.5	7.5	IshiwaEtal2019	lagoon/estuary	> 15 m	KH11-1-GC03	111	121	−112.21
Bonaparte_Gulf	radiocarbon	YAUT-025122	−12.08	128.17	17260	50	Spisula sp.	marine	0	0	0	−107.69	7.5	7.5	IshiwaEtal2019	lagoon/estuary	> 15 m	KH11-1-GC08	114	119	−115.19
Bonaparte_Gulf	radiocarbon	YAUT-028837	−11.99	128.20	17320	60	unknown macrofossil	marine	0	0	0	−106.32	7.5	7.5	IshiwaEtal2019	lagoon/estuary	> 15 m	KH11-1-GC09	112	182	−113.82
Bonaparte_Gulf	radiocarbon	YAUT-001712	−12.18	128.03	17340	70	unknown macrofossil	marine	0	0	0	−116.11	7.5	7.5	IshiwaEtal2019	lagoon/estuary	> 15 m	KH11-1-GC06	120	361	−123.61
Bonaparte_Gulf	radiocarbon	YAUT-023933	−12.18	128.03	17410	70	Benthic foraminifera	marine	0	0	0	−115.49	7.5	7.5	IshiwaEtal2019	lagoon/estuary	> 15 m	KH11-1-GC06	120	299	−122.99
Bonaparte_Gulf	radiocarbon	YAUT-000821	−12.18	128.03	17410	100	Turritella terebra	marine	0	0	0	−115.71	7.5	7.5	IshiwaEtal2019	lagoon/estuary	> 15 m	KH11-1-GC06	120	321	−123.21
Bonaparte_Gulf	radiocarbon	YAUT-004123	−11.99	128.20	17490	100	Paphia undulata	marine	0	0	0	−106.36	7.5	7.5	IshiwaEtal2019	lagoon/estuary	> 15 m	KH11-1-GC09	112	186	−113.86
Bonaparte_Gulf	radiocarbon	YAUT-021707	−12.10	128.10	17520	60	Benthic foraminifera	marine	0	0	0	−111.87	7.5	7.5	IshiwaEtal2019	lagoon/estuary	> 15 m	KH11-1-GC07	115	437	−119.37
Bonaparte_Gulf	radiocarbon	YAUT-028829	−11.99	128.20	17540	60	Benthic foraminifera	marine	0	0	0	−106.68	7.5	7.5	IshiwaEtal2019	lagoon/estuary	> 15 m	KH11-1-GC09	112	218	−114.18
Bonaparte_Gulf	radiocarbon	YAUT-023311	−12.10	128.10	17550	60	Benthic foraminifera	marine	0	0	0	−110.68	7.5	7.5	IshiwaEtal2019	lagoon/estuary	> 15 m	KH11-1-GC07	115	318	−118.18
Bonaparte_Gulf	radiocarbon	YAUT-028834	−11.99	128.20	17580	60	Benthic foraminifera	marine	0	0	0	−106.32	7.5	7.5	IshiwaEtal2019	lagoon/estuary	> 15 m	KH11-1-GC09	112	182	−113.82
Bonaparte_Gulf	radiocarbon	YAUT-003108	−12.18	128.03	17690	80	Anadara sp, Paphia undulata	marine	0	0	0	−116.75	7.5	7.5	IshiwaEtal2019	lagoon/estuary	> 15 m	KH11-1-GC06	120	425	−124.25
Bonaparte_Gulf	radiocarbon	YAUT-004124	−11.99	128.20	17760	110	Spisula sp.	marine	0	0	0	−106.59	7.5	7.5	IshiwaEtal2019	lagoon/estuary	> 15 m	KH11-1-GC09	112	209	−114.09
Bonaparte_Gulf	radiocarbon	YAUT-010038	−12.08	128.17	17800	70	Spisula sp.	marine	0	0	0	−108.26	7.5	7.5	IshiwaEtal2019	lagoon/estuary	> 15 m	KH11-1-GC08	114	176	−115.76
Bonaparte_Gulf	radiocarbon	YAUT-003127	−12.08	128.17	17820	130	Spisula sp.	marine	0	0	0	−108.29	7.5	7.5	IshiwaEtal2019	lagoon/estuary	> 15 m	KH11-1-GC08	114	179	−115.79
Bonaparte_Gulf	radiocarbon	YAUT-025111	−12.08	128.17	17850	50	Benthic foraminifera	marine	0	0	0	−108.24	7.5	7.5	IshiwaEtal2019	lagoon/estuary	> 15 m	KH11-1-GC08	114	174	−115.74
Bonaparte_Gulf	radiocarbon	YAUT-025101	−11.93	128.15	17880	50	Benthic foraminifera	marine	0	0	0	−105.65	7.5	7.5	IshiwaEtal2019	lagoon/estuary	> 15 m	KH11-1-GC03	111	215	−113.15
Bonaparte_Gulf	radiocarbon	YAUT-025105	−11.93	128.15	17910	50	Benthic foraminifera	marine	0	0	0	−106.46	7.5	7.5	IshiwaEtal2019	lagoon/estuary	> 15 m	KH11-1-GC03	111	296	−113.96
Bonaparte_Gulf	radiocarbon	YAUT-025104	−11.93	128.15	17990	50	Benthic foraminifera	marine	0	0	0	−106.1	7.5	7.5	IshiwaEtal2019	lagoon/estuary	> 15 m	KH11-1-GC03	111	260	−113.6
Bonaparte_Gulf	radiocarbon	YAUT-025112	−12.08	128.17	18050	50	Benthic foraminifera	marine	0	0	0	−109.25	7.5	7.5	IshiwaEtal2019	lagoon/estuary	> 15 m	KH11-1-GC08	114	275	−116.75
Bonaparte_Gulf	radiocarbon	YAUT-025114	−12.08	128.17	18090	50	Benthic foraminifera	marine	0	0	0	−110.26	7.5	7.5	IshiwaEtal2019	lagoon/estuary	> 15 m	KH11-1-GC08	114	376	−117.76
Bonaparte_Gulf	radiocarbon	YAUT-025124	−12.09	128.28	19370	50	unknown macrofossil	marine	0	0	0	−100.24	7.5	7.5	IshiwaEtal2019	lagoon/estuary	> 15 m	KH11-1-GC10	106	174	−107.74
Bonaparte_Gulf	radiocarbon	YAUT-010013	−12.09	128.28	20010	80	Paphia undulata	marine	0	0	0	−101.6	7.5	7.5	IshiwaEtal2019	lagoon/estuary	> 15 m	KH11-1-GC10	106	310	−109.1
Bonaparte_Gulf	radiocarbon	YAUT-025125	−12.09	128.28	21170	60	Paphia undulata	marine	0	0	0	−102.35	7.5	7.5	IshiwaEtal2019	lagoon/estuary	> 15 m	KH11-1-GC10	106	385	−109.85
Bonaparte_Gulf	radiocarbon	YAUT-023936	−12.26	128.41	21810	80	Benthic foraminifera	marine	0	0	0	−101.69	7.5	7.5	IshiwaEtal2019	lagoon/estuary	> 15 m	KH11-1-GC11	108	119	−109.19
Bonaparte_Gulf	radiocarbon	YAUT-023937	−12.26	128.41	21890	80	Benthic foraminifera	marine	0	0	0	−102.42	7.5	7.5	IshiwaEtal2019	lagoon/estuary	> 15 m	KH11-1-GC11	108	192	−109.92
Bonaparte_Gulf	radiocarbon	YAUT-010039	−12.09	128.28	22010	90	unknown macrofossil	marine	0	0	0	−102.4	7.5	7.5	IshiwaEtal2019	lagoon/estuary	> 15 m	KH11-1-GC10	106	390	−109.9
Bonaparte_Gulf	radiocarbon	ANUA-6900	−12.20	128.04	11410	180	benthic foraminifera	marine	0	0	−1	−118.42	1	1	YokoyamaEtal2000	open marine	> -20 m	GC 5	118	42	−118.42
Bonaparte_Gulf	radiocarbon	ANUA-9303	−12.17	128.00	24060	240	bivalve	marine	0	0	−1	−123.4	1	1	YokoyamaEtal2000	open marine	>-20 m	GC 4	121	240	−123.4
Bonaparte_Gulf	radiocarbon	ANUA-8813	−12.20	128.04	14160	200	bivalve	marine	0	0	0	−111.63	7.5	7.5	YokoyamaEtal2000	marginal marine	> -5 m	GC 5	118	113	−119.13
Bonaparte_Gulf	radiocarbon	ANU-10750	−12.37	128.25	14720	160	Ctenocardia fornicarta	marine	0	0	0	−99.76	7.5	7.5	YokoyamaEtal2000	marginal marine	> -5 m	GC 7	107	26	−107.26
Bonaparte_Gulf	radiocarbon	ANU-10747	−12.37	128.25	14910	210	Ctenocardia fornicarta, Paphia undulata	marine	0	0	0	−99.85	7.5	7.5	YokoyamaEtal2000	marginal marine	> -5 m	GC 7	107	35	−107.35
Bonaparte_Gulf	radiocarbon	ANUA-9404	−12.28	128.17	15070	160	bivalve	marine	0	0	0	−102.85	7.5	7.5	YokoyamaEtal2000	marginal marine	> -5 m	GC6	110	35	−110.35
Bonaparte_Gulf	radiocarbon	ANU-10746	−12.37	128.25	15880	160	Ctenocardia fornicarta, Paphia undulata, Marca japonica	marine	0	0	0	−99.94	7.5	7.5	YokoyamaEtal2000	marginal marine	> -5 m	GC 7	107	44	−107.44
Bonaparte_Gulf	radiocarbon	ANUA-9324	−12.28	128.17	15980	170	bivalve	marine	0	0	0	−102.9	7.5	7.5	YokoyamaEtal2000	marginal marine	> -5 m	GC6	110	40	−110.4
Bonaparte_Gulf	radiocarbon	ANUA-8816	−12.17	128.00	16730	250	bivalve	marine	0	0	0	−115.3	7.5	7.5	YokoyamaEtal2000	marginal marine	> -5 m	GC 4	121	180	−122.8
Bonaparte_Gulf	radiocarbon	ANUA-9318	−12.17	128.00	18390	200	bivalve	marine	0	0	0	−115.6	7.5	7.5	YokoyamaEtal2000	marginal marine	> -5 m	GC 4	121	210	−123.1
Bonaparte_Gulf	radiocarbon	ANUA-9319	−12.64	128.61	11590	180	bivalve	marine	0	0	0	−97.6	1.5	1.5	YokoyamaEtal2000	brackish	High tide to mean sea level (3 m is modern range)	GC 8	95	110	−96.1
Bonaparte_Gulf	radiocarbon	ANUA-6928	−12.20	128.04	16240	240	benthic foraminifera	marine	0	0	0	−121.77	1.5	1.5	YokoyamaEtal2000	brackish	High tide to mean sea level (3 m is modern range)	GC 5	118	227	−120.27
Bonaparte_Gulf	radiocarbon	ANUA-6807	−12.2	128.04	16540	170	bivalve	marine	0	0	0	−121.77	1.5	1.5	YokoyamaEtal2000	brackish	High tide to mean sea level (3 m is modern range)	GC 5	118	227	−120.27
Bonaparte_Gulf	radiocarbon	ANUA-7531	−12.2	128.04	16690	190	bivalve, benthic foraminifera	marine	0	0	0	−121.79	1.5	1.5	YokoyamaEtal2000	brackish	High tide to mean sea level (3 m is modern range)	GC 5	118	229	−120.29
Bonaparte_Gulf	radiocarbon	ANUA-6930	−12.2	128.04	17360	230	bivalve, benthic foraminifera	marine	0	0	0	−122.7	1.5	1.5	YokoyamaEtal2000	brackish	High tide to mean sea level (3 m is modern range)	GC 5	118	320	−121.2
Bonaparte_Gulf	radiocarbon	ANUA-9317	−12.2	128.04	18040	150	bivalve	marine	0	0	0	−122.9	1.5	1.5	YokoyamaEtal2000	brackish	High tide to mean sea level (3 m is modern range)	GC 5	118	340	−121.4
Bonaparte_Gulf	radiocarbon	YAUT-002121	−12.76	128.87	12490	120	Turritella terebra	marine	0	0	−1	−88.22	1	1	IshiwaEtal2019	marine		KH11-1-GC14	88	22	−88.22
Bonaparte_Gulf	radiocarbon	YAUT-023307	−12.1	128.1	14290	40	Benthic foraminifera	marine	0	0	−1	−116.18	1	1	IshiwaEtal2019	marine		KH11-1-GC07	115	118	−116.18
Bonaparte_Gulf	radiocarbon	ANUA-7519	−11.22	126.27	14570	180	benthic foraminifera	marine	0	0	0	−95.35	7.5	7.5	YokoyamaEtal2000	marginal beach or coastal lagoon		GC 11	101	185	−102.85
Bonaparte_Gulf	radiocarbon	ANUA-7520	−11.16	126.28	14750	150	benthic foraminifera	marine	0	0	0	−98.37	7.5	7.5	YokoyamaEtal2000	marginal beach or coastal lagoon		GC 10	103	287	−105.87
Bonaparte_Gulf	radiocarbon	YAUT-025127	−12.26	128.41	14960	50	unknown macrofossil	marine	0	0	−1	−108.57	1	1	IshiwaEtal2019	marine		KH11-1-GC11	108	57	−108.57
Bonaparte_Gulf	radiocarbon	YAUT-008621	−12.1	128.1	15300	90	unknown macrofossil	marine	0	0	−1	−116.5	1	1	IshiwaEtal2019	marine		KH11-1-GC07	115	150	−116.5
Bonaparte_Gulf	radiocarbon	YAUT-008620	−12.1	128.1	15410	90	Turritella terebra	marine	0	0	−1	−116.44	1	1	IshiwaEtal2019	marine		KH11-1-GC07	115	144	−116.44
Bonaparte_Gulf	radiocarbon	YAUT-002708	−11.93	128.15	15700	40	unknown macrofossil	marine	0	0	−1	−111.37	1	1	IshiwaEtal2019	marine		KH11-1-GC03	111	37	−111.37
Bonaparte_Gulf	radiocarbon	YAUT-008624	−12.1	128.1	15820	120	Spisula sp.	marine	0	0	−1	−116.55	1	1	IshiwaEtal2019	marine		KH11-1-GC07	115	155	−116.55
Bonaparte_Gulf	radiocarbon	YAUT-021701	−12.1	128.1	16030	50	Benthic foraminifera	marine	0	0	−1	−116.8	1	1	IshiwaEtal2019	marine		KH11-1-GC07	115	180	−116.8
Bonaparte_Gulf	radiocarbon	YAUT-004120	−11.99	128.2	16600	50	unknown macrofossil	marine	0	0	−1	−113.61	1	1	IshiwaEtal2019	marine		KH11-1-GC09	112	161	−113.61
Bonaparte_Gulf	radiocarbon	YAUT-004121	−11.99	128.2	16840	50	unknown macrofossil	marine	0	0	−1	−113.66	1	1	IshiwaEtal2019	marine		KH11-1-GC09	112	166	−113.66
Bonaparte_Gulf	radiocarbon	YAUT-002709	−11.93	128.15	17030	50	Spisula sp.	marine	0	0	−1	−111.6	1	1	IshiwaEtal2019	marine		KH11-1-GC03	111	60	−111.6
Bonaparte_Gulf	radiocarbon	YAUT-002711	−11.93	128.15	17060	50	unknown macrofossil	marine	0	0	−1	−111.45	1	1	IshiwaEtal2019	marine		KH11-1-GC03	111	45	−111.45
Bonaparte_Gulf	radiocarbon	YAUT-025118	−11.93	128.15	17090	50	Paphia undulata	marine	0	0	−1	−111.96	1	1	IshiwaEtal2019	marine		KH11-1-GC03	111	96	−111.96
Bonaparte_Gulf	radiocarbon	YAUT-002710	−11.93	128.15	17110	50	Spisula sp.	marine	0	0	−1	−111.74	1	1	IshiwaEtal2019	marine		KH11-1-GC03	111	74	−111.74
Bonaparte_Gulf	radiocarbon	YAUT-004122	−11.99	128.2	17180	110	Turritella terebra	marine	0	0	−1	−113.71	1	1	IshiwaEtal2019	marine		KH11-1-GC09	112	171	−113.71
Bonaparte_Gulf	radiocarbon	YAUT-000811	−12.18	128.03	18330	120	Anadara sp.	marine	0	0	−1	−124.63	1	1	IshiwaEtal2019	marine		KH11-1-GC06	120	463	−124.63
Bonaparte_Gulf	radiocarbon	YAUT-008619	−12.09	128.28	18510	110	Turritella terebra	marine	0	0	−1	−106.82	1	1	IshiwaEtal2019	marine		KH11-1-GC10	106	82	−106.82
Bonaparte_Gulf	radiocarbon	YAUT-003111	−12.18	128.03	19000	80	Abra sp.	marine	0	0	−1	−124.65	1	1	IshiwaEtal2019	marine		KH11-1-GC06	120	465	−124.65
Bonaparte_Gulf	radiocarbon	YAUT-000820	−12.18	128.03	19800	120	Mimachlamys australia	marine	0	0	−1	−124.73	1	1	IshiwaEtal2019	marine		KH11-1-GC06	120	473	−124.73
Bonaparte_Gulf	radiocarbon	YAUT-000817	−12.18	128.03	24510	170	Cucurbituls cymbium	marine	0	0	−1	−124.88	1	1	IshiwaEtal2019	marine		KH11-1-GC06	120	488	−124.88
