# Supplementary material for: Reply to: Towards solving the missing ice problem and the importance of rigorous model data comparisons
Source: Nat Commun. 2022 Oct 24;13:6264. doi: 10.1038/s41467-022-33954-x (PMC9592598; doi:10.1038/s41467-022-33954-x)
Supplement: Supplementary file 1 — source data [file 41467_2022_33954_MOESM1_ESM.zip › paleo_sea_level-1.3/regions/Australia/Bonaparte_Gulf_SLI_Ishiwa2019/calibrated.txt]

ANUA-7516	-12.16	127.97	13316	166	0	-120.37	7.5	7.5
ANUA-9304	-12.16	127.97	27735	278	0	-120.80000000000001	7.5	7.5
ANUA-9506	-12.16	127.97	28682	547	0	-121.1	7.5	7.5
YAUT-004005	-13.17	129.27	13256	53	0	-60.400000000000006	7.5	7.5
YAUT-004006	-13.17	129.27	13463	50	0	-60.480000000000004	7.5	7.5
YAUT-003905	-13.17	129.27	13083	79	0	-60.34	7.5	7.5
YAUT-002119	-12.76	128.87	14891	277	0	-80.84	7.5	7.5
B274-C120806-4	-12.67	128.78	16743	173	0	-89.25	7.5	7.5
B274-C120806-3	-12.67	128.78	16768	173	0	-90.14	7.5	7.5
YAUT-001729	-12.18	128.03	18529	141	0	-113.2	7.5	7.5
YAUT-000828	-12.18	128.03	18685	154	0	-113.82	7.5	7.5
YAUT-028832	-12.18	128.03	18684	120	0	-113.36	7.5	7.5
YAUT-001730	-12.18	128.03	18976	256	0	-113.24	7.5	7.5
YAUT-000818	-12.18	128.03	18930	161	0	-114.19	7.5	7.5
YAUT-001725	-12.18	128.03	19067	203	0	-114.65	7.5	7.5
YAUT-001721	-12.18	128.03	19295	338	0	-115.2	7.5	7.5
YAUT-021705	-12.1	128.1	19092	139	0	-109.4	7.5	7.5
YAUT-000823	-12.18	128.03	19330	179	0	-114.79	7.5	7.5
YAUT-021706	-12.1	128.1	19367	136	0	-109.49	7.5	7.5
YAUT-001710	-12.18	128.03	19461	150	0	-115.4	7.5	7.5
YAUT-016022	-12.1	128.1	19483	164	0	-109.53	7.5	7.5
YAUT-001719	-12.18	128.03	19596	220	0	-115.3	7.5	7.5
YAUT-025121	-12.08	128.17	19690	155	0	-107.33	7.5	7.5
YAUT-003121	-12.08	128.17	19777	196	0	-107.44	7.5	7.5
YAUT-003122	-12.08	128.17	19913	185	0	-107.54	7.5	7.5
YAUT-002106	-11.93	128.15	20052	208	0	-104.71	7.5	7.5
YAUT-025122	-12.08	128.17	20100	141	0	-107.69	7.5	7.5
YAUT-028837	-11.99	128.2	20173	147	0	-106.32	7.5	7.5
YAUT-001712	-12.18	128.03	20206	155	0	-116.11	7.5	7.5
YAUT-023933	-12.18	128.03	20288	151	0	-115.49	7.5	7.5
YAUT-000821	-12.18	128.03	20309	173	0	-115.71	7.5	7.5
YAUT-004123	-11.99	128.2	20404	172	0	-106.36	7.5	7.5
YAUT-021707	-12.1	128.1	20398	132	0	-111.87	7.5	7.5
YAUT-028829	-11.99	128.2	20428	136	0	-106.68	7.5	7.5
YAUT-023311	-12.1	128.1	20439	137	0	-110.68	7.5	7.5
YAUT-028834	-11.99	128.2	20480	142	0	-106.32	7.5	7.5
YAUT-003108	-12.18	128.03	20621	161	0	-116.75	7.5	7.5
YAUT-004124	-11.99	128.2	20727	173	0	-106.59	7.5	7.5
YAUT-010038	-12.08	128.17	20732	141	0	-108.26	7.5	7.5
YAUT-003127	-12.08	128.17	20835	218	0	-108.29	7.5	7.5
YAUT-025111	-12.08	128.17	20773	124	0	-108.24	7.5	7.5
YAUT-025101	-11.93	128.15	20805	128	0	-105.65	7.5	7.5
YAUT-025105	-11.93	128.15	20840	134	0	-106.46	7.5	7.5
YAUT-025104	-11.93	128.15	20954	153	0	-106.1	7.5	7.5
YAUT-025112	-12.08	128.17	21042	165	0	-109.25	7.5	7.5
YAUT-025114	-12.08	128.17	21101	167	0	-110.26	7.5	7.5
YAUT-025124	-12.09	128.28	22622	158	0	-100.24	7.5	7.5
YAUT-010013	-12.09	128.28	23355	212	0	-101.6	7.5	7.5
YAUT-025125	-12.09	128.28	24624	176	0	-102.35	7.5	7.5
YAUT-023936	-12.26	128.41	25384	172	0	-101.69	7.5	7.5
YAUT-023937	-12.26	128.41	25458	157	0	-102.42	7.5	7.5
YAUT-010039	-12.09	128.28	25577	147	0	-102.4	7.5	7.5
ANUA-6900	-12.2	128.04	12982	210	-1	-118.42	1	1
ANUA-9303	-12.17	128	27707	279	-1	-123.4	1	1
ANUA-8813	-12.2	128.04	16628	316	0	-111.63	7.5	7.5
ANU-10750	-12.37	128.25	17277	270	0	-99.76	7.5	7.5
ANU-10747	-12.37	128.25	17584	329	0	-99.85	7.5	7.5
ANUA-9404	-12.28	128.17	17707	258	0	-102.85	7.5	7.5
ANU-10746	-12.37	128.25	18591	205	0	-99.94	7.5	7.5
ANUA-9324	-12.28	128.17	18703	225	0	-102.9	7.5	7.5
ANUA-8816	-12.17	128	19697	380	0	-115.3	7.5	7.5
ANUA-9318	-12.17	128	21667	317	0	-115.6	7.5	7.5
ANUA-9319	-12.64	128.61	13157	220	0	-97.6	1.5	1.5
ANUA-6928	-12.2	128.04	19107	347	0	-121.77	1.5	1.5
ANUA-6807	-12.2	128.04	19347	259	0	-121.77	1.5	1.5
ANUA-7531	-12.2	128.04	19559	304	0	-121.79	1.5	1.5
ANUA-6930	-12.2	128.04	20417	341	0	-122.7	1.5	1.5
ANUA-9317	-12.2	128.04	21150	267	0	-122.9	1.5	1.5
YAUT-002121	-12.76	128.87	14169	254	-1	-88.22	1	1
YAUT-023307	-12.1	128.1	16619	150	-1	-116.18	1	1
ANUA-7519	-11.22	126.27	17098	273	0	-95.35	7.5	7.5
ANUA-7520	-11.16	126.28	17309	259	0	-98.37	7.5	7.5
YAUT-025127	-12.26	128.41	17452	174	-1	-108.57	1	1
YAUT-008621	-12.1	128.1	17904	180	-1	-116.5	1	1
YAUT-008620	-12.1	128.1	18022	152	-1	-116.44	1	1
YAUT-002708	-11.93	128.15	18332	166	-1	-111.37	1	1
YAUT-008624	-12.1	128.1	18500	170	-1	-116.55	1	1
YAUT-021701	-12.1	128.1	18641	120	-1	-116.8	1	1
YAUT-004120	-11.99	128.2	19280	142	-1	-113.61	1	1
YAUT-004121	-11.99	128.2	19583	154	-1	-113.66	1	1
YAUT-002709	-11.93	128.15	19814	145	-1	-111.6	1	1
YAUT-002711	-11.93	128.15	19847	151	-1	-111.45	1	1
YAUT-025118	-11.93	128.15	19885	153	-1	-111.96	1	1
YAUT-002710	-11.93	128.15	19911	153	-1	-111.74	1	1
YAUT-004122	-11.99	128.2	20052	200	-1	-113.71	1	1
YAUT-000811	-12.18	128.03	21502	248	-1	-124.63	1	1
YAUT-008619	-12.09	128.28	21715	210	-1	-106.82	1	1
YAUT-003111	-12.18	128.03	22230	131	-1	-124.65	1	1
YAUT-000820	-12.18	128.03	23120	203	-1	-124.73	1	1
YAUT-000817	-12.18	128.03	28099	278	-1	-124.88	1	1
