# Supplementary material for: Reply to: Towards solving the missing ice problem and the importance of rigorous model data comparisons
Source: Nat Commun. 2022 Oct 24;13:6264. doi: 10.1038/s41467-022-33954-x (PMC9592598; doi:10.1038/s41467-022-33954-x)
Supplement: Supplementary file 1 — source data [file 41467_2022_33954_MOESM1_ESM.zip › paleo_sea_level-1.3/regions/Australia/Bonaparte_Gulf_SLI_Yokoyama2000/Bonaparte_Gulf_SLI_Yokoyama2000.ods]

## Sheet: Kivalliq.txt
Region	Dating_Method	LAB_ID	Latitude	Longitude	age	error	Material	Curve	Reservoir_age	Reservoir_error	type	RSL	RSL_2sigma_upper	RSL_2sigma_lower	Reference	facies	indicative meaning	Core Name	water depth (m)	Depth in core (cm)	elevation
Bonaparte_Gulf	radiocarbon	ANUA-7516	−12.16	127.97	11810	130	bivalve	marine	0	0	0	−122.87	5	5	YokoyamaEtal2000	shallow marine	> -10 m	GC 3	127	87	−127.87
Bonaparte_Gulf	radiocarbon	ANUA-9304	−12.16	127.97	24100	230	bivalve	marine	0	0	0	−123.3	5	5	YokoyamaEtal2000	shallow marine	> -10 m	GC 3	127	130	−128.3
Bonaparte_Gulf	radiocarbon	ANUA-9506	−12.16	127.97	24750	440	bivalve	marine	0	0	0	−123.6	5	5	YokoyamaEtal2000	shallow marine	> -10 m	GC 3	127	160	−128.6
Bonaparte_Gulf	radiocarbon	ANUA-6900	−12.20	128.04	11410	180	benthic foraminifera	marine	0	0	0	−108.42	10	10	YokoyamaEtal2000	open marine	> -20 m	GC 5	118	42	−118.42
Bonaparte_Gulf	radiocarbon	ANUA-9303	−12.17	128.00	24060	240	bivalve	marine	0	0	0	−113.4	10	10	YokoyamaEtal2000	open marine	>-20 m	GC 4	121	240	−123.4
Bonaparte_Gulf	radiocarbon	ANUA-8813	−12.20	128.04	14160	200	bivalve	marine	0	0	0	−116.63	2.5	2.5	YokoyamaEtal2000	marginal marine	> -5 m	GC 5	118	113	−119.13
Bonaparte_Gulf	radiocarbon	ANU-10750	−12.37	128.25	14720	160	Ctenocardia fornicarta	marine	0	0	0	−104.76	2.5	2.5	YokoyamaEtal2000	marginal marine	> -5 m	GC 7	107	26	−107.26
Bonaparte_Gulf	radiocarbon	ANU-10747	−12.37	128.25	14910	210	Ctenocardia fornicarta, Paphia undulata	marine	0	0	0	−104.85	2.5	2.5	YokoyamaEtal2000	marginal marine	> -5 m	GC 7	107	35	−107.35
Bonaparte_Gulf	radiocarbon	ANUA-9404	−12.28	128.17	15070	160	bivalve	marine	0	0	0	−107.85	2.5	2.5	YokoyamaEtal2000	marginal marine	> -5 m	GC6	110	35	−110.35
Bonaparte_Gulf	radiocarbon	ANU-10746	−12.37	128.25	15880	160	Ctenocardia fornicarta, Paphia undulata, Marca japonica	marine	0	0	0	−104.94	2.5	2.5	YokoyamaEtal2000	marginal marine	> -5 m	GC 7	107	44	−107.44
Bonaparte_Gulf	radiocarbon	ANUA-9324	−12.28	128.17	15980	170	bivalve	marine	0	0	0	−107.9	2.5	2.5	YokoyamaEtal2000	marginal marine	> -5 m	GC6	110	40	−110.4
Bonaparte_Gulf	radiocarbon	ANUA-8816	−12.17	128.00	16730	250	bivalve	marine	0	0	0	−120.3	2.5	2.5	YokoyamaEtal2000	marginal marine	> -5 m	GC 4	121	180	−122.8
Bonaparte_Gulf	radiocarbon	ANUA-9318	−12.17	128.00	18390	200	bivalve	marine	0	0	0	−120.6	2.5	2.5	YokoyamaEtal2000	marginal marine	> -5 m	GC 4	121	210	−123.1
Bonaparte_Gulf	radiocarbon	ANUA-9319	−12.64	128.61	11590	180	bivalve	marine	0	0	0	−97.6	1.5	1.5	YokoyamaEtal2000	brackish	High tide to mean sea level (3 m is modern range)	GC 8	95	110	−96.1
Bonaparte_Gulf	radiocarbon	ANUA-6928	−12.20	128.04	16240	240	benthic foraminifera	marine	0	0	0	−121.77	1.5	1.5	YokoyamaEtal2000	brackish	High tide to mean sea level (3 m is modern range)	GC 5	118	227	−120.27
Bonaparte_Gulf	radiocarbon	ANUA-6807	−12.2	128.04	16540	170	bivalve	marine	0	0	0	−121.77	1.5	1.5	YokoyamaEtal2000	brackish	High tide to mean sea level (3 m is modern range)	GC 5	118	227	−120.27
Bonaparte_Gulf	radiocarbon	ANUA-7531	−12.2	128.04	16690	190	bivalve, benthic foraminifera	marine	0	0	0	−121.79	1.5	1.5	YokoyamaEtal2000	brackish	High tide to mean sea level (3 m is modern range)	GC 5	118	229	−120.29
Bonaparte_Gulf	radiocarbon	ANUA-6930	−12.2	128.04	17360	230	bivalve, benthic foraminifera	marine	0	0	0	−122.7	1.5	1.5	YokoyamaEtal2000	brackish	High tide to mean sea level (3 m is modern range)	GC 5	118	320	−121.2
Bonaparte_Gulf	radiocarbon	ANUA-9317	−12.2	128.04	18040	150	bivalve	marine	0	0	0	−122.9	1.5	1.5	YokoyamaEtal2000	brackish	High tide to mean sea level (3 m is modern range)	GC 5	118	340	−121.4
Bonaparte_Gulf	radiocarbon	ANUA-7519	−11.22	126.27	14570	180	benthic foraminifera	marine	0	0	0	−100.35	2.5	2.5	YokoyamaEtal2000	marginal beach or coastal lagoon		GC 11	101	185	−102.85
Bonaparte_Gulf	radiocarbon	ANUA-7520	−11.16	126.28	14750	150	benthic foraminifera	marine	0	0	0	−103.37	2.5	2.5	YokoyamaEtal2000	marginal beach or coastal lagoon		GC 10	103	287	−105.87
