# Supplementary material for: Reply to: Towards solving the missing ice problem and the importance of rigorous model data comparisons
Source: Nat Commun. 2022 Oct 24;13:6264. doi: 10.1038/s41467-022-33954-x (PMC9592598; doi:10.1038/s41467-022-33954-x)
Supplement: Supplementary file 1 — source data [file 41467_2022_33954_MOESM1_ESM.zip › paleo_sea_level-1.3/regions/Australia/Cairns/calibrated.txt]

325-M0053A-01X-1W_104-106	-17.1	146.58	14672	194	0	-84.15	41	41
325-M0053A-01X-1W_17-20	-17.1	146.58	12954	100	0	-83.28	41	41
325-M0053A-01X-1W_25-30	-17.1	146.58	13380	107	0	-83.38	41	41
325-M0053A-01X-1W_51-52	-17.1	146.58	13825	143	0	-83.61	41	41
325-M0053A-01X-1W_98-104	-17.1	146.58	14485	344	0	-84.11	41	41
325-M0053A-03R-1W_4-5	-17.1	146.58	16234	124	0	-86.04	41.02	41.02
325-M0053A-03R-CCW_4-5	-17.1	146.58	17097	153	0	-86.04	41.02	41.02
325-M0053A-04R-1W_7-16	-17.1	146.58	15723	338	0	-93.52	15.02	15.02
325-M0053A-05R-1W_10-16	-17.1	146.58	17134	179	0	-94.53	15.01	15.01
325-M0053A-06R-1W_0-2	-17.1	146.58	18153	123	0	-105.41	5.08	5.08
325-M0053A-06R-1W_1-2	-17.1	146.58	17486	191	0	-105.41	5.08	5.08
325-M0053A-06R-1W_1-7	-17.1	146.58	17146	22	0	-105.48	5.08	5.08
325-M0053A-06R-1W_6-8	-17.1	146.58	15834	161	0	-105.47	5.08	5.08
325-M0053A-07R-1W_12-14	-17.1	146.58	17473	30	0	-106.53	5.04	5.04
325-M0053A-07R-1W_15-18	-17.1	146.58	17677	161	0	-106.56	5.04	5.04
325-M0053A-07R-CCW_0-5	-17.1	146.58	17994	134	0	-106.66	5.04	5.04
325-M0053A-07R-CCW_5-11	-17.1	146.58	18024	128	0	-106.72	5.04	5.04
325-M0053A-08R-1W_3-8	-17.1	146.58	17925	145	0	-107.45	5.02	5.02
325-M0053A-08R-CCW_10-15	-17.1	146.58	18551	132	0	-107.7	5.02	5.02
325-M0053A-09R-1W_12-16	-17.1	146.58	19277	147	0	-108.34	5.04	5.04
325-M0053A-09R-1W_18-24	-17.1	146.58	19990	175	0	-108.41	5.04	5.04
325-M0053A-09R-CCW_0-7	-17.1	146.58	19194	8	0	-108.47	5.04	5.04
325-M0053A-09R-CCW_0-7	-17.1	146.58	19207	8	0	-108.47	5.04	5.04
325-M0053A-09R-CCW_7-12	-17.1	146.58	19234	8	0	-108.53	5.04	5.04
325-M0053A-09R-CCW_7-12	-17.1	146.58	19239	20	0	-108.53	5.04	5.04
325-M0053A-10R-1W_19-23	-17.1	146.58	19691	150	0	-109.41	5.04	5.04
325-M0053A-10R-1W_8-10	-17.1	146.58	16414	177	0	-109.29	5.04	5.04
325-M0053A-11R-1W_11-13	-17.1	146.58	19964	155	0	-110.32	5.16	5.16
325-M0053A-11R-1W_15-16	-17.1	146.58	19694	42	0	-110.35	5.16	5.16
325-M0053A-12R-1W_12-20	-17.1	146.58	19708	188	0	-111.86	5.04	5.04
325-M0053A-12R-1W_3-7	-17.1	146.58	20304	132	0	-111.75	5.04	5.04
325-M0053A-12R-1W_7-10	-17.1	146.58	19830	147	0	-111.78	5.04	5.04
325-M0053A-12R-1W_7-10B	-17.1	146.58	19741	154	0	-111.78	5.04	5.04
325-M0053A-13R-1W_21-25	-17.1	146.58	20514	40	0	-112.93	5.03	5.03
325-M0053A-13R-1W_24-30	-17.1	146.58	19707	191	0	-112.97	5.03	5.03
325-M0053A-13R-CCW_0-6	-17.1	146.58	20411	134	0	-113.05	5.03	5.03
325-M0053A-13R-CCW_7-9	-17.1	146.58	20639	140	0	-113.1	5.03	5.03
325-M0053A-15R-1W_1-4	-17.1	146.58	20936	34	0	-99.72	20	20
325-M0053A-15R-1W_27-29	-17.1	146.58	20812	18	0	-99.98	20	20
325-M0053A-15R-1W_30-33	-17.1	146.58	20843	42	0	-100.01	20	20
325-M0053A-15R-1W_33-37	-17.1	146.58	20899	28	0	-100.05	20	20
325-M0053A-15R-1W_42-48	-17.1	146.58	20930	8	0	-100.15	20	20
325-M0053A-15R-CCW_7-10	-17.1	146.58	21313	176	0	-100.26	20	20
325-M0053A-16R-1W_41-43	-17.1	146.58	21500	193	0	-101.12	20.01	20.01
325-M0053A-16R-1W_5-14	-17.1	146.58	21046	14	0	-100.79	20.01	20.01
325-M0053A-16R-1W_5-14	-17.1	146.58	21094	12	0	-100.79	20.01	20.01
325-M0053A-17R-1W_3-5	-17.1	146.58	20820	183	0	-101.74	20.01	20.01
325-M0053A-18R-1W_14-19	-17.1	146.58	21606	177	0	-101.86	41	41
325-M0053A-19R-1W_0-4	-17.1	146.58	22168	10	0	-102.72	41	41
325-M0053A-19R-1W_17-18	-17.1	146.58	21796	157	0	-102.88	41	41
325-M0053A-20R-1W_10-14	-17.1	146.58	22223	127	0	-103.82	41	41
325-M0053A-20R-1W_50-53	-17.1	146.58	22055	145	0	-104.22	41	41
325-M0053A-21R-1W_9-13	-17.1	146.58	22411	10	0	-104.81	41	41
325-M0053A-25R-2W_2-3	-17.1	146.58	23600	600	-1	-129.88	0.76	0.76
325-M0053A-25R-CCW_2-4	-17.1	146.58	23224	226	-1	-129.88	0.76	0.76
325-M0053A-26X-CCW_5-9	-17.1	146.58	27693	116	-1	-130.77	0.9	0.9
325-M0053A-27R-1W_24-26	-17.1	146.58	27486	334	-1	-131.95	0.26	0.26
325-M0054A-02R-1W_1-2	-17.1	146.58	12303	153	0	-95.62	41.02	41.02
325-M0054A-02R-1W_17-21	-17.1	146.58	15819	140	0	-95.79	41.02	41.02
325-M0054A-02R-1W_17-21B	-17.1	146.58	15980	145	0	-95.78	41.02	41.02
325-M0054A-02R-1W_26-30	-17.1	146.58	16364	148	0	-111.88	5.16	5.16
325-M0054A-03R-1W_114-118	-17.1	146.58	17784	159	0	-114.46	5.01	5.01
325-M0054A-03R-1W_22-25	-17.1	146.58	17167	140	0	-113.53	5.01	5.01
325-M0054A-03R-1W_31-40	-17.1	146.58	17422	169	0	-113.66	5.01	5.01
325-M0054A-03R-1W_56-60	-17.1	146.58	17309	141	0	-113.88	5.01	5.01
325-M0054A-03R-1W_70-78	-17.1	146.58	17515	184	0	-114.04	5.01	5.01
325-M0054A-03R-1W_79-84	-17.1	146.58	17584	171	0	-114.12	5.01	5.01
325-M0054A-03R-1W_83-90	-17.1	146.58	17887	157	0	-114.17	5.01	5.01
325-M0054A-03R-AW_63-65	-17.1	146.58	17388	190	0	-113.94	5.01	5.01
325-M0054B-01R-1W_5-6	-17.1	146.58	13034	79	-1	-113.65	2.97	2.97
325-M0054B-01R-CCW_5-6	-17.1	146.58	12047	187	-1	-113.65	2.97	2.97
325-M0054B-03R-1W_7-8	-17.1	146.58	17978	162	0	-109.91	10.53	10.53
325-M0054B-03R-1W_7-8	-17.1	146.58	18217	110	0	-109.91	10.53	10.53
325-M0054B-04R-1W_0-8	-17.1	146.58	19769	145	0	-118.27	5	5
325-M0054B-04R-1W_16-19	-17.1	146.58	19613	232	0	-118.41	5	5
325-M0054B-04R-1W_20-23	-17.1	146.58	19939	165	0	-118.45	5	5
325-M0054B-04R-1W_3-8	-17.1	146.58	19751	145	0	-118.28	5	5
325-M0054B-04R-2W_2-3	-17.1	146.58	20100	400	0	-118.73	5	5
325-M0054B-05R-1W_0-3	-17.1	146.58	19518	146	0	-118.65	5	5
325-M0054B-05R-1W_13-18	-17.1	146.58	20101	155	0	-118.78	5	5
325-M0054B-05R-1W_1-9	-17.1	146.58	19910	74	0	-118.76	5	5
325-M0054B-06R-1W_105-107	-17.1	146.58	20503	138	0	-124.79	10	10
325-M0054B-06R-1W_23-28	-17.1	146.58	20353	141	0	-118.98	5	5
325-M0054B-06R-1W_28-34	-17.1	146.58	19718	166	0	-119.04	5	5
325-M0054B-06R-1W_54-57	-17.1	146.58	20100	150	0	-119.28	5	5
325-M0054B-06R-1W_64-67	-17.1	146.58	20308	136	0	-119.39	5	5
325-M0054B-06R-1W_64-67	-17.1	146.58	20290	169	0	-119.39	5	5
325-M0054B-06R-1W_64-67B	-17.1	146.58	20257	145	0	-119.39	5	5
325-M0054B-07R-1W_16-19	-17.1	146.58	20793	174	0	-125.41	10	10
325-M0054B-07R-1W_23-26	-17.1	146.58	20859	138	0	-125.48	10	10
325-M0054B-07R-1W_5-9	-17.1	146.58	20472	156	0	-125.3	10	10
325-M0054B-08R-2W_15-18	-17.1	146.58	22363	148	0	-127.97	10	10
325-M0054B-08R-2W_25-29	-17.1	146.58	22068	133	0	-128.07	10	10
325-M0054B-08R-2W_73-75	-17.1	146.58	21915	177	0	-128.54	10	10
325-M0054B-08R-2W_75-80	-17.1	146.58	22736	144	0	-128.57	10	10
325-M0054B-09R-1W_14-22	-17.1	146.58	20326	12	-1	-129.61	2.23	2.23
325-M0054B-09R-1W_56-58	-17.1	146.58	23679	164	-1	-130	2.23	2.23
325-M0055A-01R-1W_41-45	-17.1	146.57	13870	123	0	-86.18	10.23	10.23
325-M0055A-01R-1W_56-57	-17.1	146.57	14293	187	0	-86.31	10.23	10.23
325-M0055A-01R-2W_4-5	-17.1	146.57	14182	124	0	-86.51	10.23	10.23
325-M0055A-01R-CCW_4-5	-17.1	146.57	14607	202	0	-86.51	10.23	10.23
325-M0055A-02R-1W_0-8	-17.1	146.57	15115	122	0	-96.29	2.53	2.53
325-M0055A-02R-1W_23-32A	-17.1	146.57	15309	166	0	-96.52	2.53	2.53
325-M0055A-02R-1W_23-32B	-17.1	146.57	15464	229	0	-96.52	2.53	2.53
325-M0055A-02R-1W_2-7A	-17.1	146.57	14993	129	0	-96.29	2.53	2.53
325-M0055A-02R-1W_2-7B	-17.1	146.57	14804	160	0	-96.29	2.53	2.53
325-M0055A-02R-1W_41-45	-17.1	146.57	15240	131	0	-96.68	2.53	2.53
325-M0055A-02R-1W_41-45	-17.1	146.57	15367	168	0	-96.68	2.53	2.53
325-M0055A-02R-1W_49-53	-17.1	146.57	15561	136	0	-96.76	2.53	2.53
325-M0055A-02R-1W_56-58	-17.1	146.57	15810	164	0	-96.82	2.53	2.53
325-M0055A-02R-1W_8-17	-17.1	146.57	15264	138	0	-96.38	2.53	2.53
325-M0055A-03R-1W_0-7	-17.1	146.57	15562	135	0	-97.28	2.62	2.62
325-M0055A-03R-1W_101-105	-17.1	146.57	15606	137	0	-98.28	2.62	2.62
325-M0055A-03R-1W_123-125	-17.1	146.57	15970	154	0	-95.99	5.06	5.06
325-M0055A-03R-1W_17-30	-17.1	146.57	15314	54	0	-97.48	2.62	2.62
325-M0055A-03R-1W_38-46	-17.1	146.57	15471	134	0	-97.67	2.62	2.62
325-M0055A-03R-1W_46-51	-17.1	146.57	15570	144	0	-97.73	2.62	2.62
325-M0055A-03R-1W_46-54	-17.1	146.57	15842	230	0	-97.75	2.62	2.62
325-M0055A-03R-1W_64-72	-17.1	146.57	15614	138	0	-97.93	2.62	2.62
325-M0055A-03R-1W_7-12	-17.1	146.57	15285	140	0	-97.34	2.62	2.62
325-M0055A-03R-1W_71-75	-17.1	146.57	15509	132	0	-97.98	2.62	2.62
325-M0055A-03R-1W_75-79	-17.1	146.57	16006	137	0	-98.02	2.62	2.62
325-M0055A-03R-1W_83-101	-17.1	146.57	15770	144	0	-98.17	2.62	2.62
325-M0055A-03R-2W_10-17	-17.1	146.57	15802	139	0	-96.2	5.06	5.06
325-M0055A-03R-2W_23-28	-17.1	146.57	15953	145	0	-96.32	5.06	5.06
325-M0055A-03R-2W_30-33A1	-17.1	146.57	15789	161	0	-96.38	5.06	5.06
325-M0055A-03R-2W_30-33Algae	-17.1	146.57	15723	177	0	-96.38	5.06	5.06
325-M0055A-03R-2W_32-34	-17.1	146.57	15688	140	0	-96.4	5.06	5.06
325-M0055A-03R-2W_48-50	-17.1	146.57	16289	163	0	-96.56	5.06	5.06
325-M0055A-03R-2W_80-84A	-17.1	146.57	16385	166	0	-96.89	5.06	5.06
325-M0055A-03R-2W_80-84B	-17.1	146.57	16464	194	0	-96.89	5.06	5.06
325-M0055A-03R-2W_87-90	-17.1	146.57	17170	828	0	-96.95	5.06	5.06
325-M0055A-04R-1W_0-16	-17.1	146.57	15883	44	0	-97.83	5.02	5.02
325-M0055A-04R-1W_0-16	-17.1	146.57	15942	24	0	-97.83	5.02	5.02
325-M0055A-04R-1W_0-16	-17.1	146.57	15974	20	0	-97.83	5.02	5.02
325-M0055A-04R-1W_19-22	-17.1	146.57	16667	154	0	-97.95	5.02	5.02
325-M0055A-04R-1W_23-28	-17.1	146.57	16384	148	0	-98	5.02	5.02
325-M0055A-04R-1W_23-28	-17.1	146.57	16527	161	0	-98	5.02	5.02
325-M0055A-04R-1W_28-33	-17.1	146.57	16321	142	0	-98.05	5.02	5.02
325-M0055A-04R-1W_35-40B	-17.1	146.57	16617	165	0	-98.13	5.02	5.02
325-M0055A-04R-1W_35-40b	-17.1	146.57	21603	182	0	-98.13	5.02	5.02
325-M0055A-04R-1W_39-43	-17.1	146.57	23650	129	0	-98.16	5.02	5.02
325-M0055A-04R-1W_57-59	-17.1	146.57	23869	182	0	-98.33	5.02	5.02
325-M0055A-04R-1W_60-67	-17.1	146.57	22205	116	0	-98.38	5.02	5.02
325-M0055A-04R-1W_70-80	-17.1	146.57	21661	246	0	-98.5	5.02	5.02
325-M0055A-04R-1W_70-80B	-17.1	146.57	22650	182	0	-98.5	5.02	5.02
325-M0055A-04R-1W_70-80b	-17.1	146.57	22664	164	0	-98.5	5.02	5.02
325-M0055A-04R-1W_80-83	-17.1	146.57	22449	147	0	-98.56	5.02	5.02
325-M0055A-04R-1W_84-90A1	-17.1	146.57	22663	161	0	-98.62	5.02	5.02
325-M0055A-04R-1W_84-90Algae	-17.1	146.57	22575	210	0	-98.62	5.02	5.02
325-M0055A-04R-1W_98-104	-17.1	146.57	23911	32	0	-98.76	5.02	5.02
325-M0055A-04R-2W_106-114	-17.1	146.57	22975	121	0	-99.92	5.02	5.02
325-M0055A-04R-2W_140-145	-17.1	146.57	24472	169	0	-100.25	5.02	5.02
325-M0055A-04R-2W_150-151	-17.1	146.57	22899	113	0	-100.32	5.02	5.02
325-M0055A-04R-2W_23-34	-17.1	146.57	23743	124	0	-99.1	5.02	5.02
325-M0055A-04R-2W_23-34	-17.1	146.57	21589	187	0	-99.1	5.02	5.02
325-M0055A-04R-2W_9-14	-17.1	146.57	22379	120	0	-98.93	5.02	5.02
325-M0055A-04R-2W_91-93	-17.1	146.57	23299	180	0	-99.74	5.02	5.02
325-M0055A-04R-2W_99-105	-17.1	146.57	23974	388	0	-99.84	5.02	5.02
325-M0055A-04R-2WR_150-151	-17.1	146.57	27621	116	0	-100.32	5.02	5.02
325-M0055A-04R-2WR_150-151	-17.1	146.57	24350	177	0	-100.32	5.02	5.02
325-M0055A-05R-1W_2-3	-17.1	146.57	24022	142	0	-100.77	5.09	5.09
325-M0055A-05R-1W_34-36	-17.1	146.57	24066	145	0	-101.1	5.09	5.09
325-M0055A-05R-1W_52-59	-17.1	146.57	23575	140	0	-101.3	5.09	5.09
325-M0055A-05R-1W_74-77	-17.1	146.57	24521	183	0	-101.5	5.09	5.09
325-M0055A-05R-1W_96-101	-17.1	146.57	22388	138	0	-101.73	5.09	5.09
325-M0055A-05R-2W_0-9	-17.1	146.57	26186	142	0	-101.98	5.09	5.09
325-M0055A-05R-2W_24-33	-17.1	146.57	24095	166	0	-102.22	5.09	5.09
325-M0055A-05R-2W_26-27	-17.1	146.57	24972	202	0	-102.2	5.09	5.09
325-M0055A-05R-2W_49-57	-17.1	146.57	25123	182	0	-102.47	5.09	5.09
325-M0055A-05R-3W_0-1	-17.1	146.57	24800	600	0	-102.69	5.09	5.09
325-M0055A-05R-CCW_0-1	-17.1	146.57	25422	192	0	-102.69	5.09	5.09
325-M0055A-06R-1W_0-5	-17.1	146.57	27296	125	0	-103.27	5.61	5.61
325-M0055A-06R-1W_31-34	-17.1	146.57	25500	170	0	-103.57	5.61	5.61
325-M0055A-06R-1W_3-7	-17.1	146.57	24099	292	0	-103.3	5.61	5.61
325-M0055A-06R-1W_48-53	-17.1	146.57	25857	128	0	-103.75	5.61	5.61
325-M0055A-06R-CCW_0-14	-17.1	146.57	27236	152	0	-104.13	5.61	5.61
325-M0055A-06R-CCW_0-14	-17.1	146.57	27447	126	0	-104.13	5.61	5.61
325-M0055A-07R-1W_17-18	-17.1	146.57	25782	121	-1	-111.92	2.75	2.75
325-M0056A-01R-1W_108-111	-17.1	146.57	12972	97	0	-75.95	10.07	10.07
325-M0056A-01R-1W_121-122	-17.1	146.57	13179	102	0	-76.07	10.07	10.07
325-M0056A-01R-1W_121-128	-17.1	146.57	13146	132	0	-76.09	10.07	10.07
325-M0056A-01R-1W_136-141	-17.1	146.57	12677	132	0	-76.23	10.07	10.07
325-M0056A-01R-1W_32-35	-17.1	146.57	12291	142	0	-64.19	41.02	41.02
325-M0056A-01R-1W_38-42	-17.1	146.57	12624	75	0	-64.25	41.02	41.02
325-M0056A-01R-1W_51-53	-17.1	146.57	13086	98	0	-64.37	41.02	41.02
325-M0056A-01R-1W_57-61	-17.1	146.57	12626	76	0	-75.44	10.07	10.07
325-M0056A-01R-1W_91-93	-17.1	146.57	13366	222	0	-75.77	10.07	10.07
325-M0056A-01R-1W_93-96	-17.1	146.57	12896	119	0	-75.8	10.07	10.07
325-M0056A-01R-2W_0-2	-17.1	146.57	13789	116	0	-71.37	15.05	15.05
325-M0056A-02R-1W_10-17	-17.1	146.57	13782	117	0	-82.98	5.02	5.02
325-M0056A-02R-1W_13-19	-17.1	146.57	13720	142	0	-83.01	5.02	5.02
325-M0056A-02R-1W_27-30	-17.1	146.57	14298	181	0	-83.14	5.02	5.02
325-M0056A-02R-1W_56-60Algae	-17.1	146.57	14599	194	0	-83.43	5.02	5.02
325-M0056A-02R-1W_56-60Coral	-17.1	146.57	14407	205	0	-83.43	5.02	5.02
325-M0056A-02R-1W_58-67	-17.1	146.57	14302	163	0	-83.48	5.02	5.02
325-M0056A-02R-1W_6-13	-17.1	146.57	13354	93	0	-82.95	5.02	5.02
325-M0056A-02R-1W_80-82	-17.1	146.57	19969	162	-1	-88.66	0.5	0.5
325-M0056A-13R-1W_13-15	-17.1	146.57	29307	231	-1	-116.47	2.39	2.39
325-M0057A-01R-1W_0-9B	-17.11	146.56	7791	128	0	-26.59	41.07	41.07
325-M0057A-01R-1W_27-33	-17.11	146.56	7858	90	0	-26.85	41.07	41.07
325-M0057A-01R-1W_27-33B	-17.11	146.56	8476	138	0	-26.85	41.07	41.07
325-M0057A-01R-1W_4-9	-17.11	146.56	8064	452	0	-26.61	41.07	41.07
325-M0057A-01R-1W_53-56	-17.11	146.56	9171	174	0	-27.09	41.07	41.07
325-M0057A-01R-1W_9-13	-17.11	146.56	8177	182	0	-26.66	41.07	41.07
325-M0057A-02R-1W_118-124	-17.11	146.56	10698	280	0	-46.76	5.01	5.01
325-M0057A-02R-1W_17-27	-17.11	146.56	10437	166	0	-45.77	5.01	5.01
325-M0057A-02R-1W_4-13	-17.11	146.56	9800	121	0	-45.63	5.01	5.01
325-M0057A-02R-1W_4-13	-17.11	146.56	10018	127	0	-45.63	5.01	5.01
325-M0057A-02R-1W_4-13B	-17.11	146.56	10427	111	0	-45.63	5.01	5.01
325-M0057A-02R-1W_60-78	-17.11	146.56	10370	148	0	-46.24	5.01	5.01
325-M0057A-03R-1W_5-8	-17.11	146.56	10496	109	0	-47.11	5.75	5.75
325-M0057A-03R-1W_8-12	-17.11	146.56	10772	146	0	-47.15	5.75	5.75
325-M0057A-03R-1W_8-12B	-17.11	146.56	10854	155	0	-47.15	5.75	5.75
325-M0057A-04R-1W_101-113	-17.11	146.56	11875	112	0	-53.62	3.12	3.12
325-M0057A-04R-1W_15-22	-17.11	146.56	11247	111	0	-52.73	3.12	3.12
325-M0057A-04R-1W_15-22	-17.11	146.56	11276	106	0	-52.73	3.12	3.12
325-M0057A-04R-1W_33-39	-17.11	146.56	11464	141	0	-52.91	3.12	3.12
325-M0057A-04R-1W_34-36	-17.11	146.56	11455	136	0	-52.9	3.12	3.12
325-M0057A-04R-1W_40-46	-17.11	146.56	11440	116	0	-52.98	3.12	3.12
325-M0057A-04R-1W_54-55	-17.11	146.56	11423	138	0	-53.09	3.12	3.12
325-M0057A-04R-1W_5-7	-17.11	146.56	11165	88	0	-52.61	3.12	3.12
325-M0057A-04R-1W_60-66	-17.11	146.56	11385	108	0	-53.18	3.12	3.12
325-M0057A-04R-1W_68-71	-17.11	146.56	11361	125	0	-53.24	3.12	3.12
325-M0057A-04R-1W_78-88	-17.11	146.56	11655	118	0	-53.38	3.12	3.12
325-M0057A-04R-1W_92-94	-17.11	146.56	11857	124	0	-53.48	3.12	3.12
325-M0057A-05R-1W_100-107	-17.11	146.56	12293	394	0	-56.58	3	3
325-M0057A-05R-1W_115-122	-17.11	146.56	12328	140	0	-56.23	3	3
325-M0057A-05R-1W_126-133	-17.11	146.56	12317	146	0	-56.84	3	3
325-M0057A-05R-1W_1-3	-17.11	146.56	11746	108	0	-55.57	3	3
325-M0057A-05R-1W_17-26	-17.11	146.56	11839	110	0	-55.77	3	3
325-M0057A-05R-1W_20-25	-17.11	146.56	11732	131	0	-55.77	3	3
325-M0057A-05R-1W_27-35	-17.11	146.56	11888	112	0	-55.86	3	3
325-M0057A-05R-1W_45-46	-17.11	146.56	11875	110	0	-56	3	3
325-M0057A-05R-1W_49-53	-17.11	146.56	11900	112	0	-56.06	3	3
325-M0057A-05R-1W_53-62	-17.11	146.56	11884	122	0	-56.13	3	3
325-M0057A-05R-1W_5-8	-17.11	146.56	11804	130	0	-55.61	3	3
325-M0057A-05R-1W_61-65	-17.11	146.56	11829	638	0	-56.18	3	3
325-M0057A-05R-1W_61-65	-17.11	146.56	11872	153	0	-56.18	3	3
325-M0057A-05R-1W_98-100	-17.11	146.56	11940	164	0	-56.54	3	3
325-M0057A-06R-1W_0-4	-17.11	146.56	12317	132	0	-58.57	2.6	2.6
325-M0057A-06R-1W_103-114	-17.11	146.56	12586	180	0	-59.63	2.6	2.6
325-M0057A-06R-1W_103-114	-17.11	146.56	12510	104	0	-59.63	2.6	2.6
325-M0057A-06R-1W_120-122	-17.11	146.56	12785	81	0	-59.76	2.6	2.6
325-M0057A-06R-1W_16-24	-17.11	146.56	12638	128	0	-58.75	2.6	2.6
325-M0057A-06R-1W_39-42	-17.11	146.56	12543	89	0	-58.95	2.6	2.6
325-M0057A-06R-1W_40-47	-17.11	146.56	12446	118	0	-58.98	2.6	2.6
325-M0057A-06R-1W_4-8	-17.11	146.56	12468	116	0	-58.61	2.6	2.6
325-M0057A-06R-1W_80-92	-17.11	146.56	12758	140	0	-59.41	2.6	2.6
325-M0057A-06R-2W_10-16	-17.11	146.56	12831	154	0	-60.04	2.6	2.6
325-M0057A-06R-2W_53-60	-17.11	146.56	12819	122	0	-60.47	2.6	2.6
325-M0057A-06R-2W_66-80	-17.11	146.56	12767	128	0	-60.64	2.6	2.6
325-M0057A-07R-1W_33-37	-17.11	146.56	12967	134	0	-59.4	5.08	5.08
