# Supplementary material for: Reply to: Towards solving the missing ice problem and the importance of rigorous model data comparisons
Source: Nat Commun. 2022 Oct 24;13:6264. doi: 10.1038/s41467-022-33954-x (PMC9592598; doi:10.1038/s41467-022-33954-x)
Supplement: Supplementary file 1 — source data [file 41467_2022_33954_MOESM1_ESM.zip › paleo_sea_level-1.3/regions/Australia/Mackay/Mackay.txt]

Region	Dating_Method	LAB_ID	Latitude	Longitude	age	error	Material	Curve	Reservoir_age	Reservoir_error	type	RSL	RSL_2sigma_upper	RSL_2sigma_lower	Reference
Mackay	U-Th	325-M0030B-03R-1W_10-11	-19.68	150.24	12165	47	Coral - Porites	U-Th	0	0	0	-78.81	10.39	10.39	YokoyamaEtal2018
Mackay	U-Th	325-M0030B-03R-1W_13-16	-19.68	150.24	12206	24	Coral - Isopora	U-Th	0	0	0	-78.84	10.39	10.39	YokoyamaEtal2018
Mackay	radiocarbon	325-M0031A-02R-1W_12-14	-19.68	150.24	10964	44	Coralline algae - aA3	marine	12	10	0	-73.03	41.08	41.08	YokoyamaEtal2018
Mackay	U-Th	325-M0031A-02R-1W_27-32	-19.68	150.24	13197	3	Coral - Isopora	U-Th	0	0	0	-84.2	10.33	10.33	YokoyamaEtal2018
Mackay	U-Th	325-M0031A-02R-2W_5-10	-19.68	150.24	13238	2	Coral - Isopora	U-Th	0	0	0	-84.3	10.33	10.33	YokoyamaEtal2018
Mackay	U-Th	325-M0031A-07R-1W_16-24	-19.68	150.24	15088	3	Coral - Isopora	U-Th	0	0	0	-98.1	5.71	5.71	YokoyamaEtal2018
Mackay	U-Th	325-M0031A-07R-1W_16-24	-19.68	150.24	15159	4	Coral - Isopora	U-Th	0	0	0	-98.1	5.71	5.71	YokoyamaEtal2018
Mackay	radiocarbon	325-M0031A-08R-1W_31-36	-19.68	150.24	13715	40	Coral - Acropora (humilis gpr)	marine	12	10	0	-101.24	5.57	5.57	YokoyamaEtal2018
Mackay	U-Th	325-M0031A-08R-1W_36-41	-19.68	150.24	15282	4	Coral - Acropora (humilis gpr)	U-Th	0	0	0	-101.29	5.57	5.57	YokoyamaEtal2018
Mackay	U-Th	325-M0031A-08R-CCW_0-8	-19.68	150.24	15450	3	Coral - Acropora (humilis gpr)	U-Th	0	0	0	-101.37	5.57	5.57	YokoyamaEtal2018
Mackay	radiocarbon	325-M0031A-08R-CCW_0-8	-19.68	150.24	13640	45	Coral - Acropora (humilis gpr)	marine	12	10	0	-101.37	5.57	5.57	YokoyamaEtal2018
Mackay	U-Th	325-M0031A-11R-1W_20-24	-19.68	150.24	24072	6	Coral - Acropora	U-Th	0	0	-1	-114.62	2.75	2.75	YokoyamaEtal2018
Mackay	U-Th	325-M0031A-11R-1W_4-9	-19.68	150.24	22392	8	Coral - Acropora	U-Th	0	0	-1	-114.47	2.75	2.75	YokoyamaEtal2018
Mackay	radiocarbon	325-M0031A-12R-1W_5-17	-19.68	150.24	22060	75	Coral - Pavona maldivensis	marine	12	10	-1	-117.55	1.17	1.17	YokoyamaEtal2018
Mackay	radiocarbon	325-M0031A-13R-1W_121-122	-19.68	150.24	22003	161	Coral - Merulinidae	marine	12	10	-1	-120.12	1.44	1.44	YokoyamaEtal2018
Mackay	U-Th	325-M0031A-13R-1W_146-149	-19.68	150.24	25926	7	Coral - Acropora	U-Th	0	0	-1	-120.38	1.44	1.44	YokoyamaEtal2018
Mackay	radiocarbon	325-M0031A-13R-1W_96-98	-19.68	150.24	21105	70	Coral - Acropora	marine	12	10	-1	-119.87	1.44	1.44	YokoyamaEtal2018
Mackay	U-Th	325-M0031A-16R-1W_0-3	-19.68	150.24	25100	200	Coral - Cyphastrea	U-Th	0	0	-1	-127.92	2.95	2.95	YokoyamaEtal2018
Mackay	radiocarbon	325-M0032A-01R-1W_2-3	-19.68	150.24	9338	80	Coral? - Unknown	marine	12	10	0	-69.33	41.02	41.02	YokoyamaEtal2018
Mackay	radiocarbon	325-M0032A-01R-1W_25-32	-19.68	150.24	10174	58	Coral - Montipora	marine	12	10	0	-69.58	41.03	41.03	YokoyamaEtal2018
Mackay	radiocarbon	325-M0032A-01R-1W_31-33A	-19.68	150.24	10390	39	Coral - Montipora	marine	12	10	0	-69.62	41.03	41.03	YokoyamaEtal2018
Mackay	radiocarbon	325-M0032A-01R-1W_31-33B	-19.68	150.24	10472	67	Coral - Montipora	marine	12	10	0	-69.62	41.02	41.02	YokoyamaEtal2018
Mackay	radiocarbon	325-M0032A-03R-1W_24-28	-19.68	150.24	12910	45	Coral - Isopora	marine	12	10	0	-90.36	5.21	5.21	YokoyamaEtal2018
Mackay	radiocarbon	325-M0032A-03R-1W_24-28	-19.68	150.24	12961	58	Coral - Isopora?	marine	12	10	0	-90.36	5.15	5.15	YokoyamaEtal2018
Mackay	radiocarbon	325-M0032A-03R-2W_11-13	-19.68	150.24	13040	40	Coral - Isopora	marine	12	10	0	-90.67	5.15	5.15	YokoyamaEtal2018
Mackay	radiocarbon	325-M0032A-03R-CCW_11-13	-19.68	150.24	13193	97	Coral - Acroporidae?	marine	12	10	0	-90.67	5.15	5.15	YokoyamaEtal2018
Mackay	radiocarbon	325-M0032A-07R-1W_16-23	-19.68	150.24	13425	45	Coral - Porites	marine	12	10	0	-97.8	5.23	5.23	YokoyamaEtal2018
Mackay	radiocarbon	325-M0032A-07R-CCW_1-5	-19.68	150.24	13638	95	Coral - Montipora?	marine	12	10	0	-97.92	5.23	5.23	YokoyamaEtal2018
Mackay	radiocarbon	325-M0032A-07R-CCW_4-9	-19.68	150.24	13495	45	Coralline algae - aA1	marine	12	10	0	-97.95	5.23	5.23	YokoyamaEtal2018
Mackay	radiocarbon	325-M0032A-07R-CCW_4-9	-19.68	150.24	13185	45	Coral - Stylophora pistillata?	marine	12	10	0	-97.95	5.23	5.23	YokoyamaEtal2018
Mackay	radiocarbon	325-M0032A-08R-1W_11-15	-19.68	150.24	13650	45	Coralline algae - aA1	marine	12	10	0	-99.73	5.15	5.15	YokoyamaEtal2018
Mackay	radiocarbon	325-M0032A-08R-1W_37-40	-19.68	150.24	12470	45	Coralline algae - aA1	marine	12	10	0	-99.98	5.15	5.15	YokoyamaEtal2018
Mackay	U-Th	325-M0032A-08R-2W_1-17	-19.68	150.24	15329	4	Coral - Isopora	U-Th	0	0	0	-100.13	5.15	5.15	YokoyamaEtal2018
Mackay	U-Th	325-M0032A-08R-2W_1-17	-19.68	150.24	15460	3	Coral - Isopora	U-Th	0	0	0	-100.13	5.15	5.15	YokoyamaEtal2018
Mackay	U-Th	325-M0032A-08R-2W_1-17	-19.68	150.24	15484	3	Coral - Isopora	U-Th	0	0	0	-100.13	5.15	5.15	YokoyamaEtal2018
Mackay	U-Th	325-M0032A-08R-2W_1-17	-19.68	150.24	15611	4	Coral - Isopora	U-Th	0	0	0	-100.13	5.15	5.15	YokoyamaEtal2018
Mackay	U-Th	325-M0032A-08R-2W_17-25	-19.68	150.24	15477	3	Coral - Isopora	U-Th	0	0	0	-100.25	5.15	5.15	YokoyamaEtal2018
Mackay	U-Th	325-M0032A-08R-2W_17-25	-19.68	150.24	15572	4	Coral - Isopora	U-Th	0	0	0	-100.25	5.15	5.15	YokoyamaEtal2018
Mackay	radiocarbon	325-M0032A-08R-CCW_0-2	-19.68	150.24	19350	150	Coral? - Unknown	marine	12	10	0	-100.33	5.15	5.15	YokoyamaEtal2018
Mackay	radiocarbon	325-M0032A-08R-CCW_0-2	-19.68	150.24	19346	133	Coral? - Unknown	marine	12	10	0	-100.33	5.15	5.15	YokoyamaEtal2018
Mackay	U-Th	325-M0032A-09R-1W_11-16	-19.68	150.24	22856	12	Coral - Isopora	U-Th	0	0	0	-101.73	5.09	5.09	YokoyamaEtal2018
Mackay	U-Th	325-M0032A-09R-1W_11-16	-19.68	150.24	22904	117	Coral - Isopora	U-Th	0	0	0	-101.73	5.09	5.09	YokoyamaEtal2018
Mackay	U-Th	325-M0032A-09R-1W_16-24	-19.68	150.24	22891	25	Coral - Isopora	U-Th	0	0	0	-101.8	5.09	5.09	YokoyamaEtal2018
Mackay	radiocarbon	325-M0032A-09R-1W_8-10	-19.68	150.24	18905	132	Unknown -	marine	12	10	0	-101.69	5.09	5.09	YokoyamaEtal2018
Mackay	U-Th	325-M0032A-10R-1W_18-20	-19.68	150.24	23487	147	Coral - Pocillopora	U-Th	0	0	0	-102.95	5	5	YokoyamaEtal2018
Mackay	radiocarbon	325-M0032A-10R-1W_31-32	-19.68	150.24	20360	70	Coralline algae - aA1	marine	12	10	0	-103.11	5	5	YokoyamaEtal2018
Mackay	U-Th	325-M0032A-10R-CCW_9-10	-19.68	150.24	22100	109	Coral - Acropora (humilis gpr)	U-Th	0	0	0	-103.25	5	5	YokoyamaEtal2018
Mackay	radiocarbon	325-M0032A-11R-1W_16-22	-19.68	150.24	19575	60	Coralline algae - aA1	marine	12	10	0	-103.29	5.21	5.21	YokoyamaEtal2018
Mackay	radiocarbon	325-M0032A-11R-1W_32-36	-19.68	150.24	21118	81	Coralline algae - aA1	marine	12	10	0	-103.82	5.21	5.21	YokoyamaEtal2018
Mackay	radiocarbon	325-M0032A-12R-1W_4-6	-19.68	150.24	20002	138	Coral - Pocilloporidae	marine	12	10	-1	-110.15	1.84	1.84	YokoyamaEtal2018
Mackay	U-Th	325-M0032A-12R-CCW_5-7	-19.68	150.24	22096	111	Coral - Acropora (humilis gpr)	U-Th	0	0	-1	-110.25	1.84	1.84	YokoyamaEtal2018
Mackay	U-Th	325-M0032A-13R-1W_12-15	-19.68	150.24	24921	131	Coral - Merulinidae?	U-Th	0	0	0	-97.23	15.08	15.08	YokoyamaEtal2018
Mackay	U-Th	325-M0032A-13R-CCW_9-12	-19.68	150.24	25408	125	Coral - Hydnophora?	U-Th	0	0	0	-97.5	15.08	15.08	YokoyamaEtal2018
Mackay	U-Th	325-M0032A-14R-1W_4-7	-19.68	150.24	25502	130	Coral - Pocillopora	U-Th	0	0	0	-99.16	15.09	15.09	YokoyamaEtal2018
Mackay	U-Th	325-M0032A-14R-CCW_8-12	-19.68	150.24	25382	127	Coral - Hydnophora	U-Th	0	0	0	-99.35	15.09	15.09	YokoyamaEtal2018
Mackay	U-Th	325-M0032A-16R-1W_12-15	-19.68	150.24	27349	136	Coral - Acropora	U-Th	0	0	-1	-117.23	1.73	1.73	YokoyamaEtal2018
Mackay	radiocarbon	325-M0033A-01R-1W_15-17	-19.68	150.24	10610	45	Coral - Porites	marine	12	10	0	-92.16	20.03	20.03	YokoyamaEtal2018
Mackay	radiocarbon	325-M0033A-01R-1W_5-7	-19.68	150.24	9705	40	Coral - Porites	marine	12	10	0	-92.06	20.03	20.03	YokoyamaEtal2018
Mackay	radiocarbon	325-M0033A-02R-1W_27-30	-19.68	150.24	11605	40	Coralline algae - aA1	marine	12	10	-1	-93.78	1.07	1.07	YokoyamaEtal2018
Mackay	radiocarbon	325-M0033A-02R-1W_27-30B	-19.68	150.24	11697	46	Coralline algae - aA3	marine	12	10	-1	-93.78	1.07	1.07	YokoyamaEtal2018
Mackay	radiocarbon	325-M0033A-03R-1W_22-27	-19.68	150.24	12220	45	Coralline algae - aA1	marine	12	10	-1	-95.25	1.07	1.07	YokoyamaEtal2018
Mackay	radiocarbon	325-M0033A-03R-1W_28-30	-19.68	150.24	12065	40	Coralline algae - aA1	marine	12	10	-1	-95.29	1.07	1.07	YokoyamaEtal2018
Mackay	radiocarbon	325-M0033A-03R-2W_4-6	-19.68	150.24	12520	40	Coral - Acropora (humilis grp.)	marine	12	10	-1	-95.38	1.07	1.07	YokoyamaEtal2018
Mackay	U-Th	325-M0033A-03R-CCW_0-7	-19.68	150.24	14031	13	Coral - Acropora (humilis grp.)	U-Th	0	0	-1	-95.36	1.07	1.07	YokoyamaEtal2018
Mackay	radiocarbon	325-M0033A-03R-CCW_4-6	-19.68	150.24	12880	50	Coral - Millepora	marine	12	10	-1	-95.38	1.07	1.07	YokoyamaEtal2018
Mackay	radiocarbon	325-M0033A-04R-1W_12-14	-19.68	150.24	12585	45	Coralline algae - aA1	marine	12	10	0	-91.63	5.12	5.12	YokoyamaEtal2018
Mackay	radiocarbon	325-M0033A-04R-1W_12-14B	-19.68	150.24	12553	52	Coralline algae - aA1	marine	12	10	0	-91.63	5.12	5.12	YokoyamaEtal2018
Mackay	U-Th	325-M0033A-04R-1W_12-18	-19.68	150.24	14369	35	Coral - Porites?	U-Th	0	0	0	-91.65	5.12	5.12	YokoyamaEtal2018
Mackay	radiocarbon	325-M0033A-04R-1W_20-25	-19.68	150.24	12685	45	Coralline algae - aA1	marine	12	10	0	-91.72	5.12	5.12	YokoyamaEtal2018
Mackay	radiocarbon	325-M0033A-04R-CCW_0-8	-19.68	150.24	13080	65	Coral - Porites	marine	12	10	0	-91.85	5.12	5.12	YokoyamaEtal2018
Mackay	radiocarbon	325-M0033A-04R-CCW_0-8	-19.68	150.24	13045	45	Coralline algae - aA1	marine	12	10	0	-91.85	5.12	5.12	YokoyamaEtal2018
Mackay	radiocarbon	325-M0033A-05R-1W_107-114	-19.68	150.24	13095	45	Coral - Acropora (humilis gpr)	marine	12	10	0	-96.61	2.5	2.5	YokoyamaEtal2018
Mackay	radiocarbon	325-M0033A-05R-1W_112-122	-19.68	150.24	12738	39	Coral - Acropora gr. humilis	marine	12	10	0	-96.67	2.5	2.5	YokoyamaEtal2018
Mackay	U-Th	325-M0033A-05R-1W_116-121	-19.68	150.24	14956	20	Coral - Acropora (humils grp.)	U-Th	0	0	0	-96.69	2.5	2.5	YokoyamaEtal2018
Mackay	radiocarbon	325-M0033A-05R-1W_25-30	-19.68	150.24	12996	79	Coralline algae - aA1	marine	12	10	0	-95.78	2.5	2.5	YokoyamaEtal2018
Mackay	radiocarbon	325-M0033A-05R-1W_37-39	-19.68	150.24	13040	50	Coralline algae? -	marine	12	10	0	-95.88	2.5	2.5	YokoyamaEtal2018
Mackay	radiocarbon	325-M0033A-05R-1W_52-64	-19.68	150.24	12930	65	Coralline algae - aA1	marine	12	10	0	-96.08	2.5	2.5	YokoyamaEtal2018
Mackay	U-Th	325-M0033A-05R-1W_68-74	-19.68	150.24	15024	17	Coral - Isopora	U-Th	0	0	0	-96.21	2.5	2.5	YokoyamaEtal2018
Mackay	radiocarbon	325-M0033A-05R-1W_79-85	-19.68	150.24	12935	45	Coralline algae - aA1	marine	12	10	0	-96.32	2.5	2.5	YokoyamaEtal2018
Mackay	U-Th	325-M0033A-05R-1W_88-97	-19.68	150.24	14995	30	Coral - Acropora (humils grp.)	U-Th	0	0	0	-96.42	2.5	2.5	YokoyamaEtal2018
Mackay	radiocarbon	325-M0033A-05R-1W_98-106	-19.68	150.24	13197	65	Coral - Acropora gr. humilis	marine	12	10	0	-96.52	2.5	2.5	YokoyamaEtal2018
Mackay	radiocarbon	325-M0033A-07R-1W_19-26	-19.68	150.24	12710	45	Coralline algae - aA1	marine	12	10	0	-98.03	2.64	2.64	YokoyamaEtal2018
Mackay	radiocarbon	325-M0033A-07R-1W_19-26	-19.68	150.24	12926	104	Coralline algae - aA1	marine	12	10	0	-98.03	2.64	2.64	YokoyamaEtal2018
Mackay	radiocarbon	325-M0033A-07R-1W_46-48	-19.68	150.24	13260	50	Coral - Acroporidae?	marine	12	10	0	-98.2	2.64	2.64	YokoyamaEtal2018
Mackay	radiocarbon	325-M0033A-07R-2W_0-2	-19.68	150.24	13240	40	Coral - Isopora	marine	12	10	0	-98.35	2.64	2.64	YokoyamaEtal2018
Mackay	radiocarbon	325-M0033A-07R-CCW_0-2	-19.68	150.24	13400	50	Coral - Isopora	marine	12	10	0	-98.35	2.64	2.64	YokoyamaEtal2018
Mackay	U-Th	325-M0033A-07R-CCW_2-10	-19.68	150.24	15049	13	Coral - Isopora	U-Th	0	0	0	-98.4	2.64	2.64	YokoyamaEtal2018
Mackay	radiocarbon	325-M0033A-08R-1W_0-10	-19.68	150.24	12865	45	Coralline algae - aA1	marine	12	10	0	-96.85	5.12	5.12	YokoyamaEtal2018
Mackay	U-Th	325-M0033A-08R-1W_13-17	-19.68	150.24	14921	113	Coral - Isopora	U-Th	0	0	0	-96.95	5.12	5.12	YokoyamaEtal2018
Mackay	U-Th	325-M0033A-09R-1W_10-16	-19.68	150.24	15167	97	Coral - Isopora	U-Th	0	0	0	-98.43	5.14	5.14	YokoyamaEtal2018
Mackay	radiocarbon	325-M0033A-10R-1W_10-12	-19.68	150.24	13820	50	Coral - Pocillopora	marine	12	10	0	-102.41	2.63	2.63	YokoyamaEtal2018
Mackay	U-Th	325-M0033A-10R-1W_16-23	-19.68	150.24	15448	77	Coral - Acropora (humilis gpr)	U-Th	0	0	0	-100	5.07	5.07	YokoyamaEtal2018
Mackay	radiocarbon	325-M0033A-10R-1W_17-23	-19.68	150.24	13715	45	Coral - Acropora (humilis gpr)	marine	12	10	0	-100	5.07	5.07	YokoyamaEtal2018
Mackay	U-Th	325-M0033A-10R-1W_41-49	-19.68	150.24	15331	92	Coral - Isopora	U-Th	0	0	0	-100.25	5.07	5.07	YokoyamaEtal2018
Mackay	radiocarbon	325-M0033A-11R-1W_12-15	-19.68	150.24	13576	51	Bryozoan -	marine	12	10	0	-101.44	5.09	5.09	YokoyamaEtal2018
Mackay	radiocarbon	325-M0033A-11R-1W_17-21	-19.68	150.24	13993	63	Coralline algae - aA1	marine	12	10	0	-101.49	5.09	5.09	YokoyamaEtal2018
Mackay	radiocarbon	325-M0033A-11R-1W_17-21A	-19.68	150.24	13766	47	Coralline algae - aA1	marine	12	10	0	-101.49	5.09	5.09	YokoyamaEtal2018
Mackay	radiocarbon	325-M0033A-11R-1W_17-21B	-19.68	150.24	13870	46	Coralline algae - aA1	marine	12	10	0	-101.49	5.09	5.09	YokoyamaEtal2018
Mackay	radiocarbon	325-M0033A-11R-1W_17-21D	-19.68	150.24	13951	46	Coralline algae - aA1	marine	12	10	0	-101.49	5.09	5.09	YokoyamaEtal2018
Mackay	radiocarbon	325-M0033A-11R-1W_31-33	-19.68	150.24	18990	65	Coral - Seriatopora?	marine	12	10	0	-101.62	5.09	5.09	YokoyamaEtal2018
Mackay	radiocarbon	325-M0033A-11R-1W_36-44	-19.68	150.24	19588	116	Coralline algae - aA1	marine	12	10	0	-101.7	5.09	5.09	YokoyamaEtal2018
Mackay	radiocarbon	325-M0033A-11R-1W_36-44	-19.68	150.24	19235	55	Coral - Seriatopora	marine	12	10	0	-101.7	5.09	5.09	YokoyamaEtal2018
Mackay	radiocarbon	325-M0033A-11R-1W_36-44b	-19.68	150.24	19510	66	Coralline algae - aA1	marine	12	10	0	-101.7	5.09	5.09	YokoyamaEtal2018
Mackay	radiocarbon	325-M0033A-11R-CCW_5-11	-19.68	150.24	18670	65	Coralline algae - aA1	marine	12	10	0	-101.83	5.09	5.09	YokoyamaEtal2018
Mackay	radiocarbon	325-M0033A-12R-1W_19-22	-19.68	150.24	19549	68	Coralline algae - aA1	marine	12	10	0	-103	5	5	YokoyamaEtal2018
Mackay	radiocarbon	325-M0033A-12R-1W_26-33	-19.68	150.24	19985	65	Coral - Coscinarea columna	marine	12	10	0	-103.09	5	5	YokoyamaEtal2018
Mackay	radiocarbon	325-M0033A-12R-1W_33-37	-19.68	150.24	20015	65	Coral - Coscinarea columna	marine	12	10	0	-103.15	5	5	YokoyamaEtal2018
Mackay	radiocarbon	325-M0033A-12R-1W_8-11	-19.68	150.24	19630	55	Coralline algae - aA1	marine	12	10	0	-102.89	5	5	YokoyamaEtal2018
Mackay	radiocarbon	325-M0033A-13R-1W_20-25	-19.68	150.24	19375	55	Coralline algae - aA1	marine	12	10	0	-104.03	5.04	5.04	YokoyamaEtal2018
Mackay	radiocarbon	325-M0033A-13R-1W_20-25B	-19.68	150.24	19597	67	Coralline algae - aA1	marine	12	10	0	-104.03	5.04	5.04	YokoyamaEtal2018
Mackay	radiocarbon	325-M0033A-13R-CCW_1-3	-19.68	150.24	20020	60	Coralline algae - aA1	marine	12	10	0	-104.46	5.04	5.04	YokoyamaEtal2018
Mackay	radiocarbon	325-M0033A-13R-CCW_1-3B	-19.68	150.24	20665	72	Coral - Dipsastrea gr. pallida	marine	12	10	0	-104.46	5.04	5.04	YokoyamaEtal2018
Mackay	U-Th	325-M0033A-14R-1W_0-6	-19.68	150.24	23733	114	Coral - Acropora (tabular grp)	U-Th	0	0	0	-95.6	15.03	15.03	YokoyamaEtal2018
Mackay	U-Th	325-M0033A-15R-1W_50-54	-19.68	150.24	24691	146	Coral - Cyphastrea	U-Th	0	0	0	-97.32	15	15	YokoyamaEtal2018
Mackay	radiocarbon	325-M0033A-15R-1W_6-8	-19.68	150.24	20512	123	Coral - Acroporidae?	marine	12	10	0	-96.87	15	15	YokoyamaEtal2018
Mackay	U-Th	325-M0033A-15R-2W_5-7	-19.68	150.24	27200	4000	Coral - Unknown	U-Th	0	0	0	-97.41	15	15	YokoyamaEtal2018
Mackay	radiocarbon	325-M0033A-15R-CCW_5-7	-19.68	150.24	21343	137	Coralline algae - aA3	marine	12	10	0	-97.41	15	15	YokoyamaEtal2018
Mackay	radiocarbon	325-M0033A-16R-1W_13-22	-19.68	150.24	21144	155	Coral - Dipsastrea	marine	12	10	0	-97.97	15.01	15.01	YokoyamaEtal2018
Mackay	U-Th	325-M0033A-16R-1W_23-27	-19.68	150.24	24980	120	Coral - Dipsastrea	U-Th	0	0	0	-98.05	15.01	15.01	YokoyamaEtal2018
Mackay	radiocarbon	325-M0033A-16R-1W_27-30	-19.68	150.24	21669	150	Coral - Hydnophora	marine	12	10	0	-98.09	15.01	15.01	YokoyamaEtal2018
Mackay	radiocarbon	325-M0033A-16R-1W_40-45	-19.68	150.24	21370	105	Coralline algae - aA2	marine	12	10	0	-98.22	15.01	15.01	YokoyamaEtal2018
Mackay	U-Th	325-M0033A-16R-1W_55-60	-19.68	150.24	25038	156	Coral - Isopora	U-Th	0	0	0	-98.38	15.01	15.01	YokoyamaEtal2018
Mackay	U-Th	325-M0033A-16R-1W_82-85	-19.68	150.24	25062	155	Coral - Merulinidae (Goniastrea?)	U-Th	0	0	0	-98.64	15.01	15.01	YokoyamaEtal2018
Mackay	U-Th	325-M0033A-18R-1W_23-30	-19.68	150.24	25455	154	Coral - Pocillopora	U-Th	0	0	0	-99.56	15.03	15.03	YokoyamaEtal2018
Mackay	radiocarbon	325-M0033A-18R-1W_9-14	-19.68	150.24	21475	105	Coralline algae? - aA3	marine	12	10	0	-99.41	15.03	15.03	YokoyamaEtal2018
Mackay	radiocarbon	325-M0033A-19R-1W_11-13	-19.68	150.24	22463	152	Coral - Porites or Montipora	marine	12	10	0	-94.92	41.02	41.02	YokoyamaEtal2018
Mackay	U-Th	325-M0033A-22R-1W_24-26	-19.68	150.24	26547	194	Coral - Porites	U-Th	0	0	-1	-120.55	0.54	0.54	YokoyamaEtal2018
Mackay	radiocarbon	325-M0034A-01R-1W_20-23	-19.69	150.23	9100	55	Coral - unknown	marine	12	10	0	-32.12	41	41	YokoyamaEtal2018
Mackay	radiocarbon	325-M0034A-01R-1W_21-24	-19.69	150.23	8904	46	Coralline algae - aA3	marine	12	10	0	-32.13	41	41	YokoyamaEtal2018
Mackay	U-Th	325-M0034A-01R-1W_26-34	-19.69	150.23	10316	45	Coral - Porites	U-Th	0	0	0	-48.2	5.03	5.03	YokoyamaEtal2018
Mackay	radiocarbon	325-M0034A-01R-1W_33-36	-19.69	150.23	9190	50	Coralline algae - aA1	marine	12	10	0	-48.24	5.03	5.03	YokoyamaEtal2018
Mackay	radiocarbon	325-M0034A-01R-1W_35-38	-19.69	150.23	9347	75	Coral - Porites	marine	12	10	0	-48.27	5.03	5.03	YokoyamaEtal2018
Mackay	radiocarbon	325-M0034A-01R-1W_35-46	-19.69	150.23	9209	55	Coral - Porites	marine	12	10	0	-48.3	5.03	5.03	YokoyamaEtal2018
Mackay	radiocarbon	325-M0034A-01R-1W_46-54	-19.69	150.23	9168	56	Coral - Porites	marine	12	10	0	-48.4	5.03	5.03	YokoyamaEtal2018
Mackay	radiocarbon	325-M0034A-01R-2W_2-4	-19.69	150.23	9360	40	Coral - Merulinidae	marine	12	10	0	-48.73	5.03	5.03	YokoyamaEtal2018
Mackay	radiocarbon	325-M0034A-01R-CCW_2-4	-19.69	150.23	9296	60	Coral - Dipsastrea	marine	12	10	0	-48.73	5.03	5.03	YokoyamaEtal2018
Mackay	radiocarbon	325-M0034A-02R-1W_28-30	-19.69	150.23	9670	55	Coralline algae - aA1	marine	12	10	0	-49.69	5.09	5.09	YokoyamaEtal2018
Mackay	radiocarbon	325-M0034A-02R-1W_37-41	-19.69	150.23	9755	55	Coralline algae - aA1	marine	12	10	0	-49.69	5.09	5.09	YokoyamaEtal2018
Mackay	radiocarbon	325-M0034A-02R-CCW_0-5	-19.69	150.23	9735	55	Coralline algae - aA1	marine	12	10	0	-49.88	5.09	5.09	YokoyamaEtal2018
Mackay	radiocarbon	325-M0034A-02R-CCW_6-10	-19.69	150.23	9828	120	Coral - Platygyra?	marine	12	10	0	-49.93	5.09	5.09	YokoyamaEtal2018
Mackay	radiocarbon	325-M0034A-04R-1W_11-15	-19.69	150.23	10255	45	Coral - Isopora	marine	12	10	0	-52.53	5.08	5.08	YokoyamaEtal2018
Mackay	radiocarbon	325-M0034A-04R-1W_19-24	-19.69	150.23	10320	45	Coral - Isopora	marine	12	10	0	-52.61	5.08	5.08	YokoyamaEtal2018
Mackay	radiocarbon	325-M0034A-04R-1W_2-6	-19.69	150.23	10275	55	Coralline algae - aA1	marine	12	10	0	-52.44	5.08	5.08	YokoyamaEtal2018
Mackay	radiocarbon	325-M0034A-04R-1W_35-38	-19.69	150.23	10295	55	Coralline algae - aA1	marine	12	10	0	-52.77	5.08	5.08	YokoyamaEtal2018
Mackay	radiocarbon	325-M0034A-07R-1W_4-6	-19.69	150.23	10788	76	Coral - Isopora	marine	12	10	0	-56.95	5.33	5.33	YokoyamaEtal2018
Mackay	radiocarbon	325-M0034A-07R-CCW_12-14	-19.69	150.23	10649	79	Coral - Isopora	marine	12	10	0	-57.14	5.33	5.33	YokoyamaEtal2018
Mackay	radiocarbon	325-M0034A-08R-1W_0-10	-19.69	150.23	10685	45	Coral - A. humilis gr.?	marine	12	10	0	-61.55	2.68	2.68	YokoyamaEtal2018
Mackay	radiocarbon	325-M0034A-08R-1W_38-41	-19.69	150.23	10865	55	Coralline algae - aA1	marine	12	10	0	-61.89	2.68	2.68	YokoyamaEtal2018
Mackay	radiocarbon	325-M0034A-08R-1W_43-45	-19.69	150.23	10764	74	Coral? - Unknown	marine	12	10	0	-61.94	2.68	2.68	YokoyamaEtal2018
Mackay	radiocarbon	325-M0034A-09R-1W_17-21	-19.69	150.23	10805	55	Coralline algae - aA1	marine	12	10	0	-63.19	2.55	2.55	YokoyamaEtal2018
Mackay	radiocarbon	325-M0034A-09R-1W_21-31	-19.69	150.23	10660	45	Coralline algae - aA1	marine	12	10	0	-63.26	2.55	2.55	YokoyamaEtal2018
Mackay	radiocarbon	325-M0034A-09R-1W_42-44	-19.69	150.23	11020	82	Coral or spiculite? - Isopora?	marine	12	10	0	-63.43	2.55	2.55	YokoyamaEtal2018
Mackay	radiocarbon	325-M0034A-09R-1W_57-61	-19.69	150.23	10905	55	Coralline algae - aA1	marine	12	10	0	-63.59	2.55	2.55	YokoyamaEtal2018
Mackay	U-Th	325-M0034A-09R-1W_78-85	-19.69	150.23	12157	17	Coral - Isopora	U-Th	0	0	0	-63.81	2.55	2.55	YokoyamaEtal2018
Mackay	radiocarbon	325-M0034A-09R-1W_89-91	-19.69	150.23	10769	60	Coral - Isopora	marine	12	10	0	-63.9	2.55	2.55	YokoyamaEtal2018
Mackay	radiocarbon	325-M0034A-10R-1W_36-38	-19.69	150.23	10860	45	Coralline algae - aA1	marine	12	10	0	-64.87	2.63	2.63	YokoyamaEtal2018
Mackay	radiocarbon	325-M0034A-10R-1W_36-38B	-19.69	150.23	11011	58	Coral - Acropora	marine	12	10	0	-64.87	2.63	2.63	YokoyamaEtal2018
Mackay	U-Th	325-M0034A-10R-1W_48-53	-19.69	150.23	12346	59	Coral - Acropora (tab hya grp.)	U-Th	0	0	0	-65	2.63	2.63	YokoyamaEtal2018
Mackay	radiocarbon	325-M0034A-10R-1W_61-64	-19.69	150.23	10910	45	Coralline algae - aA1	marine	12	10	0	-65.13	2.63	2.63	YokoyamaEtal2018
Mackay	radiocarbon	325-M0034A-10R-1W_8-10	-19.69	150.23	10850	60	Coralline algae - aA1	marine	12	10	0	-64.59	2.63	2.63	YokoyamaEtal2018
Mackay	radiocarbon	325-M0034A-11R-1W_22-25	-19.69	150.23	11020	45	Coralline algae - aA1	marine	12	10	0	-63.73	5.04	5.04	YokoyamaEtal2018
Mackay	U-Th	325-M0034A-11R-1W_25-35	-19.69	150.23	12476	12	Coral - Goniopora	U-Th	0	0	0	-63.8	5.04	5.04	YokoyamaEtal2018
Mackay	U-Th	325-M0034A-11R-1W_25-35	-19.69	150.23	12537	11	Coral - Goniopora	U-Th	0	0	0	-63.8	5.04	5.04	YokoyamaEtal2018
Mackay	U-Th	325-M0034A-11R-1W_25-35	-19.69	150.23	12570	59	Coral - Goniopora	U-Th	0	0	0	-63.8	5.04	5.04	YokoyamaEtal2018
Mackay	radiocarbon	325-M0034A-11R-1W_62-72	-19.69	150.23	11110	45	Coral - Goniopora	marine	12	10	0	-64.17	5.04	5.04	YokoyamaEtal2018
Mackay	radiocarbon	325-M0034A-11R-1W_7-9	-19.69	150.23	10884	69	Coral - Acropora?	marine	12	10	0	-63.58	5.04	5.04	YokoyamaEtal2018
Mackay	U-Th	325-M0034A-12R-1W_1-3	-19.69	150.23	13874	40	Coral - Isopora?	U-Th	0	0	0	-65.02	5.06	5.06	YokoyamaEtal2018
Mackay	radiocarbon	325-M0034A-12R-1W_43-46	-19.69	150.23	11564	43	Coral - Acropora	marine	12	10	0	-65.44	5.06	5.06	YokoyamaEtal2018
Mackay	radiocarbon	325-M0034A-12R-2W_11-14	-19.69	150.23	11459	62	Coral - Acropora	marine	12	10	0	-65.72	5.06	5.06	YokoyamaEtal2018
Mackay	U-Th	325-M0034A-12R-2W_3-5	-19.69	150.23	13092	78	Coral - Isopora	U-Th	0	0	0	-65.63	5.06	5.06	YokoyamaEtal2018
Mackay	U-Th	325-M0034A-12R-2W_7-10	-19.69	150.23	12825	161	Coral - Isopora?	U-Th	0	0	0	-65.67	5.06	5.06	YokoyamaEtal2018
Mackay	radiocarbon	325-M0034A-12R-2W_7-10	-19.69	150.23	11359	64	Coral - Isopora?	marine	12	10	0	-65.67	5.06	5.06	YokoyamaEtal2018
Mackay	radiocarbon	325-M0034A-13R-1W_6-8	-19.69	150.23	10085	71	Coral - Isopora or Acropora	marine	12	10	0	-66.57	5.17	5.17	YokoyamaEtal2018
Mackay	U-Th	325-M0034A-13R-2W_6-8	-19.69	150.23	-	-	Coral - Stylophora pistillata?	U-Th	0	0	0	-66.67	5.17	5.17	YokoyamaEtal2018
Mackay	radiocarbon	325-M0034A-13R-CCW_6-8	-19.69	150.23	10043	74	Coral - Isopora or Acropora	marine	12	10	0	-66.67	5.17	5.17	YokoyamaEtal2018
Mackay	radiocarbon	325-M0034A-14R-1W_2-4	-19.69	150.23	11611	79	Coral - Unknown	marine	12	10	-1	-73.03	1.28	1.28	YokoyamaEtal2018
Mackay	U-Th	325-M0035A-03R-1W_35-38	-19.67	150.24	15100	18	Coral - Isopora	U-Th	0	0	-1	-105.66	1.41	1.41	YokoyamaEtal2018
Mackay	radiocarbon	325-M0035A-03R-2W_2-4	-19.67	150.24	13030	40	Coral - Isopora	marine	12	10	-1	-105.73	1.41	1.41	YokoyamaEtal2018
Mackay	radiocarbon	325-M0035A-03R-CCW_2-4A	-19.67	150.24	12915	45	Coral - Isopora	marine	12	10	-1	-105.72	1.41	1.41	YokoyamaEtal2018
Mackay	radiocarbon	325-M0035A-03R-CCW_2-4B	-19.67	150.24	12920	45	Coral - Isopora	marine	12	10	-1	-105.73	1.41	1.41	YokoyamaEtal2018
Mackay	U-Th	325-M0035A-05R-1W_39-43	-19.67	150.24	15023	18	Coral - Isopora	U-Th	0	0	-1	-109.09	0.37	0.37	YokoyamaEtal2018
Mackay	U-Th	325-M0035A-05R-1W_56-60	-19.67	150.24	14365	15	Coral - Isopora	U-Th	0	0	-1	-109.26	0.37	0.37	YokoyamaEtal2018
Mackay	U-Th	325-M0035A-05R-1W_6-8	-19.67	150.24	13602	23	Coral - Isopora/Acropora	U-Th	0	0	-1	-108.75	0.37	0.37	YokoyamaEtal2018
Mackay	radiocarbon	325-M0035A-05R-1W_85-92	-19.67	150.24	13355	45	Coral - Pocillopora	marine	12	10	-1	-109.56	0.37	0.37	YokoyamaEtal2018
Mackay	U-Th	325-M0035A-06R-1W_24-29	-19.67	150.24	15164	14	Coral - Isopora	U-Th	0	0	-1	-110.44	1.12	1.12	YokoyamaEtal2018
Mackay	radiocarbon	325-M0035A-07R-1W_11-13	-19.67	150.24	10510	45	Coral - Leptoseris cf. explanata?	marine	12	10	0	-106.8	5.12	5.12	YokoyamaEtal2018
Mackay	radiocarbon	325-M0035A-07R-1W_26-28	-19.67	150.24	14379	56	Coral? - Unknown	marine	12	10	0	-106.95	5.12	5.12	YokoyamaEtal2018
Mackay	radiocarbon	325-M0035A-07R-1W_4-5	-19.67	150.24	10505	45	Coral - Leptoseris explanata?	marine	12	10	0	-106.72	5.12	5.12	YokoyamaEtal2018
Mackay	radiocarbon	325-M0035A-08R-1W_15-18	-19.67	150.24	14482	54	Coral - Seriatopora	marine	12	10	0	-108.34	5.02	5.02	YokoyamaEtal2018
Mackay	radiocarbon	325-M0035A-08R-1W_37-39	-19.67	150.24	14715	100	Coralline algae? - Unknown	marine	12	10	0	-108.56	5.02	5.02	YokoyamaEtal2018
Mackay	radiocarbon	325-M0035A-08R-1W_55-64	-19.67	150.24	14557	103	Coralline algae -	marine	12	10	0	-108.77	5.02	5.02	YokoyamaEtal2018
Mackay	radiocarbon	325-M0035A-08R-1W_55-64b	-19.67	150.24	14577	47	Coralline algae -	marine	12	10	0	-108.77	5.02	5.02	YokoyamaEtal2018
Mackay	radiocarbon	325-M0035A-08R-1W_84-87	-19.67	150.24	14682	49	Coralline algae - aA4	marine	12	10	0	-109.03	5.02	5.02	YokoyamaEtal2018
Mackay	radiocarbon	325-M0035A-08R-CCW_0-5	-19.67	150.24	14514	53	Coralline algae - aA1	marine	12	10	0	-109.13	5.02	5.02	YokoyamaEtal2018
Mackay	radiocarbon	325-M0035A-09R-1W_35-37A	-19.67	150.24	14640	55	Coralline algae? -	marine	12	10	0	-110.04	5.02	5.02	YokoyamaEtal2018
Mackay	radiocarbon	325-M0035A-09R-1W_35-37B	-19.67	150.24	14565	50	Coralline algae? -	marine	12	10	0	-110.04	5.02	5.02	YokoyamaEtal2018
Mackay	radiocarbon	325-M0035A-10R-1W_17-22	-19.67	150.24	14784	56	Coralline algae - aA1	marine	12	10	0	-110.88	5.03	5.03	YokoyamaEtal2018
Mackay	radiocarbon	325-M0035A-10R-1W_24-31	-19.67	150.24	14825	51	Coralline algae - aA1	marine	12	10	0	-110.95	5.03	5.03	YokoyamaEtal2018
Mackay	U-Th	325-M0035A-10R-1W_4-6	-19.67	150.24	17906	36	Coral - Isopora?	U-Th	0	0	0	-110.73	5.03	5.03	YokoyamaEtal2018
Mackay	radiocarbon	325-M0035A-10R-1W_69-71	-19.67	150.24	14631	97	Coral - Seriatopora	marine	12	10	0	-111.38	5.03	5.03	YokoyamaEtal2018
Mackay	U-Th	325-M0035A-11R-1W_15-18	-19.67	150.24	17906	134	Coral - Montipora?	U-Th	0	0	0	-112.34	5.08	5.08	YokoyamaEtal2018
Mackay	radiocarbon	325-M0035A-11R-1W_26-31	-19.67	150.24	15165	59	Coralline algae - aA1	marine	12	10	0	-112.46	5.08	5.08	YokoyamaEtal2018
Mackay	U-Th	325-M0035A-11R-1W_32-33	-19.67	150.24	17434	12	Coral - Acropora	U-Th	0	0	0	-112.5	5.08	5.08	YokoyamaEtal2018
Mackay	radiocarbon	325-M0035A-11R-1W_34-36	-19.67	150.24	14918	94	Coralline algae -	marine	12	10	0	-112.53	5.08	5.08	YokoyamaEtal2018
Mackay	radiocarbon	325-M0035A-11R-1W_40-48	-19.67	150.24	15150	72	Coral - Acropora (humils grp.)	marine	12	10	0	-112.62	5.08	5.08	YokoyamaEtal2018
Mackay	U-Th	325-M0035A-11R-1W_40-48	-19.67	150.24	17924	219	Coral - Acropora gr. humilis	U-Th	0	0	0	-112.62	5.08	5.08	YokoyamaEtal2018
Mackay	U-Th	325-M0035A-11R-CCW_0-3	-19.67	150.24	17495	22	Coral - Acropora?	U-Th	0	0	0	-112.69	5.08	5.08	YokoyamaEtal2018
Mackay	U-Th	325-M0035A-12R-1W_62-64	-19.67	150.24	17624	17	Coral - Isopora	U-Th	0	0	0	-114.31	5	5	YokoyamaEtal2018
Mackay	radiocarbon	325-M0035A-12R-2W_4-6	-19.67	150.24	15380	50	Coral - Isopora	marine	12	10	0	-114.43	5	5	YokoyamaEtal2018
Mackay	radiocarbon	325-M0035A-12R-CCW_1-9	-19.67	150.24	15772	79	Coral - Isopora? Montipora?	marine	12	10	0	-114.43	5	5	YokoyamaEtal2018
Mackay	radiocarbon	325-M0035A-12R-CCWR_4-6	-19.67	150.24	15462	108	Coral - Isopora?	marine	12	10	0	-114.43	5	5	YokoyamaEtal2018
Mackay	U-Th	325-M0035A-13R-1W_40-46	-19.67	150.24	17377	14	Coral - Isopora	U-Th	0	0	0	-115.01	5.04	5.04	YokoyamaEtal2018
Mackay	radiocarbon	325-M0035A-14R-1W_24-30	-19.67	150.24	16188	62	Coralline algae - aA1	marine	12	10	0	-116.25	5.09	5.09	YokoyamaEtal2018
Mackay	radiocarbon	325-M0035A-14R-1W_33-38	-19.67	150.24	15666	99	Coral - Stylophora pistillata	marine	12	10	0	-116.33	5.09	5.09	YokoyamaEtal2018
Mackay	radiocarbon	325-M0035A-14R-1W_34-39	-19.67	150.24	16230	55	Coral - Stylophora pistillata	marine	12	10	0	-116.34	5.09	5.09	YokoyamaEtal2018
Mackay	U-Th	325-M0035A-14R-1W_3-7	-19.67	150.24	18368	3	Coral - Isopora	U-Th	0	0	0	-116.03	5.09	5.09	YokoyamaEtal2018
Mackay	radiocarbon	325-M0035A-15R-1W_30-34	-19.67	150.24	16120	56	Coralline algae - aA1	marine	12	10	0	-117.8	5.1	5.1	YokoyamaEtal2018
Mackay	radiocarbon	325-M0035A-16R-1W_14-19	-19.67	150.24	16872	138	Coral - Dipsastrea gr. pallida	marine	12	10	0	-119.14	5.12	5.12	YokoyamaEtal2018
Mackay	U-Th	325-M0035A-16R-2W_6-8	-19.67	150.24	19704	9	Coral - Acropora	U-Th	0	0	0	-119.05	5.12	5.12	YokoyamaEtal2018
Mackay	radiocarbon	325-M0035A-17R-1W_0-6	-19.67	150.24	17201	60	Coralline algae - aA1	marine	12	10	0	-120.51	5.1	5.1	YokoyamaEtal2018
Mackay	radiocarbon	325-M0035A-17R-1W_20-27	-19.67	150.24	17046	106	Coral - Acropora	marine	12	10	0	-120.71	5.1	5.1	YokoyamaEtal2018
Mackay	radiocarbon	325-M0035A-17R-1W_9-11	-19.67	150.24	17028	115	Coral - Tubipora	marine	12	10	0	-120.58	5.1	5.1	YokoyamaEtal2018
Mackay	radiocarbon	325-M0035A-18R-1W_10-15	-19.67	150.24	17343	170	Coralline algae - aA1	marine	12	10	0	-122.1	5.09	5.09	YokoyamaEtal2018
Mackay	U-Th	325-M0035A-18R-1W_14-20	-19.67	150.24	20318	7	Coral - Acropora (humilis grp.)	U-Th	0	0	0	-122.15	5.09	5.09	YokoyamaEtal2018
Mackay	U-Th	325-M0035A-18R-1W_21-26	-19.67	150.24	20175	8	Coral - Acropora (hyacinthus grp.?)	U-Th	0	0	0	-122.21	5.09	5.09	YokoyamaEtal2018
Mackay	U-Th	325-M0035A-20R-2W_0-2	-19.67	150.24	21300	200	Coral - Cyphastrea microphtalma	U-Th	0	0	0	-108.61	41.01	41.01	YokoyamaEtal2018
Mackay	radiocarbon	325-M0035A-20R-CCW_0-2	-19.67	150.24	18378	130	Coral - Cyphastrea microphtalma	marine	12	10	0	-108.61	41.01	41.01	YokoyamaEtal2018
Mackay	radiocarbon	325-M0035A-20R-CCWR_0-2	-19.67	150.24	18385	111	Coral - Cyphastrea microphtalma	marine	12	10	0	-108.61	41.01	41.01	YokoyamaEtal2018
Mackay	radiocarbon	325-M0036A-02R-1W_10-15	-19.67	150.24	11880	45	Coral - Isopora?	marine	12	10	-1	-105.13	1.85	1.85	YokoyamaEtal2018
Mackay	U-Th	325-M0036A-05R-1W_19-23	-19.67	150.24	11555	3	Coral - Acropora	U-Th	0	0	-1	-108.71	1.26	1.26	YokoyamaEtal2018
Mackay	radiocarbon	325-M0036A-08R-1W_6-11	-19.67	150.24	14025	50	Coral - Isopora	marine	12	10	-1	-113.09	1.2	1.2	YokoyamaEtal2018
Mackay	U-Th	325-M0036A-08R-2W_6-9	-19.67	150.24	15840	4	Coral - Isopora	U-Th	0	0	-1	-113.22	1.2	1.2	YokoyamaEtal2018
Mackay	U-Th	325-M0036A-09R-1W_3-8	-19.67	150.24	16191	3	Coral - Acropora	U-Th	0	0	-1	-114.56	1.15	1.15	YokoyamaEtal2018
Mackay	U-Th	325-M0036A-09R-2W_4-10	-19.67	150.24	16201	3	Coral - Isopora	U-Th	0	0	-1	-114.82	1.15	1.15	YokoyamaEtal2018
Mackay	U-Th	325-M0036A-09R-2W_4-10	-19.67	150.24	18074	5	Coral - Isopora	U-Th	0	0	-1	-114.82	1.15	1.15	YokoyamaEtal2018
Mackay	U-Th	325-M0036A-11R-1W_40-50	-19.67	150.24	17059	4	Coral - Acropora (humilis grp.)	U-Th	0	0	0	-112.95	5.05	5.05	YokoyamaEtal2018
Mackay	U-Th	325-M0036A-11R-1W_40-50	-19.67	150.24	17075	16	Coral - Acropora (humilis grp.)	U-Th	0	0	0	-112.95	5.05	5.05	YokoyamaEtal2018
Mackay	U-Th	325-M0036A-11R-1W_9-18	-19.67	150.24	17002	5	Coral - Acropora (humilis grp.)	U-Th	0	0	0	-112.64	5.05	5.05	YokoyamaEtal2018
Mackay	U-Th	325-M0036A-11R-1W_9-18	-19.67	150.24	18105	18	Coral - Acropora (humilis grp.)	U-Th	0	0	0	-112.64	5.05	5.05	YokoyamaEtal2018
Mackay	U-Th	325-M0036A-11R-2W_2-10	-19.67	150.24	17269	4	Coral - Acropora	U-Th	0	0	0	-113.28	5.05	5.05	YokoyamaEtal2018
Mackay	radiocarbon	325-M0036A-11R-2W_6-8	-19.67	150.24	14760	50	Coral - Acropora (humilis gpr)	marine	12	10	0	-113.29	5.05	5.05	YokoyamaEtal2018
Mackay	U-Th	325-M0036A-12R-1W_1-4	-19.67	150.24	17264	4	Coral - Seriatopora	U-Th	0	0	0	-114.03	5.11	5.11	YokoyamaEtal2018
Mackay	U-Th	325-M0036A-13R-1W_9-12	-19.67	150.24	17743	5	Coral - Acropora	U-Th	0	0	0	-115.61	5.15	5.15	YokoyamaEtal2018
Mackay	U-Th	325-M0036A-13R-2W_0-3	-19.67	150.24	17426	4	Coral - Isopora	U-Th	0	0	0	-115.69	5.15	5.15	YokoyamaEtal2018
Mackay	U-Th	325-M0036A-13R-2W_6-9	-19.67	150.24	17554	4	Coral - Tubipora	U-Th	0	0	0	-115.75	5.15	5.15	YokoyamaEtal2018
Mackay	U-Th	325-M0036A-14R-1W_18-22	-19.67	150.24	18247	4	Coral - Acropora	U-Th	0	0	0	-117.2	5.21	5.21	YokoyamaEtal2018
Mackay	radiocarbon	325-M0036A-14R-CCW_1-4	-19.67	150.24	15885	55	Coral - Goniopora	marine	12	10	0	-117.41	5.21	5.21	YokoyamaEtal2018
Mackay	U-Th	325-M0036A-15R-2W_3-7	-19.67	150.24	18915	5	Coral - Acropora	U-Th	0	0	0	-119.28	5.14	5.14	YokoyamaEtal2018
Mackay	U-Th	325-M0036A-16R-1W_0-5	-19.67	150.24	18995	5	Coral - Isopora	U-Th	0	0	0	-120.53	5.14	5.14	YokoyamaEtal2018
Mackay	U-Th	325-M0036A-16R-1W_13-22	-19.67	150.24	18898	5	Coral - Isopora	U-Th	0	0	0	-120.67	5.14	5.14	YokoyamaEtal2018
Mackay	U-Th	325-M0036A-16R-1W_6-10	-19.67	150.24	19041	5	Coral - Isopora	U-Th	0	0	0	-120.58	5.14	5.14	YokoyamaEtal2018
Mackay	U-Th	325-M0036A-17R-1W_22-32	-19.67	150.24	19638	5	Coral - Acropora (humilis grp.)	U-Th	0	0	0	-122.27	5.1	5.1	YokoyamaEtal2018
Mackay	U-Th	325-M0036A-17R-1W_22-32	-19.67	150.24	19908	4	Coral - Acropora (humilis grp.)	U-Th	0	0	0	-122.27	5.1	5.1	YokoyamaEtal2018
Mackay	U-Th	325-M0036A-17R-1W_22-32	-19.67	150.24	19947	5	Coral - Acropora (humils grp.)	U-Th	0	0	0	-122.27	5.1	5.1	YokoyamaEtal2018
Mackay	U-Th	325-M0036A-18R-2W_0-5	-19.67	150.24	20383	12	Coral - Isopora	U-Th	0	0	0	-123.69	5.15	5.15	YokoyamaEtal2018
Mackay	U-Th	325-M0036A-18R-2W_8-10	-19.67	150.24	20700	200	Coral - Isopora	U-Th	0	0	0	-123.75	5.15	5.15	YokoyamaEtal2018
Mackay	radiocarbon	325-M0036A-19R-CCW_6-10	-19.67	150.24	22631	195	Coral - Turbinaria peltata	marine	12	10	0	-109.08	41.02	41.02	YokoyamaEtal2018
Mackay	radiocarbon	325-M0036A-20R-1W_18-20	-19.67	150.24	25909	91	Coral - Porites	marine	12	10	0	-110.69	41.02	41.02	YokoyamaEtal2018
Mackay	radiocarbon	325-M0036A-20R-1W_4-6	-19.67	150.24	25040	94	Coral - Porites	marine	12	10	0	-110.55	41.02	41.02	YokoyamaEtal2018
Mackay	U-Th	325-M0039A-01R-1W_40-46	-19.67	150.24	12703	19	Coral - Porites	U-Th	0	0	0	-77.91	30.01	30.01	YokoyamaEtal2018
Mackay	U-Th	325-M0039A-01R-1W_46-51	-19.67	150.24	12626	16	Coral - Porites	U-Th	0	0	0	-77.97	30.01	30.01	YokoyamaEtal2018
Mackay	radiocarbon	325-M0039A-01R-2W_3-4	-19.67	150.24	12100	40	Coral - Porites	marine	12	10	0	-78.03	30.01	30.01	YokoyamaEtal2018
Mackay	radiocarbon	325-M0039A-01R-CCW_3-4	-19.67	150.24	12512	87	Coral - Porites	marine	12	10	0	-78.03	30.01	30.01	YokoyamaEtal2018
Mackay	radiocarbon	325-M0039A-02R-1W_4-9	-19.67	150.24	10825	63	Coralline algae? - Unknown	marine	12	10	0	-79.05	30.02	30.02	YokoyamaEtal2018
Mackay	U-Th	325-M0039A-03R-1W_14-23	-19.67	150.24	14580	19	Coral - Isopora	U-Th	0	0	-1	-110.67	0.94	0.94	YokoyamaEtal2018
Mackay	radiocarbon	325-M0039A-03R-1W_26-33	-19.67	150.24	12820	45	Coralline algae - aA1	marine	12	10	-1	-110.78	0.94	0.94	YokoyamaEtal2018
Mackay	U-Th	325-M0039A-03R-1W_33-39	-19.67	150.24	14446	14	Coral - Acropora (humilis grp.)	U-Th	0	0	-1	-110.84	0.94	0.94	YokoyamaEtal2018
Mackay	radiocarbon	325-M0039A-03R-1W_9-11	-19.67	150.24	11675	75	Coral - Unknown	marine	12	10	-1	-110.58	0.94	0.94	YokoyamaEtal2018
Mackay	radiocarbon	325-M0039A-03R-CCW_1-5	-19.67	150.24	14655	50	Coral - Acropora	marine	12	10	-1	-111.01	0.94	0.94	YokoyamaEtal2018
Mackay	radiocarbon	325-M0039A-03R-CCW_1-5	-19.67	150.24	12875	51	Coral - Acropora	marine	12	10	-1	-110.92	0.94	0.94	YokoyamaEtal2018
Mackay	U-Th	325-M0039A-04R-1W_16-23	-19.67	150.24	14365	14	Coral? - Acropora?	U-Th	0	0	-1	-112.18	0.88	0.88	YokoyamaEtal2018
Mackay	U-Th	325-M0039A-04R-1W_40-51	-19.67	150.24	15166	72	Coral - Porites	U-Th	0	0	0	-82.44	30.01	30.01	YokoyamaEtal2018
Mackay	radiocarbon	325-M0039A-05R-CCW_8-12	-19.67	150.24	13477	103	Coral - Platygyra gr. daedalea (?)*	marine	12	10	0	-83.91	30.02	30.02	YokoyamaEtal2018
Mackay	radiocarbon	325-M0039A-07R-1W_38-44C0	-19.67	150.24	14084	45	Coral - Acropora?	marine	12	10	0	-111.89	5.02	5.02	YokoyamaEtal2018
Mackay	radiocarbon	325-M0039A-07R-1W_38-44Coral	-19.67	150.24	14074	88	Coral - Acropora	marine	12	10	0	-111.89	5.02	5.02	YokoyamaEtal2018
Mackay	radiocarbon	325-M0039A-07R-1W_9-15	-19.67	150.24	14390	50	Coralline algae - aA1	marine	12	10	0	-111.6	5.02	5.02	YokoyamaEtal2018
Mackay	radiocarbon	325-M0039A-08R-1W_50-52	-19.67	150.24	13768	77	Coral - Astreopora	marine	12	10	0	-112.99	5.03	5.03	YokoyamaEtal2018
Mackay	radiocarbon	325-M0039A-08R-1W_6-11	-19.67	150.24	14238	132	Coral - Astreopora	marine	12	10	0	-112.56	5.03	5.03	YokoyamaEtal2018
Mackay	radiocarbon	325-M0039A-08R-1W_68-75	-19.67	150.24	14552	158	Coral - Porites	marine	12	10	0	-113.2	5.03	5.03	YokoyamaEtal2018
Mackay	radiocarbon	325-M0039A-08R-1W_77-84	-19.67	150.24	14390	50	Coralline algae - aA1	marine	12	10	0	-113.28	5.03	5.03	YokoyamaEtal2018
Mackay	radiocarbon	325-M0039A-09R-1W_0-4	-19.67	150.24	14333	53	Coral - Montipora? (or Acropora)	marine	12	10	0	-114	5.07	5.07	YokoyamaEtal2018
Mackay	radiocarbon	325-M0039A-09R-2W_9-10	-19.67	150.24	14730	50	Coral - Porites	marine	12	10	0	-114.64	5.07	5.07	YokoyamaEtal2018
Mackay	radiocarbon	325-M0039A-09R-CCW_9-10	-19.67	150.24	14716	85	Coral - Acroporidae/Poritidae?	marine	12	10	0	-114.64	5.07	5.07	YokoyamaEtal2018
Mackay	radiocarbon	325-M0039A-10R-1W_10-17	-19.67	150.24	13995	112	Coral? - Unknown	marine	12	10	0	-115.62	5	5	YokoyamaEtal2018
Mackay	U-Th	325-M0039A-10R-1W_32-39	-19.67	150.24	17128	42	Coral - Acropora	U-Th	0	0	0	-115.84	5	5	YokoyamaEtal2018
Mackay	U-Th	325-M0039A-10R-1W_42-43	-19.67	150.24	17083	37	Coral - Acropora	U-Th	0	0	0	-115.91	5	5	YokoyamaEtal2018
Mackay	radiocarbon	325-M0039A-10R-1W_44-47	-19.67	150.24	14354	162	Coral? - Unknown	marine	12	10	0	-115.94	5	5	YokoyamaEtal2018
Mackay	radiocarbon	325-M0039A-10R-1W_79-84	-19.67	150.24	14701	52	Coral - Acropora	marine	12	10	0	-116.3	5	5	YokoyamaEtal2018
Mackay	radiocarbon	325-M0039A-12R-1W_27-33	-19.67	150.24	14209	154	Coral - Seriatopora	marine	12	10	0	-117.88	5	5	YokoyamaEtal2018
Mackay	radiocarbon	325-M0039A-12R-1W_27-33b	-19.67	150.24	14387	210	Coral - Seriatopora	marine	12	10	0	-117.88	5	5	YokoyamaEtal2018
Mackay	radiocarbon	325-M0039A-12R-1W_36-40	-19.67	150.24	15054	55	Coral - Acropora	marine	12	10	0	-117.96	5	5	YokoyamaEtal2018
Mackay	radiocarbon	325-M0039A-13R-1W_0-1	-19.67	150.24	14835	50	Coralline algae - aA1	marine	12	10	0	-118.09	5.1	5.1	YokoyamaEtal2018
Mackay	U-Th	325-M0039A-14R-1W_32-39	-19.67	150.24	18312	16	Coral - Acropora	U-Th	0	0	0	-119.94	5.14	5.14	YokoyamaEtal2018
Mackay	radiocarbon	325-M0039A-14R-1W_46-51	-19.67	150.24	15661	126	Coral - Dipsastrea gr. pallida	marine	12	10	0	-120.06	5.06	5.06	YokoyamaEtal2018
Mackay	U-Th	325-M0039A-15R-1W_22-25	-19.67	150.24	18320	86	Coral - Isopora	U-Th	0	0	0	-121.31	5.01	5.01	YokoyamaEtal2018
Mackay	U-Th	325-M0039A-15R-1W_6-8	-19.67	150.24	18562	28	Coral - Isopora?	U-Th	0	0	0	-121.15	5.01	5.01	YokoyamaEtal2018
Mackay	U-Th	325-M0039A-15R-1W_9-12	-19.67	150.24	18145	27	Coral - Isopora	U-Th	0	0	0	-121.19	5.01	5.01	YokoyamaEtal2018
Mackay	radiocarbon	325-M0039A-16R-1W_38-40	-19.67	150.24	16124	55	Coral - Favites valenciennesi	marine	12	10	0	-112.8	15.03	15.03	YokoyamaEtal2018
Mackay	U-Th	325-M0039A-16R-2W_8-10	-19.67	150.24	18700	200	Coral - Isopora	U-Th	0	0	0	-112.5	15.03	15.03	YokoyamaEtal2018
Mackay	radiocarbon	325-M0039A-16R-CCW_8-10	-19.67	150.24	16072	91	Coral? - Unknown	marine	12	10	0	-111.97	15.03	15.03	YokoyamaEtal2018
Mackay	radiocarbon	325-M0039A-17R-1W_16-20	-19.67	150.24	16360	50	Coralline algae - aA3	marine	12	10	0	-113.56	15.05	15.05	YokoyamaEtal2018
Mackay	radiocarbon	325-M0039A-17R-1W_3-6	-19.67	150.24	14895	50	Coralline algae - aA2	marine	12	10	0	-113.43	15.05	15.05	YokoyamaEtal2018
Mackay	radiocarbon	325-M0039A-21R-1W_0-3	-19.67	150.24	17728	64	Coralline algae -	marine	12	10	-1	-134.4	1.13	1.13	YokoyamaEtal2018
