# Supplementary material for: Reply to: Towards solving the missing ice problem and the importance of rigorous model data comparisons
Source: Nat Commun. 2022 Oct 24;13:6264. doi: 10.1038/s41467-022-33954-x (PMC9592598; doi:10.1038/s41467-022-33954-x)
Supplement: Supplementary file 1 — source data [file 41467_2022_33954_MOESM1_ESM.zip › paleo_sea_level-1.3/regions/Australia/Mackay/calibrated.txt]

325-M0030B-03R-1W_10-11	-19.68	150.24	12165	94	0	-78.81	10.39	10.39
325-M0030B-03R-1W_13-16	-19.68	150.24	12206	48	0	-78.84	10.39	10.39
325-M0031A-02R-1W_12-14	-19.68	150.24	12413	127	0	-73.03	41.08	41.08
325-M0031A-02R-1W_27-32	-19.68	150.24	13197	6	0	-84.2	10.33	10.33
325-M0031A-02R-2W_5-10	-19.68	150.24	13238	4	0	-84.3	10.33	10.33
325-M0031A-07R-1W_16-24	-19.68	150.24	15088	6	0	-98.1	5.71	5.71
325-M0031A-07R-1W_16-24	-19.68	150.24	15159	8	0	-98.1	5.71	5.71
325-M0031A-08R-1W_31-36	-19.68	150.24	15841	134	0	-101.24	5.57	5.57
325-M0031A-08R-1W_36-41	-19.68	150.24	15282	8	0	-101.29	5.57	5.57
325-M0031A-08R-CCW_0-8	-19.68	150.24	15450	6	0	-101.37	5.57	5.57
325-M0031A-08R-CCW_0-8	-19.68	150.24	15750	144	0	-101.37	5.57	5.57
325-M0031A-11R-1W_20-24	-19.68	150.24	24072	12	-1	-114.62	2.75	2.75
325-M0031A-11R-1W_4-9	-19.68	150.24	22392	16	-1	-114.47	2.75	2.75
325-M0031A-12R-1W_5-17	-19.68	150.24	25597	134	-1	-117.55	1.17	1.17
325-M0031A-13R-1W_121-122	-19.68	150.24	25599	197	-1	-120.12	1.44	1.44
325-M0031A-13R-1W_146-149	-19.68	150.24	25926	14	-1	-120.38	1.44	1.44
325-M0031A-13R-1W_96-98	-19.68	150.24	24536	180	-1	-119.87	1.44	1.44
325-M0031A-16R-1W_0-3	-19.68	150.24	25100	400	-1	-127.92	2.95	2.95
325-M0032A-01R-1W_2-3	-19.68	150.24	10094	127	0	-69.33	41.02	41.02
325-M0032A-01R-1W_25-32	-19.68	150.24	11221	105	0	-69.58	41.03	41.03
325-M0032A-01R-1W_31-33A	-19.68	150.24	11525	144	0	-69.62	41.03	41.03
325-M0032A-01R-1W_31-33B	-19.68	150.24	11672	160	0	-69.62	41.02	41.02
325-M0032A-03R-1W_24-28	-19.68	150.24	14733	163	0	-90.36	5.21	5.21
325-M0032A-03R-1W_24-28	-19.68	150.24	14823	166	0	-90.36	5.15	5.15
325-M0032A-03R-2W_11-13	-19.68	150.24	14937	128	0	-90.67	5.15	5.15
325-M0032A-03R-CCW_11-13	-19.68	150.24	15213	191	0	-90.67	5.15	5.15
325-M0032A-07R-1W_16-23	-19.68	150.24	15463	134	0	-97.8	5.23	5.23
325-M0032A-07R-CCW_1-5	-19.68	150.24	15795	186	0	-97.92	5.23	5.23
325-M0032A-07R-CCW_4-9	-19.68	150.24	15551	132	0	-97.95	5.23	5.23
325-M0032A-07R-CCW_4-9	-19.68	150.24	15139	122	0	-97.95	5.23	5.23
325-M0032A-08R-1W_11-15	-19.68	150.24	15762	139	0	-99.73	5.15	5.15
325-M0032A-08R-1W_37-40	-19.68	150.24	13964	103	0	-99.98	5.15	5.15
325-M0032A-08R-2W_1-17	-19.68	150.24	15329	8	0	-100.13	5.15	5.15
325-M0032A-08R-2W_1-17	-19.68	150.24	15460	6	0	-100.13	5.15	5.15
325-M0032A-08R-2W_1-17	-19.68	150.24	15484	6	0	-100.13	5.15	5.15
325-M0032A-08R-2W_1-17	-19.68	150.24	15611	8	0	-100.13	5.15	5.15
325-M0032A-08R-2W_17-25	-19.68	150.24	15477	6	0	-100.25	5.15	5.15
325-M0032A-08R-2W_17-25	-19.68	150.24	15572	8	0	-100.25	5.15	5.15
325-M0032A-08R-CCW_0-2	-19.68	150.24	22663	214	0	-100.33	5.15	5.15
325-M0032A-08R-CCW_0-2	-19.68	150.24	22645	207	0	-100.33	5.15	5.15
325-M0032A-09R-1W_11-16	-19.68	150.24	22856	24	0	-101.73	5.09	5.09
325-M0032A-09R-1W_11-16	-19.68	150.24	22904	234	0	-101.73	5.09	5.09
325-M0032A-09R-1W_16-24	-19.68	150.24	22891	50	0	-101.8	5.09	5.09
325-M0032A-09R-1W_8-10	-19.68	150.24	22159	182	0	-101.69	5.09	5.09
325-M0032A-10R-1W_18-20	-19.68	150.24	23487	294	0	-102.95	5	5
325-M0032A-10R-1W_31-32	-19.68	150.24	23661	125	0	-103.11	5	5
325-M0032A-10R-CCW_9-10	-19.68	150.24	22100	218	0	-103.25	5	5
325-M0032A-11R-1W_16-22	-19.68	150.24	22799	127	0	-103.29	5.21	5.21
325-M0032A-11R-1W_32-36	-19.68	150.24	24564	193	0	-103.82	5.21	5.21
325-M0032A-12R-1W_4-6	-19.68	150.24	23389	254	-1	-110.15	1.84	1.84
325-M0032A-12R-CCW_5-7	-19.68	150.24	22096	222	-1	-110.25	1.84	1.84
325-M0032A-13R-1W_12-15	-19.68	150.24	24921	262	0	-97.23	15.08	15.08
325-M0032A-13R-CCW_9-12	-19.68	150.24	25408	250	0	-97.5	15.08	15.08
325-M0032A-14R-1W_4-7	-19.68	150.24	25502	260	0	-99.16	15.09	15.09
325-M0032A-14R-CCW_8-12	-19.68	150.24	25382	254	0	-99.35	15.09	15.09
325-M0032A-16R-1W_12-15	-19.68	150.24	27349	272	-1	-117.23	1.73	1.73
325-M0033A-01R-1W_15-17	-19.68	150.24	11865	133	0	-92.16	20.03	20.03
325-M0033A-01R-1W_5-7	-19.68	150.24	10546	107	0	-92.06	20.03	20.03
325-M0033A-02R-1W_27-30	-19.68	150.24	13011	81	-1	-93.78	1.07	1.07
325-M0033A-02R-1W_27-30B	-19.68	150.24	13099	87	-1	-93.78	1.07	1.07
325-M0033A-03R-1W_22-27	-19.68	150.24	13653	103	-1	-95.25	1.07	1.07
325-M0033A-03R-1W_28-30	-19.68	150.24	13478	97	-1	-95.29	1.07	1.07
325-M0033A-03R-2W_4-6	-19.68	150.24	14024	109	-1	-95.38	1.07	1.07
325-M0033A-03R-CCW_0-7	-19.68	150.24	14031	26	-1	-95.36	1.07	1.07
325-M0033A-03R-CCW_4-6	-19.68	150.24	14690	171	-1	-95.38	1.07	1.07
325-M0033A-04R-1W_12-14	-19.68	150.24	14138	138	0	-91.63	5.12	5.12
325-M0033A-04R-1W_12-14B	-19.68	150.24	14099	134	0	-91.63	5.12	5.12
325-M0033A-04R-1W_12-18	-19.68	150.24	14369	70	0	-91.65	5.12	5.12
325-M0033A-04R-1W_20-25	-19.68	150.24	14330	174	0	-91.72	5.12	5.12
325-M0033A-04R-CCW_0-8	-19.68	150.24	15013	143	0	-91.85	5.12	5.12
325-M0033A-04R-CCW_0-8	-19.68	150.24	14946	134	0	-91.85	5.12	5.12
325-M0033A-05R-1W_107-114	-19.68	150.24	15018	127	0	-96.61	2.5	2.5
325-M0033A-05R-1W_112-122	-19.68	150.24	14436	200	0	-96.67	2.5	2.5
325-M0033A-05R-1W_116-121	-19.68	150.24	14956	40	0	-96.69	2.5	2.5
325-M0033A-05R-1W_25-30	-19.68	150.24	14888	183	0	-95.78	2.5	2.5
325-M0033A-05R-1W_37-39	-19.68	150.24	14942	140	0	-95.88	2.5	2.5
325-M0033A-05R-1W_52-64	-19.68	150.24	14783	174	0	-96.08	2.5	2.5
325-M0033A-05R-1W_68-74	-19.68	150.24	15024	34	0	-96.21	2.5	2.5
325-M0033A-05R-1W_79-85	-19.68	150.24	14774	158	0	-96.32	2.5	2.5
325-M0033A-05R-1W_88-97	-19.68	150.24	14995	60	0	-96.42	2.5	2.5
325-M0033A-05R-1W_98-106	-19.68	150.24	15177	145	0	-96.52	2.5	2.5
325-M0033A-07R-1W_19-26	-19.68	150.24	14382	185	0	-98.03	2.64	2.64
325-M0033A-07R-1W_19-26	-19.68	150.24	14813	222	0	-98.03	2.64	2.64
325-M0033A-07R-1W_46-48	-19.68	150.24	15253	140	0	-98.2	2.64	2.64
325-M0033A-07R-2W_0-2	-19.68	150.24	15217	128	0	-98.35	2.64	2.64
325-M0033A-07R-CCW_0-2	-19.68	150.24	15432	140	0	-98.35	2.64	2.64
325-M0033A-07R-CCW_2-10	-19.68	150.24	15049	26	0	-98.4	2.64	2.64
325-M0033A-08R-1W_0-10	-19.68	150.24	14663	173	0	-96.85	5.12	5.12
325-M0033A-08R-1W_13-17	-19.68	150.24	14921	226	0	-96.95	5.12	5.12
325-M0033A-09R-1W_10-16	-19.68	150.24	15167	194	0	-98.43	5.14	5.14
325-M0033A-10R-1W_10-12	-19.68	150.24	15988	138	0	-102.41	2.63	2.63
325-M0033A-10R-1W_16-23	-19.68	150.24	15448	154	0	-100	5.07	5.07
325-M0033A-10R-1W_17-23	-19.68	150.24	15845	137	0	-100	5.07	5.07
325-M0033A-10R-1W_41-49	-19.68	150.24	15331	184	0	-100.25	5.07	5.07
325-M0033A-11R-1W_12-15	-19.68	150.24	15667	143	0	-101.44	5.09	5.09
325-M0033A-11R-1W_17-21	-19.68	150.24	16220	147	0	-101.49	5.09	5.09
325-M0033A-11R-1W_17-21A	-19.68	150.24	15916	137	0	-101.49	5.09	5.09
325-M0033A-11R-1W_17-21B	-19.68	150.24	16047	134	0	-101.49	5.09	5.09
325-M0033A-11R-1W_17-21D	-19.68	150.24	16153	135	0	-101.49	5.09	5.09
325-M0033A-11R-1W_31-33	-19.68	150.24	22207	128	0	-101.62	5.09	5.09
325-M0033A-11R-1W_36-44	-19.68	150.24	22845	163	0	-101.7	5.09	5.09
325-M0033A-11R-1W_36-44	-19.68	150.24	22442	136	0	-101.7	5.09	5.09
325-M0033A-11R-1W_36-44b	-19.68	150.24	22748	146	0	-101.7	5.09	5.09
325-M0033A-11R-CCW_5-11	-19.68	150.24	21858	153	0	-101.83	5.09	5.09
325-M0033A-12R-1W_19-22	-19.68	150.24	22779	138	0	-103	5	5
325-M0033A-12R-1W_26-33	-19.68	150.24	23276	177	0	-103.09	5	5
325-M0033A-12R-1W_33-37	-19.68	150.24	23325	200	0	-103.15	5	5
325-M0033A-12R-1W_8-11	-19.68	150.24	22844	118	0	-102.89	5	5
325-M0033A-13R-1W_20-25	-19.68	150.24	22613	162	0	-104.03	5.04	5.04
325-M0033A-13R-1W_20-25B	-19.68	150.24	22819	128	0	-104.03	5.04	5.04
325-M0033A-13R-CCW_1-3	-19.68	150.24	23323	192	0	-104.46	5.04	5.04
325-M0033A-13R-CCW_1-3B	-19.68	150.24	24020	150	0	-104.46	5.04	5.04
325-M0033A-14R-1W_0-6	-19.68	150.24	23733	228	0	-95.6	15.03	15.03
325-M0033A-15R-1W_50-54	-19.68	150.24	24691	292	0	-97.32	15	15
325-M0033A-15R-1W_6-8	-19.68	150.24	23895	190	0	-96.87	15	15
325-M0033A-15R-2W_5-7	-19.68	150.24	27200	8000	0	-97.41	15	15
325-M0033A-15R-CCW_5-7	-19.68	150.24	24880	222	0	-97.41	15	15
325-M0033A-16R-1W_13-22	-19.68	150.24	24675	264	0	-97.97	15.01	15.01
325-M0033A-16R-1W_23-27	-19.68	150.24	24980	240	0	-98.05	15.01	15.01
325-M0033A-16R-1W_27-30	-19.68	150.24	25281	246	0	-98.09	15.01	15.01
325-M0033A-16R-1W_40-45	-19.68	150.24	24882	189	0	-98.22	15.01	15.01
325-M0033A-16R-1W_55-60	-19.68	150.24	25038	312	0	-98.38	15.01	15.01
325-M0033A-16R-1W_82-85	-19.68	150.24	25062	310	0	-98.64	15.01	15.01
325-M0033A-18R-1W_23-30	-19.68	150.24	25455	308	0	-99.56	15.03	15.03
325-M0033A-18R-1W_9-14	-19.68	150.24	24997	179	0	-99.41	15.03	15.03
325-M0033A-19R-1W_11-13	-19.68	150.24	26046	213	0	-94.92	41.02	41.02
325-M0033A-22R-1W_24-26	-19.68	150.24	26547	388	-1	-120.55	0.54	0.54
325-M0034A-01R-1W_20-23	-19.69	150.23	9764	135	0	-32.12	41	41
325-M0034A-01R-1W_21-24	-19.69	150.23	9477	70	0	-32.13	41	41
325-M0034A-01R-1W_26-34	-19.69	150.23	10316	90	0	-48.2	5.03	5.03
325-M0034A-01R-1W_33-36	-19.69	150.23	9893	151	0	-48.24	5.03	5.03
325-M0034A-01R-1W_35-38	-19.69	150.23	10099	123	0	-48.27	5.03	5.03
325-M0034A-01R-1W_35-46	-19.69	150.23	9925	152	0	-48.3	5.03	5.03
325-M0034A-01R-1W_46-54	-19.69	150.23	9868	157	0	-48.4	5.03	5.03
325-M0034A-01R-2W_2-4	-19.69	150.23	10101	92	0	-48.73	5.03	5.03
325-M0034A-01R-CCW_2-4	-19.69	150.23	10034	129	0	-48.73	5.03	5.03
325-M0034A-02R-1W_28-30	-19.69	150.23	10515	122	0	-49.69	5.09	5.09
325-M0034A-02R-1W_37-41	-19.69	150.23	10630	121	0	-49.69	5.09	5.09
325-M0034A-02R-CCW_0-5	-19.69	150.23	10601	123	0	-49.88	5.09	5.09
325-M0034A-02R-CCW_6-10	-19.69	150.23	10852	225	0	-49.93	5.09	5.09
325-M0034A-04R-1W_11-15	-19.69	150.23	11333	119	0	-52.53	5.08	5.08
325-M0034A-04R-1W_19-24	-19.69	150.23	11436	142	0	-52.61	5.08	5.08
325-M0034A-04R-1W_2-6	-19.69	150.23	11385	149	0	-52.44	5.08	5.08
325-M0034A-04R-1W_35-38	-19.69	150.23	11411	150	0	-52.77	5.08	5.08
325-M0034A-07R-1W_4-6	-19.69	150.23	12213	188	0	-56.95	5.33	5.33
325-M0034A-07R-CCW_12-14	-19.69	150.23	11990	199	0	-57.14	5.33	5.33
325-M0034A-08R-1W_0-10	-19.69	150.23	12000	154	0	-61.55	2.68	2.68
325-M0034A-08R-1W_38-41	-19.69	150.23	12290	155	0	-61.89	2.68	2.68
325-M0034A-08R-1W_43-45	-19.69	150.23	12178	202	0	-61.94	2.68	2.68
325-M0034A-09R-1W_17-21	-19.69	150.23	12219	175	0	-63.19	2.55	2.55
325-M0034A-09R-1W_21-31	-19.69	150.23	11960	145	0	-63.26	2.55	2.55
325-M0034A-09R-1W_42-44	-19.69	150.23	12487	135	0	-63.43	2.55	2.55
325-M0034A-09R-1W_57-61	-19.69	150.23	12338	135	0	-63.59	2.55	2.55
325-M0034A-09R-1W_78-85	-19.69	150.23	12157	34	0	-63.81	2.55	2.55
325-M0034A-09R-1W_89-91	-19.69	150.23	12169	189	0	-63.9	2.55	2.55
325-M0034A-10R-1W_36-38	-19.69	150.23	12281	147	0	-64.87	2.63	2.63
325-M0034A-10R-1W_36-38B	-19.69	150.23	12469	123	0	-64.87	2.63	2.63
325-M0034A-10R-1W_48-53	-19.69	150.23	12346	118	0	-65	2.63	2.63
325-M0034A-10R-1W_61-64	-19.69	150.23	12338	123	0	-65.13	2.63	2.63
325-M0034A-10R-1W_8-10	-19.69	150.23	12278	162	0	-64.59	2.63	2.63
325-M0034A-11R-1W_22-25	-19.69	150.23	12478	108	0	-63.73	5.04	5.04
325-M0034A-11R-1W_25-35	-19.69	150.23	12476	24	0	-63.8	5.04	5.04
325-M0034A-11R-1W_25-35	-19.69	150.23	12537	22	0	-63.8	5.04	5.04
325-M0034A-11R-1W_25-35	-19.69	150.23	12570	118	0	-63.8	5.04	5.04
325-M0034A-11R-1W_62-72	-19.69	150.23	12575	88	0	-64.17	5.04	5.04
325-M0034A-11R-1W_7-9	-19.69	150.23	12320	154	0	-63.58	5.04	5.04
325-M0034A-12R-1W_1-3	-19.69	150.23	13874	80	0	-65.02	5.06	5.06
325-M0034A-12R-1W_43-46	-19.69	150.23	12978	97	0	-65.44	5.06	5.06
325-M0034A-12R-2W_11-14	-19.69	150.23	12906	113	0	-65.72	5.06	5.06
325-M0034A-12R-2W_3-5	-19.69	150.23	13092	156	0	-65.63	5.06	5.06
325-M0034A-12R-2W_7-10	-19.69	150.23	12825	322	0	-65.67	5.06	5.06
325-M0034A-12R-2W_7-10	-19.69	150.23	12802	99	0	-65.67	5.06	5.06
325-M0034A-13R-1W_6-8	-19.69	150.23	11104	118	0	-66.57	5.17	5.17
325-M0034A-13R-2W_6-8	-19.69	150.23	-	0	0	-66.67	5.17	5.17
325-M0034A-13R-CCW_6-8	-19.69	150.23	11058	127	0	-66.67	5.17	5.17
325-M0034A-14R-1W_2-4	-19.69	150.23	13043	109	-1	-73.03	1.28	1.28
325-M0035A-03R-1W_35-38	-19.67	150.24	15100	36	-1	-105.66	1.41	1.41
325-M0035A-03R-2W_2-4	-19.67	150.24	14923	136	-1	-105.73	1.41	1.41
325-M0035A-03R-CCW_2-4A	-19.67	150.24	14745	164	-1	-105.72	1.41	1.41
325-M0035A-03R-CCW_2-4B	-19.67	150.24	14752	159	-1	-105.73	1.41	1.41
325-M0035A-05R-1W_39-43	-19.67	150.24	15023	36	-1	-109.09	0.37	0.37
325-M0035A-05R-1W_56-60	-19.67	150.24	14365	30	-1	-109.26	0.37	0.37
325-M0035A-05R-1W_6-8	-19.67	150.24	13602	46	-1	-108.75	0.37	0.37
325-M0035A-05R-1W_85-92	-19.67	150.24	15376	143	-1	-109.56	0.37	0.37
325-M0035A-06R-1W_24-29	-19.67	150.24	15164	28	-1	-110.44	1.12	1.12
325-M0035A-07R-1W_11-13	-19.67	150.24	11698	132	0	-106.8	5.12	5.12
325-M0035A-07R-1W_26-28	-19.67	150.24	16724	158	0	-106.95	5.12	5.12
325-M0035A-07R-1W_4-5	-19.67	150.24	11696	132	0	-106.72	5.12	5.12
325-M0035A-08R-1W_15-18	-19.67	150.24	16842	142	0	-108.34	5.02	5.02
325-M0035A-08R-1W_37-39	-19.67	150.24	17165	176	0	-108.56	5.02	5.02
325-M0035A-08R-1W_55-64	-19.67	150.24	16981	188	0	-108.77	5.02	5.02
325-M0035A-08R-1W_55-64b	-19.67	150.24	16949	125	0	-108.77	5.02	5.02
325-M0035A-08R-1W_84-87	-19.67	150.24	17090	140	0	-109.03	5.02	5.02
325-M0035A-08R-CCW_0-5	-19.67	150.24	16882	132	0	-109.13	5.02	5.02
325-M0035A-09R-1W_35-37A	-19.67	150.24	17044	144	0	-110.04	5.02	5.02
325-M0035A-09R-1W_35-37B	-19.67	150.24	16936	127	0	-110.04	5.02	5.02
325-M0035A-10R-1W_17-22	-19.67	150.24	17207	140	0	-110.88	5.03	5.03
325-M0035A-10R-1W_24-31	-19.67	150.24	17252	132	0	-110.95	5.03	5.03
325-M0035A-10R-1W_4-6	-19.67	150.24	17906	72	0	-110.73	5.03	5.03
325-M0035A-10R-1W_69-71	-19.67	150.24	17067	184	0	-111.38	5.03	5.03
325-M0035A-11R-1W_15-18	-19.67	150.24	17906	268	0	-112.34	5.08	5.08
325-M0035A-11R-1W_26-31	-19.67	150.24	17699	163	0	-112.46	5.08	5.08
325-M0035A-11R-1W_32-33	-19.67	150.24	17434	24	0	-112.5	5.08	5.08
325-M0035A-11R-1W_34-36	-19.67	150.24	17434	210	0	-112.53	5.08	5.08
325-M0035A-11R-1W_40-48	-19.67	150.24	17696	174	0	-112.62	5.08	5.08
325-M0035A-11R-1W_40-48	-19.67	150.24	17924	438	0	-112.62	5.08	5.08
325-M0035A-11R-CCW_0-3	-19.67	150.24	17495	44	0	-112.69	5.08	5.08
325-M0035A-12R-1W_62-64	-19.67	150.24	17624	34	0	-114.31	5	5
325-M0035A-12R-2W_4-6	-19.67	150.24	17960	142	0	-114.43	5	5
325-M0035A-12R-CCW_1-9	-19.67	150.24	18415	173	0	-114.43	5	5
325-M0035A-12R-CCWR_4-6	-19.67	150.24	18065	158	0	-114.43	5	5
325-M0035A-13R-1W_40-46	-19.67	150.24	17377	28	0	-115.01	5.04	5.04
325-M0035A-14R-1W_24-30	-19.67	150.24	18810	119	0	-116.25	5.09	5.09
325-M0035A-14R-1W_33-38	-19.67	150.24	18323	202	0	-116.33	5.09	5.09
325-M0035A-14R-1W_34-39	-19.67	150.24	18850	118	0	-116.34	5.09	5.09
325-M0035A-14R-1W_3-7	-19.67	150.24	18368	6	0	-116.03	5.09	5.09
325-M0035A-15R-1W_30-34	-19.67	150.24	18733	109	0	-117.8	5.1	5.1
325-M0035A-16R-1W_14-19	-19.67	150.24	19699	240	0	-119.14	5.12	5.12
325-M0035A-16R-2W_6-8	-19.67	150.24	19704	18	0	-119.05	5.12	5.12
325-M0035A-17R-1W_0-6	-19.67	150.24	20018	155	0	-120.51	5.1	5.1
325-M0035A-17R-1W_20-27	-19.67	150.24	19880	200	0	-120.71	5.1	5.1
325-M0035A-17R-1W_9-11	-19.67	150.24	19863	213	0	-120.58	5.1	5.1
325-M0035A-18R-1W_10-15	-19.67	150.24	20298	253	0	-122.1	5.09	5.09
325-M0035A-18R-1W_14-20	-19.67	150.24	20318	14	0	-122.15	5.09	5.09
325-M0035A-18R-1W_21-26	-19.67	150.24	20175	16	0	-122.21	5.09	5.09
325-M0035A-20R-2W_0-2	-19.67	150.24	21300	400	0	-108.61	41.01	41.01
325-M0035A-20R-CCW_0-2	-19.67	150.24	21557	255	0	-108.61	41.01	41.01
325-M0035A-20R-CCWR_0-2	-19.67	150.24	21543	238	0	-108.61	41.01	41.01
325-M0036A-02R-1W_10-15	-19.67	150.24	13293	96	-1	-105.13	1.85	1.85
325-M0036A-05R-1W_19-23	-19.67	150.24	11555	6	-1	-108.71	1.26	1.26
325-M0036A-08R-1W_6-11	-19.67	150.24	16253	140	-1	-113.09	1.2	1.2
325-M0036A-08R-2W_6-9	-19.67	150.24	15840	8	-1	-113.22	1.2	1.2
325-M0036A-09R-1W_3-8	-19.67	150.24	16191	6	-1	-114.56	1.15	1.15
325-M0036A-09R-2W_4-10	-19.67	150.24	16201	6	-1	-114.82	1.15	1.15
325-M0036A-09R-2W_4-10	-19.67	150.24	18074	10	-1	-114.82	1.15	1.15
325-M0036A-11R-1W_40-50	-19.67	150.24	17059	8	0	-112.95	5.05	5.05
325-M0036A-11R-1W_40-50	-19.67	150.24	17075	32	0	-112.95	5.05	5.05
325-M0036A-11R-1W_9-18	-19.67	150.24	17002	10	0	-112.64	5.05	5.05
325-M0036A-11R-1W_9-18	-19.67	150.24	18105	36	0	-112.64	5.05	5.05
325-M0036A-11R-2W_2-10	-19.67	150.24	17269	8	0	-113.28	5.05	5.05
325-M0036A-11R-2W_6-8	-19.67	150.24	17178	141	0	-113.29	5.05	5.05
325-M0036A-12R-1W_1-4	-19.67	150.24	17264	8	0	-114.03	5.11	5.11
325-M0036A-13R-1W_9-12	-19.67	150.24	17743	10	0	-115.61	5.15	5.15
325-M0036A-13R-2W_0-3	-19.67	150.24	17426	8	0	-115.69	5.15	5.15
325-M0036A-13R-2W_6-9	-19.67	150.24	17554	8	0	-115.75	5.15	5.15
325-M0036A-14R-1W_18-22	-19.67	150.24	18247	8	0	-117.2	5.21	5.21
325-M0036A-14R-CCW_1-4	-19.67	150.24	18508	131	0	-117.41	5.21	5.21
325-M0036A-15R-2W_3-7	-19.67	150.24	18915	10	0	-119.28	5.14	5.14
325-M0036A-16R-1W_0-5	-19.67	150.24	18995	10	0	-120.53	5.14	5.14
325-M0036A-16R-1W_13-22	-19.67	150.24	18898	10	0	-120.67	5.14	5.14
325-M0036A-16R-1W_6-10	-19.67	150.24	19041	10	0	-120.58	5.14	5.14
325-M0036A-17R-1W_22-32	-19.67	150.24	19638	10	0	-122.27	5.1	5.1
325-M0036A-17R-1W_22-32	-19.67	150.24	19908	8	0	-122.27	5.1	5.1
325-M0036A-17R-1W_22-32	-19.67	150.24	19947	10	0	-122.27	5.1	5.1
325-M0036A-18R-2W_0-5	-19.67	150.24	20383	24	0	-123.69	5.15	5.15
325-M0036A-18R-2W_8-10	-19.67	150.24	20700	400	0	-123.75	5.15	5.15
325-M0036A-19R-CCW_6-10	-19.67	150.24	26281	284	0	-109.08	41.02	41.02
325-M0036A-20R-1W_18-20	-19.67	150.24	29473	200	0	-110.69	41.02	41.02
325-M0036A-20R-1W_4-6	-19.67	150.24	28549	158	0	-110.55	41.02	41.02
325-M0039A-01R-1W_40-46	-19.67	150.24	12703	38	0	-77.91	30.01	30.01
325-M0039A-01R-1W_46-51	-19.67	150.24	12626	32	0	-77.97	30.01	30.01
325-M0039A-01R-2W_3-4	-19.67	150.24	13514	89	0	-78.03	30.01	30.01
325-M0039A-01R-CCW_3-4	-19.67	150.24	14100	181	0	-78.03	30.01	30.01
325-M0039A-02R-1W_4-9	-19.67	150.24	12246	169	0	-79.05	30.02	30.02
325-M0039A-03R-1W_14-23	-19.67	150.24	14580	38	-1	-110.67	0.94	0.94
325-M0039A-03R-1W_26-33	-19.67	150.24	14591	191	-1	-110.78	0.94	0.94
325-M0039A-03R-1W_33-39	-19.67	150.24	14446	28	-1	-110.84	0.94	0.94
325-M0039A-03R-1W_9-11	-19.67	150.24	13107	112	-1	-110.58	0.94	0.94
325-M0039A-03R-CCW_1-5	-19.67	150.24	17058	146	-1	-111.01	0.94	0.94
325-M0039A-03R-CCW_1-5	-19.67	150.24	14687	178	-1	-110.92	0.94	0.94
325-M0039A-04R-1W_16-23	-19.67	150.24	14365	28	-1	-112.18	0.88	0.88
325-M0039A-04R-1W_40-51	-19.67	150.24	15166	144	0	-82.44	30.01	30.01
325-M0039A-05R-CCW_8-12	-19.67	150.24	15593	194	0	-83.91	30.02	30.02
325-M0039A-07R-1W_38-44C0	-19.67	150.24	16332	143	0	-111.89	5.02	5.02
325-M0039A-07R-1W_38-44Coral	-19.67	150.24	16358	179	0	-111.89	5.02	5.02
325-M0039A-07R-1W_9-15	-19.67	150.24	16733	153	0	-111.6	5.02	5.02
325-M0039A-08R-1W_50-52	-19.67	150.24	15944	169	0	-112.99	5.03	5.03
325-M0039A-08R-1W_6-11	-19.67	150.24	16627	235	0	-112.56	5.03	5.03
325-M0039A-08R-1W_68-75	-19.67	150.24	17035	254	0	-113.2	5.03	5.03
325-M0039A-08R-1W_77-84	-19.67	150.24	16733	152	0	-113.28	5.03	5.03
325-M0039A-09R-1W_0-4	-19.67	150.24	16667	160	0	-114	5.07	5.07
325-M0039A-09R-2W_9-10	-19.67	150.24	17144	141	0	-114.64	5.07	5.07
325-M0039A-09R-CCW_9-10	-19.67	150.24	17154	165	0	-114.64	5.07	5.07
325-M0039A-10R-1W_10-17	-19.67	150.24	16283	211	0	-115.62	5	5
325-M0039A-10R-1W_32-39	-19.67	150.24	17128	84	0	-115.84	5	5
325-M0039A-10R-1W_42-43	-19.67	150.24	17083	74	0	-115.91	5	5
325-M0039A-10R-1W_44-47	-19.67	150.24	16792	249	0	-115.94	5	5
325-M0039A-10R-1W_79-84	-19.67	150.24	17115	148	0	-116.3	5	5
325-M0039A-12R-1W_27-33	-19.67	150.24	16617	259	0	-117.88	5	5
325-M0039A-12R-1W_27-33b	-19.67	150.24	16905	323	0	-117.88	5	5
325-M0039A-12R-1W_36-40	-19.67	150.24	17567	182	0	-117.96	5	5
325-M0039A-13R-1W_0-1	-19.67	150.24	17261	133	0	-118.09	5.1	5.1
325-M0039A-14R-1W_32-39	-19.67	150.24	18312	32	0	-119.94	5.14	5.14
325-M0039A-14R-1W_46-51	-19.67	150.24	18344	220	0	-120.06	5.06	5.06
325-M0039A-15R-1W_22-25	-19.67	150.24	18320	172	0	-121.31	5.01	5.01
325-M0039A-15R-1W_6-8	-19.67	150.24	18562	56	0	-121.15	5.01	5.01
325-M0039A-15R-1W_9-12	-19.67	150.24	18145	54	0	-121.19	5.01	5.01
325-M0039A-16R-1W_38-40	-19.67	150.24	18738	110	0	-112.8	15.03	15.03
325-M0039A-16R-2W_8-10	-19.67	150.24	18700	400	0	-112.5	15.03	15.03
325-M0039A-16R-CCW_8-10	-19.67	150.24	18701	142	0	-111.97	15.03	15.03
325-M0039A-17R-1W_16-20	-19.67	150.24	18985	125	0	-113.56	15.05	15.05
325-M0039A-17R-1W_3-6	-19.67	150.24	17331	146	0	-113.43	15.05	15.05
325-M0039A-21R-1W_0-3	-19.67	150.24	20638	147	-1	-134.4	1.13	1.13
