# Supplementary material for: Reply to: Towards solving the missing ice problem and the importance of rigorous model data comparisons
Source: Nat Commun. 2022 Oct 24;13:6264. doi: 10.1038/s41467-022-33954-x (PMC9592598; doi:10.1038/s41467-022-33954-x)
Supplement: Supplementary file 1 — source data [file 41467_2022_33954_MOESM1_ESM.zip › paleo_sea_level-1.3/regions/East_Asia/Miyakojima/Miyakojima.txt]

Region	Dating_Method	LAB_ID	Latitude	Longitude	age	error	Material	Curve	Reservoir_age	Reservoir_error	type	RSL	RSL_2sigma_upper	RSL_2sigma_lower	Reference	comment
Miyako	interval	freshwater_phreatic_phase	24.73611111111111	125.0586111111111	19111	1418.5	Interval of subaerial exposure	-	-	-	1	-126.2	1	1	SasakiEtal2006	Nominal uncertainty of 1 m added to account for vertical uncertainties
Miyako	radiocarbon	NZA6207	24.73611111111111	125.0586111111111	19080	300	Scleractinian coral (Platygyra sp.)	marine	-256	40	-1	-126.2	1	1	SasakiEtal2006	Nominal uncertainty of 1 m added to account for vertical uncertainties
Miyako	U/Th	TMW-04	24.73611111111111	125.0586111111111	22180	315	Scleractinian coral (Platygyra sp.)	-	-	-	-1	-126.2	1	1	SasakiEtal2006	Nominal uncertainty of 1 m added to account for vertical uncertainties
Miyako	radiocarbon	NZA6205	24.73611111111111	125.0586111111111	13340	200	Scleractinian coral (Favia sp.)	marine	-256	40	-1	-125.4	1	1	SasakiEtal2006	Nominal uncertainty of 1 m added to account for vertical uncertainties
Miyako	U/Th	TMW-01	24.73611111111111	125.0586111111111	16170	270	Scleractinian coral (Favia sp.)	-	-	-	-1	-125.4	1	1	SasakiEtal2006	Nominal uncertainty of 1 m added to account for vertical uncertainties
Miyako	radiocarbon	NZA6206	24.73611111111111	125.0586111111111	20310	290	Scleractinian coral (Platygyra sp.)	marine	-256	40	-1	-130.7	1	1	SasakiEtal2006	Nominal uncertainty of 1 m added to account for vertical uncertainties
Miyako	U/Th	TMW-02	24.73611111111111	125.0586111111111	25150	365	Scleractinian coral (Platygyra sp.)	-	-	-	-1	-130.7	1	1	SasakiEtal2006	Nominal uncertainty of 1 m added to account for vertical uncertainties
