# Supplementary material for: Reply to: Towards solving the missing ice problem and the importance of rigorous model data comparisons
Source: Nat Commun. 2022 Oct 24;13:6264. doi: 10.1038/s41467-022-33954-x (PMC9592598; doi:10.1038/s41467-022-33954-x)
Supplement: Supplementary file 1 — source data [file 41467_2022_33954_MOESM1_ESM.zip › paleo_sea_level-1.3/regions/East_Asia/Miyakojima/calibrated.txt]

freshwater_phreatic_phase	24.73611111111111	125.0586111111111	19111	2837	1	-126.2	1	1
NZA6207	24.73611111111111	125.0586111111111	22862	406	-1	-126.2	1	1
TMW-04	24.73611111111111	125.0586111111111	22180	630	-1	-126.2	1	1
NZA6205	24.73611111111111	125.0586111111111	15903	327	-1	-125.4	1	1
TMW-01	24.73611111111111	125.0586111111111	16170	540	-1	-125.4	1	1
NZA6206	24.73611111111111	125.0586111111111	24216	436	-1	-130.7	1	1
TMW-02	24.73611111111111	125.0586111111111	25150	730	-1	-130.7	1	1
