# Supplementary material for: Reply to: Towards solving the missing ice problem and the importance of rigorous model data comparisons
Source: Nat Commun. 2022 Oct 24;13:6264. doi: 10.1038/s41467-022-33954-x (PMC9592598; doi:10.1038/s41467-022-33954-x)
Supplement: Supplementary file 1 — source data [file 41467_2022_33954_MOESM1_ESM.zip › paleo_sea_level-1.3/regions/East_Asia/Tsushima-Korea_Strait/Tsushima-Korea_Strait.ods]

## Sheet: data
Region	Dating_Method	LAB_ID	Latitude	Longitude	age	error	Material	Curve	Reservoir_age	Reservoir_error	type	RSL	RSL_2sigma_upper	RSL_2sigma_lower	Reference	comment	Water_Depth	min_depth	max_depth
Tsushima-Korea_Strait	radiocarbon	CAMS-17314	34.78	129.18	15440	60	Acila (Trunacila) insignis	marine	0	0	−1	−161.4	1	1	ParkEtal2000	nominal uncertainty of 1 m added, originally interpreted as neritic	−161.4
Tsushima-Korea_Strait	radiocarbon	CAMS-25793	34.78	129.18	21490	120	Megacardita ferrunginosa	marine	0	0	0	−95.5	5.5	5.5	ParkEtal2000	depth range taken from Figure 3 in Park et al (2000)	−112.7	−90	−101
Tsushima-Korea_Strait	radiocarbon	CAMS-25794	34.78	129.18	8610	60	Siphoualia filosa	marine	0	0	−1	−117.2	1	1	ParkEtal2000	nominal uncertainty of 1 m added, originally interpeted to represent 10-80 m depth	−117.2
Tsushima-Korea_Strait	radiocarbon	CAMS-25795	34.78	129.18	7280	60	Paphia euglypta	marine	0	0	0	−67.5	5.5	5.5	ParkEtal2000	depth range taken from Figure 3 in Park et al (2000)	−77.8	−62	−73
Tsushima-Korea_Strait	radiocarbon	CAMS-25797	34.78	129.18	4770	60	Megacardita ferrunginosa	marine	0	0	0	−71.5	6.5	6.5	ParkEtal2000	depth range taken from Figure 3 in Park et al (2000)	−92.4	−65	−78
Tsushima-Korea_Strait	radiocarbon	CAMS-25798	34.78	129.18	9010	60	Paphia euglypta	marine	0	0	0	−101.5	6.5	6.5	ParkEtal2000	depth range taken from Figure 3 in Park et al (2000)	−114.4	−95	−108
Tsushima-Korea_Strait	radiocarbon	CAMS-25799	34.78	129.18	8750	60	Megacardita koreanea	marine	0	0	0	−89	6	6	ParkEtal2000	depth range taken from Figure 3 in Park et al (2000)	−101.2	−83	−95
Tsushima-Korea_Strait	radiocarbon	84-B-03	35.03	129.45	15080	150	Megacardita koreanea	marine	0	0	0	−127	6	6	ParkEtal2000	depth range taken from Figure 3 in Park et al (2000)	−132.3	−121	−133
Tsushima-Korea_Strait	radiocarbon	KIGAM-26	34.78	129.18	18400	290	shell	marine	0	0	−1	−110.8	1	1	ParkEtal2000	nominal uncertainty of 1 m added	−110.8
Tsushima-Korea_Strait	radiocarbon	I-16500	34.78	129.18	16330	250	shell	marine	0	0	−1	−121.1	1	1	ParkEtal2000	nominal uncertainty of 1 m added	−121.1
Tsushima-Korea_Strait	radiocarbon	KIGAM-27	34.78	129.18	8450	640	shell	marine	0	0	−1	−102	1	1	ParkEtal2000	nominal uncertainty of 1 m added	−102
