# Supplementary material for: Reply to: Towards solving the missing ice problem and the importance of rigorous model data comparisons
Source: Nat Commun. 2022 Oct 24;13:6264. doi: 10.1038/s41467-022-33954-x (PMC9592598; doi:10.1038/s41467-022-33954-x)
Supplement: Supplementary file 1 — source data [file 41467_2022_33954_MOESM1_ESM.zip › paleo_sea_level-1.3/regions/Eurasian_Arctic/Baydaratskaya_Bay/Baydaratskaya_Bay.ods]

## Sheet: Kivalliq.txt
Region	Dating_Method	LAB_ID	Latitude	Longitude	age	error	Material	Curve	Reservoir_age	Reservoir_error	type	RSL	RSL_2sigma_upper	RSL_2sigma_lower	Reference
Baydaratskaya_Bay	radiocarbon	MSU-1352	68.87	66.78	10900	184.01	peat	terrestrial	0	0	1	12	1.11696	1.1169602	Belova2012
Baydaratskaya_Bay	radiocarbon	GIN-2468	72	75.35	3900	339.94	peat layer above coastal sand	terrestrial	0	0	1	6	1.11696	1.1169602	Grigorieva1987
