# Supplementary material for: Reply to: Towards solving the missing ice problem and the importance of rigorous model data comparisons
Source: Nat Commun. 2022 Oct 24;13:6264. doi: 10.1038/s41467-022-33954-x (PMC9592598; doi:10.1038/s41467-022-33954-x)
Supplement: Supplementary file 1 — source data [file 41467_2022_33954_MOESM1_ESM.zip › paleo_sea_level-1.3/regions/Eurasian_Arctic/Baydaratskaya_Bay/calibrated.txt]

MSU-1352	68.87	66.78	13060	176	1	12	1.1169601604354562	1.1169601604354562
GIN-2468	72	75.35	4909	535	1	6	1.1169601604354562	1.1169601604354562
