# Supplementary material for: Reply to: Towards solving the missing ice problem and the importance of rigorous model data comparisons
Source: Nat Commun. 2022 Oct 24;13:6264. doi: 10.1038/s41467-022-33954-x (PMC9592598; doi:10.1038/s41467-022-33954-x)
Supplement: Supplementary file 1 — source data [file 41467_2022_33954_MOESM1_ESM.zip › paleo_sea_level-1.3/regions/Eurasian_Arctic/Belomorsk/Belomorsk.txt]

Region	Dating_Method	LAB_ID	Latitude	Longitude	age	error	Material	Curve	Reservoir_age	Reservoir_error	type	RSL	RSL_2sigma_upper	RSL_2sigma_lower	Reference
Belomorsk	radiocarbon	Belomorsk-1	64.52	34.72	2040	114	coal from a Neolitic settlement	terrestrial	0	0	1	9	0.9669539802906858	0.9669539802906858	DevyatovaLiyva1971
Belomorsk	radiocarbon	Belomorsk-2	64.5	34.69	4010	119.83	wood	terrestrial	0	0	0	15.80575	2.330645001925433	2.330645001925433	Koshechkin1979
Belomorsk	radiocarbon	Poz-6156	64.41	34.19	10290	133.87	fine detritus gyttja (plant material)	terrestrial	0	0	1	112.20615	2.5	2.5	LunkkaEtal2012
Belomorsk	radiocarbon	Poz-13137	64.41	34.25	10230	134.05	fine detritus gyttja (plant material)	terrestrial	0	0	1	92.20615	2.5	2.5	LunkkaEtal2012
Belomorsk	radiocarbon	Poz-13138	64.43	34.13	10250	130.68	fine detritus gyttja (plant material)	terrestrial	0	0	1	120.20615	2.5	2.5	LunkkaEtal2012
Belomorsk	radiocarbon	Poz-30721	64.44	34.13	10280	181.77	fine detritus gyttja (plant material)	terrestrial	0	0	1	133.20615	2.5	2.5	LunkkaEtal2012
Belomorsk	radiocarbon	AA_34296	64.47	34.58	8880	119.15	fine detritus gyttja (plant material)	marine	0	0	1	44.20615	2.5	2.5	LunkkaEtal2012
Belomorsk	radiocarbon	AA_34300	64.6	34.17	10310	135.52	fine detritus gyttja (plant material)	marine	0	0	1	71.20615	2.5	2.5	LunkkaEtal2012
