# Supplementary material for: Reply to: Towards solving the missing ice problem and the importance of rigorous model data comparisons
Source: Nat Commun. 2022 Oct 24;13:6264. doi: 10.1038/s41467-022-33954-x (PMC9592598; doi:10.1038/s41467-022-33954-x)
Supplement: Supplementary file 1 — source data [file 41467_2022_33954_MOESM1_ESM.zip › paleo_sea_level-1.3/regions/Eurasian_Arctic/Belomorsk/calibrated.txt]

Belomorsk-1	64.52	34.72	2167	160	1	9	0.9669539802906858	0.9669539802906858
Belomorsk-2	64.5	34.69	4672	164	0	15.80575	2.330645001925433	2.330645001925433
Poz-6156	64.41	34.19	12363	254	1	112.20615	2.5	2.5
Poz-13137	64.41	34.25	12281	309	1	92.20615	2.5	2.5
Poz-13138	64.43	34.13	12309	284	1	120.20615	2.5	2.5
Poz-30721	64.44	34.13	12373	300	1	133.20615	2.5	2.5
AA_34296	64.47	34.58	9584	196	1	44.20615	2.5	2.5
AA_34300	64.6	34.17	11580	255	1	71.20615	2.5	2.5
