# Supplementary material for: Reply to: Towards solving the missing ice problem and the importance of rigorous model data comparisons
Source: Nat Commun. 2022 Oct 24;13:6264. doi: 10.1038/s41467-022-33954-x (PMC9592598; doi:10.1038/s41467-022-33954-x)
Supplement: Supplementary file 1 — source data [file 41467_2022_33954_MOESM1_ESM.zip › paleo_sea_level-1.3/regions/Eurasian_Arctic/Eastern_Kola_Peninsula/Eastern_Kola_Peninsula.txt]

Region	Dating_Method	LAB_ID	Latitude	Longitude	age	error	Material	Curve	Reservoir_age	Reservoir_error	type	RSL	RSL_2sigma_upper	RSL_2sigma_lower	Reference
Eastern_Kola_Peninsula	radiocarbon	LU-317	66.11	37.75	1800	190.68	peat on the surface of a marine terrace	terrestrial	0	0	1	14.879249999999999	3.5781770673067594	3.5781770673067594	ArslanovEtal1974
Eastern_Kola_Peninsula	radiocarbon	LU-316	66.19	39.54	3490	177.65	buried peat within a marine terrace	terrestrial	0	0	1	7.27925	3.5781770673067594	3.5781770673067594	ArslanovEtal1974
Eastern_Kola_Peninsula	radiocarbon	Eastern_Kola_Peninsula-1	66.2	39.51	4170	119.83	coal from a Neolitic settlement	terrestrial	0	0	1	6.2	0.9669539802906858	0.9669539802906858	Koshechkin1979
Eastern_Kola_Peninsula	radiocarbon	Eastern_Kola_Peninsula-3	66.52	40.57	4840	119.83	coal from a Neolitic settlement	terrestrial	0	0	1	7	0.9669539802906858	0.9669539802906858	Koshechkin1979
Eastern_Kola_Peninsula	radiocarbon	Eastern_Kola_Peninsula-2	66.52	40.61	4300	119.83	coal from a Neolitic settlement	terrestrial	0	0	1	6.2	0.9669539802906858	0.9669539802906858	Koshechkin1979
