# Supplementary material for: Reply to: Towards solving the missing ice problem and the importance of rigorous model data comparisons
Source: Nat Commun. 2022 Oct 24;13:6264. doi: 10.1038/s41467-022-33954-x (PMC9592598; doi:10.1038/s41467-022-33954-x)
Supplement: Supplementary file 1 — source data [file 41467_2022_33954_MOESM1_ESM.zip › paleo_sea_level-1.3/regions/Eurasian_Arctic/Eastern_Kola_Peninsula/calibrated.txt]

LU-317	66.11	37.75	2019	279	1	14.879249999999999	3.5781770673067594	3.5781770673067594
LU-316	66.19	39.54	4084	292	1	7.27925	3.5781770673067594	3.5781770673067594
Eastern_Kola_Peninsula-1	66.2	39.51	4947	243	1	6.2	0.9669539802906858	0.9669539802906858
Eastern_Kola_Peninsula-3	66.52	40.57	5736	161	1	7	0.9669539802906858	0.9669539802906858
Eastern_Kola_Peninsula-2	66.52	40.61	5103	201	1	6.2	0.9669539802906858	0.9669539802906858
