# Supplementary material for: Reply to: Towards solving the missing ice problem and the importance of rigorous model data comparisons
Source: Nat Commun. 2022 Oct 24;13:6264. doi: 10.1038/s41467-022-33954-x (PMC9592598; doi:10.1038/s41467-022-33954-x)
Supplement: Supplementary file 1 — source data [file 41467_2022_33954_MOESM1_ESM.zip › paleo_sea_level-1.3/regions/Eurasian_Arctic/Engozero/calibrated.txt]

LU-6620	65.75	34.23	11357	430	0	45	4.379192733826636	4.379192733826636
LU-6617	65.78	34.3	12117	523	0	51	4.379192733826636	4.379192733826636
LU-6621	65.78	34.42	10558	426	0	31	4.379192733826636	4.379192733826636
LU-6618	65.8	33.97	11936	899	0	72	4.379192733826636	4.379192733826636
LU-6647	65.8	34.22	11551	820	1	56.177	4.301162633521313	4.301162633521313
LU-6646	65.85	34.65	4879	322	0	14	4.379192733826636	4.379192733826636
LU-6645	65.86	34.61	6647	230	0	23	4.379192733826636	4.379192733826636
LU-6619	65.86	34.7	1443	198	0	6	4.379192733826636	4.379192733826636
