# Supplementary material for: Reply to: Towards solving the missing ice problem and the importance of rigorous model data comparisons
Source: Nat Commun. 2022 Oct 24;13:6264. doi: 10.1038/s41467-022-33954-x (PMC9592598; doi:10.1038/s41467-022-33954-x)
Supplement: Supplementary file 1 — source data [file 41467_2022_33954_MOESM1_ESM.zip › paleo_sea_level-1.3/regions/Eurasian_Arctic/Gulf_of_Ob/Gulf_of_Ob.ods]

## Sheet: Kivalliq.txt
Region	Dating_Method	LAB_ID	Latitude	Longitude	age	error	Material	Curve	Reservoir_age	Reservoir_error	type	RSL	RSL_2sigma_upper	RSL_2sigma_lower	Reference
Gulf_of_Ob	radiocarbon	LU-6233	68.84	70.73	8942.99	128.96	plant debris in alluvial sediments	terrestrial	0	0	1	15	2.69214	2.6921367	AstakhovNazarov2010
Gulf_of_Ob	radiocarbon	Gulf_of_Ob-6	66.95	71.6	1610	151.85	vegetation remnants	terrestrial	0	0	0	1.8	2.92747	2.9274733	Makeev1988
Gulf_of_Ob	radiocarbon	Gulf_of_Ob-8	66.94	71.69	4420	145.11	peat	terrestrial	0	0	1	6.5	2.69214	2.6921367	Makeev1988
Gulf_of_Ob	radiocarbon	Gulf_of_Ob-1	66.93	71.73	920	184.01	peat	terrestrial	0	0	1	4.6	2.69214	2.6921367	MakeevEtal1988
Gulf_of_Ob	radiocarbon	Gulf_of_Ob-3	66.93	71.73	1430	151.85	peat	terrestrial	0	0	1	4	2.69214	2.6921367	MakeevEtal1988
Gulf_of_Ob	radiocarbon	Gulf_of_Ob-4	70.19	72.52	9300	171.63	continental peat	terrestrial	0	0	1	25	2.69214	2.6921367	Makeev1988
Gulf_of_Ob	radiocarbon	Gulf_of_Ob-10	69.41	72.57	8700	519.09	continental peat	terrestrial	0	0	1	3.3	2.69214	2.6921367	Makeev1988
Gulf_of_Ob	radiocarbon	Gulf_of_Ob-2	69.41	72.57	8960	197.63	continental peat	terrestrial	0	0	1	0.925	2.69214	2.6921367	Makeev1988
Gulf_of_Ob	radiocarbon	Gulf_of_Ob-5	72	76.36	11400	243.84	autochtonous peat	terrestrial	0	0	1	2	1.11696	1.1169602	Grigorieva1987
Gulf_of_Ob	radiocarbon	Gulf_of_Ob-9	67.72	77.64	4750	145.11	driftwood and peat	terrestrial	0	0	1	6.5	2.69782	2.6978186	Makeev1988
Gulf_of_Ob	radiocarbon	Gulf_of_Ob-7	67.71	77.65	2600	204.84	vegetation remnants	terrestrial	0	0	0	0.8	2.96818	2.9681813	Makeev1988
