# Supplementary material for: Reply to: Towards solving the missing ice problem and the importance of rigorous model data comparisons
Source: Nat Commun. 2022 Oct 24;13:6264. doi: 10.1038/s41467-022-33954-x (PMC9592598; doi:10.1038/s41467-022-33954-x)
Supplement: Supplementary file 1 — source data [file 41467_2022_33954_MOESM1_ESM.zip › paleo_sea_level-1.3/regions/Eurasian_Arctic/Kandalaksha/Kandalaksha.txt]

Region	Dating_Method	LAB_ID	Latitude	Longitude	age	error	Material	Curve	Reservoir_age	Reservoir_error	type	RSL	RSL_2sigma_upper	RSL_2sigma_lower	Reference
Kandalaksha	radiocarbon	LU-166	67.12	32.22	7740	162.35	shells at the bottom of a sand pit	marine	0	22	-1	17.5	0.972111104761179	0.972111104761179	ArslanovEtal1974
Kandalaksha	radiocarbon	Kandalaksha-1	67.16	32.42	2560	190.68	nd	terrestrial	0	0	0	9	4.449699766276372	4.449699766276372	KolkaKorsakova2010
Kandalaksha	radiocarbon	Kandalaksha-2	67.16	32.42	4600	330.84	nd	terrestrial	0	0	0	24	4.449699766276372	4.449699766276372	KolkaKorsakova2010
Kandalaksha	radiocarbon	Kandalaksha-3	67.16	32.42	4900	243.84	nd	terrestrial	0	0	0	38.5	4.449699766276372	4.449699766276372	KolkaKorsakova2010
Kandalaksha	radiocarbon	Kandalaksha-4	67.16	32.42	6100	330.84	nd	terrestrial	0	0	0	63	4.449699766276372	4.449699766276372	KolkaKorsakova2010
Kandalaksha	radiocarbon	Kandalaksha-5	67.16	32.42	8400	330.84	nd	terrestrial	0	0	0	76	4.449699766276372	4.449699766276372	KolkaKorsakova2010
Kandalaksha	radiocarbon	Kandalaksha-6	67.16	32.42	9100	330.84	nd	terrestrial	0	0	0	86	4.449699766276372	4.449699766276372	KolkaKorsakova2010
Kandalaksha	radiocarbon	LE-972	67.13	31.72	6820	114.27	pine wood	terrestrial	0	0	0	27.373250000000002	2.778699448483049	2.778699448483049	Koshechkin1979
