# Supplementary material for: Reply to: Towards solving the missing ice problem and the importance of rigorous model data comparisons
Source: Nat Commun. 2022 Oct 24;13:6264. doi: 10.1038/s41467-022-33954-x (PMC9592598; doi:10.1038/s41467-022-33954-x)
Supplement: Supplementary file 1 — source data [file 41467_2022_33954_MOESM1_ESM.zip › paleo_sea_level-1.3/regions/Eurasian_Arctic/Kara_Sea_shelf/Kara_Sea_shelf.txt]

Region	Dating_Method	LAB_ID	Latitude	Longitude	age	error	Material	Curve	Reservoir_age	Reservoir_error	type	RSL	RSL_2sigma_upper	RSL_2sigma_lower	Reference
Kara_Sea_shelf	radiocarbon	Poz-12678	74.01	73.12	8560	473.67	Portlandia arctica	marine	35	22	-1	-40.8	1.1936861228983102	1.187476315553283	LevitanEtal2007
Kara_Sea_shelf	radiocarbon	KIA-10230	73.55	79.83	8725	40	bivalve	marine	35	22	-1	-39	1.1215279755761778	1.112755588617734	PolyakovaStein2004
