# Supplementary material for: Reply to: Towards solving the missing ice problem and the importance of rigorous model data comparisons
Source: Nat Commun. 2022 Oct 24;13:6264. doi: 10.1038/s41467-022-33954-x (PMC9592598; doi:10.1038/s41467-022-33954-x)
Supplement: Supplementary file 1 — source data [file 41467_2022_33954_MOESM1_ESM.zip › paleo_sea_level-1.3/regions/Eurasian_Arctic/Khalmyer_Bay/Khalmyer_Bay.txt]

Region	Dating_Method	LAB_ID	Latitude	Longitude	age	error	Material	Curve	Reservoir_age	Reservoir_error	type	RSL	RSL_2sigma_upper	RSL_2sigma_lower	Reference
Khalmyer_Bay	radiocarbon	GIN-13799	68.84	67.04	2400	145.11	peat	terrestrial	0	0	0	2.5	1.696349020691202	1.696349020691202	RomanenkoEtal2007
Khalmyer_Bay	radiocarbon	Khalmyer_Bay-1	66.94	71.65	1430	151.85	vegetation remnants	terrestrial	0	0	0	1.6	2.927473313285708	2.927473313285708	Makeev1988
Khalmyer_Bay	radiocarbon	LU-7970	72.35	75.08	8382.99	155.34	peat in lacustrine sandy loam	terrestrial	0	0	1	3.75	1.0897706180660223	1.0897706180660223	BaranskayaEtal2018a
Khalmyer_Bay	radiocarbon	Khalmyer_Bay-2	70.88	78.44	13600	204.84	peat with sand (laida deposits)	terrestrial	0	0	0	2.9	1.67633528865797	1.67633528865797	Grigorieva1987
Khalmyer_Bay	radiocarbon	Khalmyer_Bay-3	70.88	78.44	15890	204.84	peat with sand (laida deposits)	terrestrial	0	0	0	4.2	1.67633528865797	1.67633528865797	Grigorieva1987
