# Supplementary material for: Reply to: Towards solving the missing ice problem and the importance of rigorous model data comparisons
Source: Nat Commun. 2022 Oct 24;13:6264. doi: 10.1038/s41467-022-33954-x (PMC9592598; doi:10.1038/s41467-022-33954-x)
Supplement: Supplementary file 1 — source data [file 41467_2022_33954_MOESM1_ESM.zip › paleo_sea_level-1.3/regions/Eurasian_Arctic/Khalmyer_Bay/calibrated.txt]

GIN-13799	68.84	67.04	2659	178	0	2.5	1.696349020691202	1.696349020691202
Khalmyer_Bay-1	66.94	71.65	1528	181	0	1.6	2.927473313285708	2.927473313285708
LU-7970	72.35	75.08	9596	239	1	3.75	1.0897706180660223	1.0897706180660223
Khalmyer_Bay-2	70.88	78.44	16792	329	0	2.9	1.67633528865797	1.67633528865797
Khalmyer_Bay-3	70.88	78.44	19518	302	0	4.2	1.67633528865797	1.67633528865797
