# Supplementary material for: Reply to: Towards solving the missing ice problem and the importance of rigorous model data comparisons
Source: Nat Commun. 2022 Oct 24;13:6264. doi: 10.1038/s41467-022-33954-x (PMC9592598; doi:10.1038/s41467-022-33954-x)
Supplement: Supplementary file 1 — source data [file 41467_2022_33954_MOESM1_ESM.zip › paleo_sea_level-1.3/regions/Eurasian_Arctic/Kholmogorsky/Kholmogorsky.txt]

Region	Dating_Method	LAB_ID	Latitude	Longitude	age	error	Material	Curve	Reservoir_age	Reservoir_error	type	RSL	RSL_2sigma_upper	RSL_2sigma_lower	Reference
Kholmogorsky	OSL	Kholmogorsky-1	63.76	41.69	13700	1100	Lacustrine sand	OSL	0	0	1	13	2.6809699737221973	2.6809699737221973	LarsenEtal2006
Kholmogorsky	OSL	Kholmogorsky-3	63.76	41.69	15700	1200	Lacustrine sand	OSL	0	0	1	11.7	2.6809699737221973	2.6809699737221973	LarsenEtal2006
Kholmogorsky	OSL	Kholmogorsky-2	64.43	43.31	15000	2000	Aeolian sand	OSL	0	0	1	4.5	2.6809699737221973	2.6809699737221973	LarsenEtal2006
