# Supplementary material for: Reply to: Towards solving the missing ice problem and the importance of rigorous model data comparisons
Source: Nat Commun. 2022 Oct 24;13:6264. doi: 10.1038/s41467-022-33954-x (PMC9592598; doi:10.1038/s41467-022-33954-x)
Supplement: Supplementary file 1 — source data [file 41467_2022_33954_MOESM1_ESM.zip › paleo_sea_level-1.3/regions/Eurasian_Arctic/Kholmogorsky/calibrated.txt]

Kholmogorsky-1	63.76	41.69	13700	2200	1	13	2.6809699737221973	2.6809699737221973
Kholmogorsky-3	63.76	41.69	15700	2400	1	11.7	2.6809699737221973	2.6809699737221973
Kholmogorsky-2	64.43	43.31	15000	4000	1	4.5	2.6809699737221973	2.6809699737221973
