# Supplementary material for: Reply to: Towards solving the missing ice problem and the importance of rigorous model data comparisons
Source: Nat Commun. 2022 Oct 24;13:6264. doi: 10.1038/s41467-022-33954-x (PMC9592598; doi:10.1038/s41467-022-33954-x)
Supplement: Supplementary file 1 — source data [file 41467_2022_33954_MOESM1_ESM.zip › paleo_sea_level-1.3/regions/Eurasian_Arctic/New_Siberian_Islands/New_Siberian_Islands.ods]

## Sheet: Kivalliq.txt
Region	Dating_Method	LAB_ID	Latitude	Longitude	age	error	Material	Curve	Reservoir_age	Reservoir_error	type	RSL	RSL_2sigma_upper	RSL_2sigma_lower	Reference
New_Siberian_Islands	radiocarbon	LE-6378	74.1	135.84	1255	99.5	nd	terrestrial	0	0	0	3.75	2.33	2.33	AnisimovEtal2009
New_Siberian_Islands	stratrigraphy	New_Siberian_Islands-1	74.52	136.06	9300	100	marine sediment core	other	0	0	0	−27	1.59	1.59	PolyakovaEtal2005
New_Siberian_Islands	radiocarbon	LE-5850	75	137.82	1225	132.51	nd	terrestrial	0	0	0	3.75	2.33	2.33	AnisimovEtal2009
New_Siberian_Islands	radiocarbon	LU-5072	74.24	140.24	670	114.27	driftwood inside the sediments of a marine terrace	terrestrial	0	0	0	2.39	3.18	3.18	BolshiyanovEtal2013
New_Siberian_Islands	radiocarbon	LU-5079	74.24	140.24	780	109.35	driftwood inside the sediments of a marine terrace	terrestrial	0	0	0	2.39	3.18	3.18	BolshiyanovEtal2013
New_Siberian_Islands	radiocarbon	LU-5071	72.83	140.78	410	109.35	driftwood inside the sediments of a marine terrace	terrestrial	0	0	0	1.89	3.18	3.18	BolshiyanovEtal2013
New_Siberian_Islands	radiocarbon	LU-5082	72.83	140.78	490	109.35	driftwood inside the sediments of a marine terrace	terrestrial	0	0	0	1.89	3.18	3.18	BolshiyanovEtal2013
New_Siberian_Islands	radiocarbon	LU-5078	75.4	141.7	1030	114.27	driftwood inside the sediments of a marine terrace	terrestrial	0	0	0	1.8	3.18	3.18	BolshiyanovEtal2013
